# Supplementary material for: Transcriptional patterns of sexual dimorphism and in host developmental programs in the model parasitic nematode Heligmosomoides bakeri
Source: Parasit Vectors. 2023 May 28;16:171. doi: 10.1186/s13071-023-05785-2 (PMC10225086; doi:10.1186/s13071-023-05785-2)
Supplement: Supplementary file 3 — Additional file 3. Supplementary tables. [file 13071_2023_5785_MOESM3_ESM.xlsx]

## Sheet: S1 Table
S1 Table. bwa mapping results to PRJEB15396 predicted transcripts.
File Name	Raw Total Sequences	Reads Mapped	Reads Mapped and Paired # paired-end technology bit set + both mates mapped	Reads Properly Paired # proper-pair bit set
D5-F2_Li29408_S5	237040336	203523730	195617684	190827948
D5-F3_Li29409_S6	273887414	235691336	226942312	221476950
D5-F4_Li29410_S7	227180746	194199334	186584078	182288210
D5-F5_Li29411_S8	250396676	216903433	208834176	203885238
D5-M1_Li29404_S1	271796774	227492713	217813780	212410172
D5-M2_Li29405_S2	262801296	224132592	215045234	209701362
D5-M4_Li29406_S3	293665736	247227625	237221310	231340454
D5-M5_Li29407_S4	284179566	243621516	234297452	228494324
D7-F1_Li29416_S13	229046684	200625956	193439204	188581262
D7-F4_Li29417_S14	299109962	261996895	252496220	245969088
D7-F5_Li29418_S15	277849146	241688952	233439978	227679680
D7-F6_Li29419_S16	306459638	267002635	257648500	251243154
D7-M1_Li29412_S9	287581838	246098870	236400806	230278406
D7-M2_Li29413_S10	294420160	253793089	243626130	237325006
D7-M4_Li29414_S11	239845680	204230214	196298236	191569418
D7-M7_Li29415_S12	249360570	213060896	205039658	200020488
D10-F1_Li29424_S21	265328760	236807204	227763206	222273406
D10-F2_Li29425_S22	247073232	219060570	211147200	206245942
D10-F6_Li29426_S23	272994608	236538467	227888858	222694804
D10-F7_Li29427_S24	276185086	239548998	230532528	225211068
D10-F8_Li31315_S1	347467384	310515070	296507208	288842444
D10-F9_Li31316_S2	411992896	368360509	351699634	342670228
D10-F10_Li31317_S3	356982286	318453272	304082484	296420490
D10-F11_Li31318_S4	341903294	301929346	287384746	279850682
D10-F13_Li31319_S5	310864588	276300429	263474016	256539588
D10-M1_Li29420_S17	290282082	252408099	243261014	237839888
D10-M2_Li29421_S18	274246196	236031493	227783570	222907368
D10-M3_Li29422_S19	277299758	239813243	230766158	225352730
D10-M6_Li29423_S20	233914542	201872241	194276534	189684546
D21-F5_Li29432_S29	228728092	201079062	193527688	189316516
D21-F6_Li29433_S30	209783822	186351532	179545848	175854834
D21-F11_Li29434_S31	207701668	184492594	177897916	174011344
D21-F12_Li29435_S32	211797880	187150333	180215860	176023232
D21-M5_Li29428_S25	244212448	209907944	201993212	197136496
D21-M7_Li29429_S26	262897008	223952654	215781406	211064572
D21-M12_Li29430_S27	261726606	223948051	216096254	211307068
D21-M13_Li29431_S28	224684346	192242759	185517856	181269504

## Sheet: S2 Table
S2 Table. Male-specific (MS) transcripts.
Transcript	Gene_ID	D5_Female_vs_D5_Male.log2FoldChange	D5_Female_vs_D5_Male.padj	D7_Female_vs_D7_Male.log2FoldChange	D7_Female_vs_D7_Male.padj	D10_Female_vs_D10_Male.log2FoldChange	D10_Female_vs_D10_Male.padj	D21_Female_vs_D21_Male.log2FoldChange	D21_Female_vs_D21_Male.padj	Unsigned Network modules	Signed Network Modules	Gene_Description
HPOL_0000021501-mRNA-1	HPOL_0000021501	-3.7623	0.00574704	-6.51724	1.04734e-27	-7.31245	1.42146e-45	-6.42153	4.88544e-28	M3	M3
HPOL_0000023301-mRNA-1	HPOL_0000023301	-3.75717	1.95075e-17	-5.8089	9.62339e-42	-6.83264	2.05979e-73	-6.33465	9.19901e-50	M5	M3
HPOL_0000033001-mRNA-1	HPOL_0000033001	-3.44619	7.96975e-06	-6.40801	6.18864e-32	-7.09778	7.709e-51	-6.56281	2.5934e-34	M3	M3	info=method:InterPro accession:IPR001304 description:C-type lectin-like %0Amethod:InterPro accession:IPR016186 description:C-type lectin-like/link domain superfamily %0Amethod:InterPro accession:IPR016187 description:C-type lectin fold
HPOL_0000033201-mRNA-1	HPOL_0000033201	-3.40767	0.00481705	-8.2683	1.50054e-26	-6.67215	1.45611e-23	-6.28567	8.71774e-17	M3	M3	info=method:InterPro accession:IPR001304 description:C-type lectin-like %0Amethod:InterPro accession:IPR016186 description:C-type lectin-like/link domain superfamily %0Amethod:InterPro accession:IPR016187 description:C-type lectin fold
HPOL_0000062301-mRNA-1	HPOL_0000062301	-3.62253	1.34149e-09	-6.27064	4.96323e-42	-6.57668	6.22292e-60	-6.23717	1.55659e-42	M3	M3	info=method:InterPro accession:IPR004843 description:Calcineurin-like phosphoesterase domain%2C ApaH type %0Amethod:InterPro accession:IPR006186 description:Serine/threonine-specific protein phosphatase/bis(5-nucleosyl)-tetraphosphatase %0Amethod:InterPro accession:IPR029052 description:Metallo-dependent phosphatase-like
HPOL_0000064101-mRNA-1	HPOL_0000064101	-3.50772	5.58656e-73	-3.9234	2.34127e-90	-5.52485	5.3619e-211	-5.38207	7.12129e-137	M5	M4	info=method:InterPro accession:IPR019188 description:Small nuclear RNA activating complex (SNAPc)%2C subunit SNAP43
HPOL_0000093201-mRNA-1	HPOL_0000093201	-3.94042	0.00289277	-5.67514	4.21716e-23	-7.42227	4.36822e-52	-6.35719	2.90041e-30	M3	M3
HPOL_0000112001-mRNA-1	HPOL_0000112001	-3.57123	0.0150845	-6.23778	1.35076e-26	-6.98916	6.86684e-43	-6.41669	1.04737e-28	M3	M3
HPOL_0000127401-mRNA-1	HPOL_0000127401	-3.90521	1.80901e-25	-5.86669	8.8002e-65	-6.71934	5.38346e-121	-6.24698	5.98494e-82	M3	M3
HPOL_0000127401-mRNA-2	HPOL_0000127401	-3.90521	1.81067e-25	-5.86669	8.85147e-65	-6.71945	5.41786e-121	-6.24698	6.04148e-82	M3	M3
HPOL_0000139001-mRNA-1	HPOL_0000139001	-3.82963	1.05348e-13	-6.12767	1.06918e-40	-6.87371	6.89396e-71	-6.4675	2.32634e-49	M3	M3	info=method:InterPro accession:IPR001534 description:Transthyretin-like %0Amethod:InterPro accession:IPR038479 description:Transthyretin-like superfamily
HPOL_0000153501-mRNA-1	HPOL_0000153501	-3.59345	2.85706e-16	-6.06864	2.49904e-55	-6.61544	6.70974e-87	-6.22187	1.23537e-59	NA	NA	info=method:InterPro accession:IPR035126 description:Secreted clade V protein
HPOL_0000153701-mRNA-1	HPOL_0000153701	-4.01086	3.5014e-26	-5.76908	6.33411e-55	-6.69901	3.99195e-95	-6.22391	1.88271e-64	NA	NA	info=method:InterPro accession:IPR035126 description:Secreted clade V protein
HPOL_0000164101-mRNA-1	HPOL_0000164101	-3.42479	0.0168951	-6.33456	1.19356e-28	-6.95908	2.25999e-44	-6.47755	1.81616e-30	M3	M3	info=method:InterPro accession:IPR000242 description:PTP type protein phosphatase %0Amethod:InterPro accession:IPR000387 description:Tyrosine specific protein phosphatases domain %0Amethod:InterPro accession:IPR003595 description:Protein-tyrosine phosphatase%2C catalytic %0Amethod:InterPro accession:IPR016130 description:Protein-tyrosine phosphatase%2C active site %0Amethod:InterPro accession:IPR…
HPOL_0000180801-mRNA-1	HPOL_0000180801	-3.99043	1.22539e-43	-5.52579	7.05009e-79	-7.19224	9.20541e-160	-6.48781	5.45133e-95	M5	M4
HPOL_0000180801-mRNA-2	HPOL_0000180801	-3.97408	2.99774e-43	-5.52773	6.58066e-79	-7.18469	1.69566e-159	-6.49492	2.98805e-95	M5	M4
HPOL_0000220001-mRNA-1	HPOL_0000220001	-4.47137	0.000835746	-6.34587	4.8061e-32	-7.02937	2.71294e-52	-6.40039	1.34745e-34	NA	NA
HPOL_0000233801-mRNA-1	HPOL_0000233801	-3.98834	8.84916e-24	-5.55434	5.44355e-47	-7.01771	2.68195e-93	-6.55918	4.46577e-62	M5	M4
HPOL_0000233801-mRNA-2	HPOL_0000233801	-3.98834	8.84916e-24	-5.55396	5.52305e-47	-7.01744	2.72861e-93	-6.55898	4.50307e-62	M5	M4
HPOL_0000317101-mRNA-1	HPOL_0000317101	-3.69229	0.0117162	-6.56034	3.13703e-27	-6.83449	2.58713e-38	-6.62915	1.75728e-28	M3	M3	info=method:InterPro accession:IPR003406 description:Glycosyl transferase%2C family 14
HPOL_0000348001-mRNA-1	HPOL_0000348001	-3.61528	1.72451e-36	-5.18877	5.84815e-73	-7.14922	2.19785e-156	-6.45802	8.53278e-100	M5	M4
HPOL_0000365901-mRNA-1	HPOL_0000365901	-3.51046	0.0057895	-5.88596	8.64311e-54	-6.2875	4.79792e-81	-6.00525	6.98724e-58	M3	M3	info=method:InterPro accession:IPR000219 description:Dbl homology (DH) domain %0Amethod:InterPro accession:IPR026817 description:Guanine nucleotide exchange factor Ect2 %0Amethod:InterPro accession:IPR035899 description:Dbl homology (DH) domain superfamily
HPOL_0000367901-mRNA-1	HPOL_0000367901	-3.81726	3.20355e-31	-5.03778	9.42228e-55	-6.20632	2.61753e-106	-6.18978	2.02092e-81	M5	M4	info=method:InterPro accession:IPR001349 description:Cytochrome c oxidase%2C subunit VIa %0Amethod:InterPro accession:IPR018507 description:Cytochrome c oxidase%2C subunit VIa%2C conserved site %0Amethod:InterPro accession:IPR036418 description:Cytochrome c oxidase%2C subunit VIa superfamily
HPOL_0000374601-mRNA-1	HPOL_0000374601	-3.40781	2.84764e-39	-4.32905	1.56101e-63	-6.63214	4.06283e-186	-5.99417	1.05612e-117	M5	M4	info=method:InterPro accession:IPR004202 description:Cytochrome c oxidase subunit VIIc %0Amethod:InterPro accession:IPR036636 description:Cytochrome c oxidase subunit VIIc superfamily
HPOL_0000376201-mRNA-1	HPOL_0000376201	-3.42828	0.0241322	-6.08612	5.76212e-18	-6.99442	2.75907e-30	-6.39404	2.90619e-20	M3	M3	info=method:InterPro accession:IPR008139 description:Saposin B type domain %0Amethod:InterPro accession:IPR011001 description:Saposin-like
HPOL_0000396301-mRNA-1	HPOL_0000396301	-3.85641	1.15507e-58	-4.9887	1.64179e-91	-6.47071	2.8072e-187	-5.96681	3.52295e-117	M5	M4
HPOL_0000403401-mRNA-1	HPOL_0000403401	-3.393	8.54005e-23	-5.54308	1.42085e-65	-6.84564	7.06018e-132	-6.40424	1.19995e-79	M5	M3	info=method:InterPro accession:IPR001965 description:Zinc finger%2C PHD-type %0Amethod:InterPro accession:IPR011011 description:Zinc finger%2C FYVE/PHD-type %0Amethod:InterPro accession:IPR013083 description:Zinc finger%2C RING/FYVE/PHD-type %0Amethod:InterPro accession:IPR019786 description:Zinc finger%2C PHD-type%2C conserved site %0Amethod:InterPro accession:IPR019787 description:Zinc finger%2…
HPOL_0000403401-mRNA-3	HPOL_0000403401	-3.35604	6.04124e-22	-5.56683	9.26554e-64	-6.87821	1.6837e-127	-6.46611	6.19824e-80	M3	M3	info=method:InterPro accession:IPR001965 description:Zinc finger%2C PHD-type %0Amethod:InterPro accession:IPR011011 description:Zinc finger%2C FYVE/PHD-type %0Amethod:InterPro accession:IPR013083 description:Zinc finger%2C RING/FYVE/PHD-type %0Amethod:InterPro accession:IPR019786 description:Zinc finger%2C PHD-type%2C conserved site %0Amethod:InterPro accession:IPR019787 description:Zinc finger%2…
HPOL_0000403401-mRNA-2	HPOL_0000403401	-3.37089	2.00753e-19	-5.61277	1.73995e-57	-6.82147	5.39655e-113	-6.47877	7.05558e-71	M3	M3	info=method:InterPro accession:IPR001965 description:Zinc finger%2C PHD-type %0Amethod:InterPro accession:IPR011011 description:Zinc finger%2C FYVE/PHD-type %0Amethod:InterPro accession:IPR013083 description:Zinc finger%2C RING/FYVE/PHD-type %0Amethod:InterPro accession:IPR019786 description:Zinc finger%2C PHD-type%2C conserved site %0Amethod:InterPro accession:IPR019787 description:Zinc finger%2…
HPOL_0000405601-mRNA-1	HPOL_0000405601	-3.40011	0.0173658	-6.13285	1.7737e-33	-6.72611	2.11073e-57	-6.69337	1.7156e-42	M3	M3
HPOL_0000432601-mRNA-1	HPOL_0000432601	-3.56846	0.00527634	-5.64234	1.14333e-39	-6.76001	1.00315e-74	-6.31048	5.7226e-49	M3	M3	info=method:InterPro accession:IPR029063 description:S-adenosyl-L-methionine-dependent methyltransferase
HPOL_0000432601-mRNA-2	HPOL_0000432601	-3.56846	0.00527634	-5.64234	1.14333e-39	-6.76001	1.00315e-74	-6.31048	5.7226e-49	M3	M3	info=method:InterPro accession:IPR029063 description:S-adenosyl-L-methionine-dependent methyltransferase
HPOL_0000432601-mRNA-3	HPOL_0000432601	-3.56847	0.00527727	-5.63762	1.4e-39	-6.75719	1.29227e-74	-6.30673	6.9856e-49	M3	M3	info=method:InterPro accession:IPR029063 description:S-adenosyl-L-methionine-dependent methyltransferase
HPOL_0000488401-mRNA-1	HPOL_0000488401	-4.57689	0.00053888	-6.47639	7.81975e-30	-7.02096	1.26739e-47	-6.48609	3.15686e-32	M3	M3
HPOL_0000509501-mRNA-1	HPOL_0000509501	-3.38187	0.000263322	-6.46856	1.29387e-34	-7.16021	1.64454e-59	-6.63377	1.55307e-40	M3	M3
HPOL_0000534801-mRNA-1	HPOL_0000534801	-3.68753	7.05073e-05	-4.23545	1.01371e-07	-5.87105	2.11929e-11	-5.49644	1.16399e-06	NA	NA
HPOL_0000542801-mRNA-1	HPOL_0000542801	-3.60747	0.0064187	-6.38584	3.09394e-46	-7.20184	6.43697e-84	-6.58974	9.27894e-54	M3	M3
HPOL_0000547701-mRNA-1	HPOL_0000547701	-4.09474	1.10601e-61	-3.61915	1.16827e-53	-6.15949	5.1853e-189	-5.51097	6.2529e-117	M5	M3
HPOL_0000557401-mRNA-1	HPOL_0000557401	-4.29246	1.66278e-19	-5.32424	1.5491e-30	-7.03257	4.97282e-67	-6.4089	7.15068e-43	M5	M4
HPOL_0000582501-mRNA-1	HPOL_0000582501	-3.4994	1.75553e-29	-4.15628	2.62026e-48	-5.26112	2.57415e-87	-4.80026	2.22229e-44	M5	M4
HPOL_0000619201-mRNA-1	HPOL_0000619201	-4.07905	1.80665e-21	-5.69059	4.94676e-42	-7.0493	9.92835e-82	-6.3779	1.26417e-52	M5	M3
HPOL_0000701801-mRNA-1	HPOL_0000701801	-3.87684	1.41087e-52	-4.71843	3.85896e-78	-6.42429	4.42141e-183	-5.98361	7.38241e-117	M5	M4
HPOL_0000738601-mRNA-1	HPOL_0000738601	-3.41473	1.08383e-50	-3.81576	5.06108e-63	-5.13782	4.85859e-134	-5.04824	2.51482e-63	M5	M4
HPOL_0000747801-mRNA-1	HPOL_0000747801	-3.72062	0.0114582	-6.48878	6.03911e-25	-6.76317	1.88905e-35	-6.43489	2.18271e-25	M3	M3
HPOL_0000750501-mRNA-1	HPOL_0000750501	-3.96525	1.40183e-54	-3.60672	7.03525e-30	-6.052	2.91108e-95	-4.21777	2.99985e-23	M1	M4	info=method:InterPro accession:IPR008160 description:Collagen triple helix repeat
HPOL_0000761901-mRNA-1	HPOL_0000761901	-3.41196	2.63751e-43	-3.91999	1.06722e-46	-5.43976	9.28113e-86	-4.95578	4.8817e-43	M5	M4
HPOL_0000795701-mRNA-1	HPOL_0000795701	-3.68832	3.50045e-74	-4.26468	2.7665e-69	-5.70261	1.83423e-118	-4.61429	8.94321e-48	M5	M4	info=method:InterPro accession:IPR000014 description:PAS domain %0Amethod:InterPro accession:IPR035965 description:PAS domain superfamily
HPOL_0000799101-mRNA-1	HPOL_0000799101	-3.96541	3.85645e-16	-5.9172	2.01738e-36	-6.89614	3.11097e-63	-6.44554	1.89391e-43	M3	M3
HPOL_0000799101-mRNA-2	HPOL_0000799101	-3.96541	3.85645e-16	-5.9172	2.01738e-36	-6.89614	3.11097e-63	-6.44554	1.89391e-43	M3	M3
HPOL_0000870601-mRNA-1	HPOL_0000870601	-4.90172	2.88903e-05	-5.96339	4.4141e-08	-6.96868	1.15602e-16	-5.38617	4.05839e-09	M5	M3
HPOL_0000883301-mRNA-1	HPOL_0000883301	-4.02255	1.89964e-16	-6.56932	2.65539e-39	-7.03827	7.66413e-85	-6.10577	3.42441e-49	M3	M3
HPOL_0000894501-mRNA-1	HPOL_0000894501	-3.8389	4.03268e-22	-5.29763	8.213e-72	-6.29604	2.24975e-137	-6.12924	4.28187e-100	M3	M3
HPOL_0000920101-mRNA-1	HPOL_0000920101	-3.81206	7.22873e-12	-4.06409	3.72848e-13	-5.06385	5.22453e-21	-6.99036	9.50424e-11	M5	M4
HPOL_0000934501-mRNA-1	HPOL_0000934501	-3.38284	4.81097e-11	-6.1176	4.45139e-40	-6.70057	1.16251e-62	-6.63509	7.4594e-48	M3	M3	info=method:InterPro accession:IPR000719 description:Protein kinase domain %0Amethod:InterPro accession:IPR011009 description:Protein kinase-like domain superfamily %0Amethod:InterPro accession:IPR017441 description:Protein kinase%2C ATP binding site
HPOL_0000946301-mRNA-1	HPOL_0000946301	-3.63462	1.67112e-15	-5.60426	4.59569e-40	-6.72199	2.48634e-74	-6.57836	2.37429e-55	NA	NA
HPOL_0000954401-mRNA-1	HPOL_0000954401	-3.98446	1.9927e-38	-5.84905	2.89573e-82	-5.77665	3.55458e-65	-4.7306	1.19301e-13	M2	M2
HPOL_0000967901-mRNA-1	HPOL_0000967901	-4.46445	0.00122338	-6.88789	3.6323e-23	-7.05919	3.65559e-32	-6.30264	1.19044e-20	M3	M3	info=method:InterPro accession:IPR002223 description:Pancreatic trypsin inhibitor Kunitz domain %0Amethod:InterPro accession:IPR020901 description:Proteinase inhibitor I2%2C Kunitz%2C conserved site %0Amethod:InterPro accession:IPR036880 description:Pancreatic trypsin inhibitor Kunitz domain superfamily
HPOL_0000976301-mRNA-1	HPOL_0000976301	-3.40914	0.0172037	-6.09472	2.79557e-30	-7.171	4.39346e-59	-6.20592	2.74201e-35	M3	M3	info=method:InterPro accession:IPR000612 description:Proteolipid membrane potential modulator
HPOL_0000977401-mRNA-1	HPOL_0000977401	-3.39731	5.26693e-33	-4.49716	1.39747e-56	-5.54287	3.03526e-106	-5.48059	3.48795e-77	M5	M4	info=method:InterPro accession:IPR000504 description:RNA recognition motif domain %0Amethod:InterPro accession:IPR012677 description:Nucleotide-binding alpha-beta plait domain superfamily %0Amethod:InterPro accession:IPR032296 description:Cytoplasmic polyadenylation element-binding protein%2C ZZ domain %0Amethod:InterPro accession:IPR034819 description:Cytoplasmic polyadenylation element-binding …
HPOL_0000982501-mRNA-1	HPOL_0000982501	-3.71628	0.00591025	-6.84709	3.45088e-30	-6.87513	1.78046e-44	-6.55989	7.59578e-32	M3	M3	info=method:InterPro accession:IPR011009 description:Protein kinase-like domain superfamily
HPOL_0001032401-mRNA-1	HPOL_0001032401	-3.42412	0.0166283	-4.24319	2.60427e-05	-5.88609	7.85884e-11	-4.28832	0.000226416	NA	NA	info=method:InterPro accession:IPR017452 description:GPCR%2C rhodopsin-like%2C 7TM %0Amethod:InterPro accession:IPR019428 description:7TM GPCR%2C serpentine receptor class r (Str)
HPOL_0001035601-mRNA-1	HPOL_0001035601	-3.39711	0.000627961	-6.26593	3.42204e-16	-7.0103	1.40628e-25	-6.56237	5.24951e-18	M3	M3	info=method:InterPro accession:IPR000535 description:Major sperm protein (MSP) domain %0Amethod:InterPro accession:IPR008962 description:PapD-like superfamily %0Amethod:InterPro accession:IPR013783 description:Immunoglobulin-like fold
HPOL_0001037701-mRNA-1	HPOL_0001037701	-3.4665	3.3362e-95	-3.89275	9.99293e-135	-5.49662	6.90171e-256	-5.58852	5.91024e-143	M5	M4
HPOL_0001037801-mRNA-1	HPOL_0001037801	-3.32616	4.46979e-80	-4.15171	1.00706e-123	-5.52465	5.71982e-261	-5.59721	1.46795e-176	M5	M4
HPOL_0001038001-mRNA-1	HPOL_0001038001	-3.66475	1.16477e-65	-4.86725	9.7485e-113	-5.08915	3.77838e-159	-4.7049	1.63473e-104	M5	M4
HPOL_0001088701-mRNA-1	HPOL_0001088701	-3.74627	5.64526e-08	-5.34873	1.93791e-33	-8.2944	3.30101e-59	-7.38188	2.46441e-11	M3	M3
HPOL_0001117101-mRNA-1	HPOL_0001117101	-4.04065	1.81143e-14	-5.8815	2.38345e-35	-6.94939	3.66578e-63	-6.20438	2.67821e-39	M3	M3	info=method:InterPro accession:IPR006620 description:Prolyl 4-hydroxylase%2C alpha subunit
HPOL_0001117201-mRNA-1	HPOL_0001117201	-4.02903	6.07607e-23	-5.97721	9.6506e-52	-7.15752	1.93136e-100	-6.12164	1.20176e-57	M3	M3	info=method:InterPro accession:IPR006620 description:Prolyl 4-hydroxylase%2C alpha subunit
HPOL_0001117301-mRNA-1	HPOL_0001117301	-4.16013	7.38201e-20	-5.90606	1.80901e-42	-7.04789	4.8029e-79	-6.26506	1.31984e-48	M3	M3	info=method:InterPro accession:IPR005123 description:Oxoglutarate/iron-dependent dioxygenase %0Amethod:InterPro accession:IPR006620 description:Prolyl 4-hydroxylase%2C alpha subunit
HPOL_0001117501-mRNA-1	HPOL_0001117501	-3.65796	2.31258e-10	-5.60751	7.10869e-29	-6.64259	2.24224e-51	-6.25201	7.94461e-36	M3	M3	info=method:InterPro accession:IPR005123 description:Oxoglutarate/iron-dependent dioxygenase %0Amethod:InterPro accession:IPR006620 description:Prolyl 4-hydroxylase%2C alpha subunit
HPOL_0001119601-mRNA-1	HPOL_0001119601	-3.44013	8.28789e-08	-4.55089	1.41017e-29	-6.87275	9.36213e-124	-5.97036	5.02823e-70	M3	M3	info=method:InterPro accession:IPR001254 description:Serine proteases%2C trypsin domain %0Amethod:InterPro accession:IPR009003 description:Peptidase S1%2C PA clan
HPOL_0001134301-mRNA-1	HPOL_0001134301	-3.76128	2.12845e-18	-5.50869	4.83746e-42	-7.06975	3.47086e-85	-6.74354	2.6231e-58	M5	M3
HPOL_0001134701-mRNA-1	HPOL_0001134701	-3.56851	3.36842e-27	-5.58572	6.25356e-61	-5.99899	8.45175e-111	-5.0605	4.84415e-61	NA	NA
HPOL_0001143401-mRNA-1	HPOL_0001143401	-3.41261	0.0128006	-6.47164	1.04644e-41	-6.92492	1.11989e-65	-6.59018	4.59786e-46	M3	M3
HPOL_0001148601-mRNA-1	HPOL_0001148601	-3.83447	0.0057337	-6.64832	8.4704e-37	-6.73901	2.231e-52	-6.32517	5.23375e-36	M3	M3
HPOL_0001243501-mRNA-1	HPOL_0001243501	-4.28977	4.4994e-17	-6.24143	9.03608e-43	-7.02687	2.05756e-71	-6.47599	4.26114e-48	M3	M3
HPOL_0001247101-mRNA-1	HPOL_0001247101	-3.62014	6.12644e-08	-5.58047	1.56109e-19	-6.94717	7.56284e-38	-6.55816	8.12099e-27	M3	M3
HPOL_0001254301-mRNA-1	HPOL_0001254301	-3.64987	6.25806e-18	-4.9641	9.6471e-67	-5.4426	5.94616e-107	-5.44756	1.82557e-65	M3	M3
HPOL_0001254401-mRNA-1	HPOL_0001254401	-4.57223	1.49193e-10	-5.27187	1.51407e-27	-6.51584	1.5161e-36	-6.51698	3.6597e-22	NA	NA
HPOL_0001258401-mRNA-1	HPOL_0001258401	-3.57056	8.46394e-26	-4.93147	6.82479e-38	-6.39115	1.32954e-63	-5.12736	4.54412e-30	M5	M4
HPOL_0001298601-mRNA-1	HPOL_0001298601	-3.89473	0.000115609	-6.41932	3.88491e-18	-6.92992	7.80235e-27	-6.47755	8.05845e-19	M3	M3	info=method:InterPro accession:IPR021010 description:Cytosolic motility protein
HPOL_0001306801-mRNA-1	HPOL_0001306801	-3.43727	7.57688e-07	-5.92961	2.80987e-35	-6.86216	1.77474e-64	-6.43846	2.24514e-43	M3	M3
HPOL_0001313901-mRNA-1	HPOL_0001313901	-4.03335	1.38846e-12	-5.71861	6.82975e-29	-6.89685	4.84634e-53	-6.59942	2.83745e-38	M3	M3	info=method:InterPro accession:IPR002999 description:Tudor domain
HPOL_0001319001-mRNA-2	HPOL_0001319001	-4.15944	0.0011664	-6.55449	1.62666e-43	-6.88396	1.13696e-92	-6.67575	2.80238e-59	M3	M3
HPOL_0001319001-mRNA-1	HPOL_0001319001	-4.05723	0.00165255	-6.55213	2.8491e-44	-6.88202	3.384e-95	-6.67296	1.25661e-60	M3	M3
HPOL_0001339301-mRNA-1	HPOL_0001339301	-3.58223	0.0227553	-6.13037	1.52947e-16	-7.01551	1.68771e-27	-6.61344	1.50074e-19	M3	M3
HPOL_0001348401-mRNA-1	HPOL_0001348401	-4.80493	0.00324286	-3.63281	0.0160876	-3.41869	0.0108248	-4.20195	0.00525032	M5	M4
HPOL_0001360801-mRNA-1	HPOL_0001360801	-3.41487	0.0134415	-7.12056	9.91163e-36	-7.25962	6.61762e-91	-6.83159	1.4604e-57	NA	NA
HPOL_0001388301-mRNA-1	HPOL_0001388301	-3.57261	7.64407e-12	-5.92982	3.0689e-43	-6.71628	1.68505e-73	-6.35484	2.36211e-50	M3	M3
HPOL_0001418401-mRNA-1	HPOL_0001418401	-4.01239	2.26217e-46	-5.37192	1.23043e-86	-6.31413	4.26838e-153	-5.97243	9.67199e-98	M5	M4
HPOL_0001418401-mRNA-2	HPOL_0001418401	-3.91849	1.66994e-44	-5.37438	2.59883e-85	-6.28728	3.06997e-149	-6.024	5.29066e-97	M5	M4
HPOL_0001428101-mRNA-1	HPOL_0001428101	-3.52552	3.43303e-23	-4.95566	6.22188e-52	-6.78776	1.50794e-132	-6.25258	6.88722e-86	M3	M3
HPOL_0001445001-mRNA-1	HPOL_0001445001	-6.19911	9.99758e-08	-6.66327	3.35429e-24	-7.08826	6.79768e-106	-6.50947	6.33027e-70	M3	M3
HPOL_0001462001-mRNA-1	HPOL_0001462001	-4.15743	0.00201008	-6.43055	4.21883e-32	-7.11962	1.20847e-60	-6.36951	2.97817e-37	M3	M3	info=method:InterPro accession:IPR001304 description:C-type lectin-like %0Amethod:InterPro accession:IPR016186 description:C-type lectin-like/link domain superfamily %0Amethod:InterPro accession:IPR016187 description:C-type lectin fold %0Amethod:InterPro accession:IPR018378 description:C-type lectin%2C conserved site
HPOL_0001475401-mRNA-1	HPOL_0001475401	-3.74553	0.00420584	-6.4123	1.17382e-37	-7.14066	5.48112e-61	-6.55082	1.84363e-40	M3	M3
HPOL_0001475401-mRNA-2	HPOL_0001475401	-3.74553	0.00420584	-6.4123	1.17382e-37	-7.14066	5.48112e-61	-6.55082	1.84363e-40	M3	M3
HPOL_0001509701-mRNA-2	HPOL_0001509701	-3.77861	1.89294e-84	-4.27307	1.70734e-109	-5.45335	1.69016e-220	-5.52419	1.23131e-162	M5	M4	info=method:InterPro accession:IPR013087 description:Zinc finger C2H2-type %0Amethod:InterPro accession:IPR036236 description:Zinc finger C2H2 superfamily
HPOL_0001509701-mRNA-1	HPOL_0001509701	-3.78272	2.50578e-84	-4.28758	9.32868e-110	-5.44396	4.89478e-219	-5.5251	7.22082e-162	M5	M4	info=method:InterPro accession:IPR013087 description:Zinc finger C2H2-type %0Amethod:InterPro accession:IPR036236 description:Zinc finger C2H2 superfamily
HPOL_0001510001-mRNA-1	HPOL_0001510001	-3.75981	1.88583e-77	-4.54476	1.43755e-113	-5.45173	1.2576e-206	-5.85388	2.91384e-172	M5	M4
HPOL_0001510301-mRNA-1	HPOL_0001510301	-3.69826	9.78086e-46	-4.33517	1.57686e-61	-6.40608	5.94092e-157	-6.12164	9.77214e-101	M5	M4
HPOL_0001546901-mRNA-1	HPOL_0001546901	-3.71936	0.00789179	-6.89671	2.66384e-40	-7.03466	4.14682e-58	-6.48461	7.09828e-39	M3	M3
HPOL_0001547801-mRNA-1	HPOL_0001547801	-3.33569	4.23024e-11	-5.87463	3.87221e-34	-6.88491	1.90207e-59	-6.46372	1.62585e-41	M3	M3	info=method:InterPro accession:IPR004087 description:K Homology domain %0Amethod:InterPro accession:IPR004088 description:K Homology domain%2C type 1 %0Amethod:InterPro accession:IPR032377 description:STAR protein%2C homodimerisation region %0Amethod:InterPro accession:IPR036612 description:K Homology domain%2C type 1 superfamily
HPOL_0001555301-mRNA-1	HPOL_0001555301	-3.73091	3.28697e-25	-5.95615	3.47665e-38	-6.65216	1.02523e-72	-6.75594	6.70981e-41	NA	NA	info=method:InterPro accession:IPR011032 description:GroES-like superfamily
HPOL_0001559401-mRNA-1	HPOL_0001559401	-3.89898	3.8377e-14	-3.40192	1.85581e-15	-5.5678	7.00129e-22	-5.07882	1.4698e-12	NA	NA
HPOL_0001559501-mRNA-1	HPOL_0001559501	-3.59265	9.01513e-37	-3.92517	8.24006e-30	-6.042	3.76035e-36	-4.78694	7.7949e-19	M5	M4
HPOL_0001581201-mRNA-1	HPOL_0001581201	-3.96554	0.00199022	-6.54599	1.14786e-41	-6.91821	6.99829e-62	-6.22253	1.35209e-39	M3	M3
HPOL_0001588701-mRNA-1	HPOL_0001588701	-3.47065	5.59945e-69	-4.0191	1.31511e-79	-5.04753	3.45717e-151	-4.72342	2.25296e-82	M5	M4
HPOL_0001588801-mRNA-1	HPOL_0001588801	-4.37596	9.91736e-26	-4.66777	5.0056e-27	-6.15941	1.3967e-50	-4.82181	2.29299e-24	NA	NA
HPOL_0001599701-mRNA-1	HPOL_0001599701	-4.18317	6.74591e-53	-5.25485	5.99212e-65	-7.30807	1.58387e-109	-6.24174	3.92914e-64	M5	M4	info=method:InterPro accession:IPR013078 description:Histidine phosphatase superfamily%2C clade-1 %0Amethod:InterPro accession:IPR029033 description:Histidine phosphatase superfamily
HPOL_0001599701-mRNA-2	HPOL_0001599701	-4.18317	6.74591e-53	-5.25485	5.99212e-65	-7.30807	1.58387e-109	-6.24174	3.92914e-64	M5	M4	info=method:InterPro accession:IPR013078 description:Histidine phosphatase superfamily%2C clade-1 %0Amethod:InterPro accession:IPR029033 description:Histidine phosphatase superfamily
HPOL_0001621301-mRNA-1	HPOL_0001621301	-3.40528	3.11896e-33	-5.12744	6.58649e-71	-6.61725	1.80788e-156	-6.26896	4.09988e-86	M5	M4
HPOL_0001692501-mRNA-1	HPOL_0001692501	-3.60785	0.000554584	-6.22745	1.37361e-26	-6.88848	3.27665e-42	-6.48906	1.34059e-29	M3	M3	info=method:InterPro accession:IPR000719 description:Protein kinase domain %0Amethod:InterPro accession:IPR001245 description:Serine-threonine/tyrosine-protein kinase%2C catalytic domain %0Amethod:InterPro accession:IPR011009 description:Protein kinase-like domain superfamily
HPOL_0001710601-mRNA-1	HPOL_0001710601	-3.4575	0.00267064	-6.85438	7.175e-15	-6.93701	1.89998e-19	-6.31721	4.07758e-13	M3	M3	info=method:InterPro accession:IPR002223 description:Pancreatic trypsin inhibitor Kunitz domain %0Amethod:InterPro accession:IPR020901 description:Proteinase inhibitor I2%2C Kunitz%2C conserved site %0Amethod:InterPro accession:IPR036880 description:Pancreatic trypsin inhibitor Kunitz domain superfamily
HPOL_0001763401-mRNA-1	HPOL_0001763401	-3.95244	5.83427e-19	-3.58066	1.11631e-23	-6.90244	2.40995e-98	-6.52369	5.44053e-63	M3	M3
HPOL_0001767301-mRNA-1	HPOL_0001767301	-3.37752	6.29933e-06	-5.44809	2.02149e-25	-7.02677	3.37692e-52	-6.44398	1.79173e-33	M3	M3
HPOL_0001767401-mRNA-1	HPOL_0001767401	-3.7679	0.00300886	-5.39619	2.9609e-26	-7.11728	6.32377e-53	-6.60035	3.76076e-30	M3	M3
HPOL_0001768501-mRNA-1	HPOL_0001768501	-4.03624	2.81577e-35	-5.50783	2.35552e-63	-6.93897	6.08151e-123	-6.37489	4.52099e-77	M5	M4
HPOL_0001776701-mRNA-1	HPOL_0001776701	-3.87696	2.85942e-43	-5.49909	2.97139e-85	-6.39454	2.73727e-144	-6.32066	1.2334e-104	M5	M4	info=method:InterPro accession:IPR001322 description:Lamin tail domain %0Amethod:InterPro accession:IPR036415 description:Lamin tail domain superfamily
HPOL_0001798001-mRNA-1	HPOL_0001798001	-3.78229	5.5122e-06	-6.3654	6.1704e-30	-7.11899	1.00974e-47	-6.77235	3.60536e-34	M3	M3
HPOL_0001799301-mRNA-1	HPOL_0001799301	-3.3225	0.0101614	-6.49655	1.78306e-49	-7.22583	2.39938e-87	-6.5841	8.83063e-55	M3	M3
HPOL_0001834101-mRNA-1	HPOL_0001834101	-3.49991	3.18407e-12	-5.62512	6.72874e-72	-7.0522	1.97517e-162	-6.00519	3.65651e-96	M3	M3	info=method:InterPro accession:IPR000719 description:Protein kinase domain %0Amethod:InterPro accession:IPR011009 description:Protein kinase-like domain superfamily
HPOL_0001864401-mRNA-1	HPOL_0001864401	-3.35579	5.98509e-06	-5.68204	9.69434e-40	-6.77679	4.05178e-80	-6.26113	2.34724e-50	M3	M3
HPOL_0001865301-mRNA-1	HPOL_0001865301	-3.642	5.25456e-31	-4.96419	1.12038e-56	-5.57067	8.47608e-92	-5.45975	4.95e-66	M5	M4
HPOL_0001870701-mRNA-1	HPOL_0001870701	-3.56536	0.00902826	-5.34154	8.54578e-35	-6.72381	1.61634e-66	-5.94802	1.07468e-39	NA	NA	info=method:InterPro accession:IPR003194 description:Transcription initiation factor IIA%2C gamma subunit %0Amethod:InterPro accession:IPR009083 description:Transcription factor IIA%2C helical %0Amethod:InterPro accession:IPR015872 description:Transcription initiation factor IIA%2C gamma subunit%2C N-terminal
HPOL_0001873101-mRNA-1	HPOL_0001873101	-3.71557	0.00888404	-6.34157	4.25726e-29	-6.67823	5.19327e-45	-6.23889	8.86977e-31	M3	M3
HPOL_0001873501-mRNA-1	HPOL_0001873501	-3.40794	0.0189256	-6.07526	8.22049e-26	-7.2672	1.77812e-51	-7.25509	2.74618e-33	NA	NA
HPOL_0001875401-mRNA-1	HPOL_0001875401	-3.50625	8.91708e-54	-3.33328	1.21614e-52	-3.87143	3.83564e-93	-4.14258	6.20978e-60	M5	M4
HPOL_0001889101-mRNA-1	HPOL_0001889101	-3.47839	4.6027e-07	-5.77559	2.98244e-28	-6.78922	1.63011e-49	-6.48238	2.50094e-35	M3	M3	info=method:InterPro accession:IPR001304 description:C-type lectin-like %0Amethod:InterPro accession:IPR016186 description:C-type lectin-like/link domain superfamily %0Amethod:InterPro accession:IPR016187 description:C-type lectin fold
HPOL_0001902701-mRNA-1	HPOL_0001902701	-3.67756	6.83672e-22	-4.12118	2.3667e-26	-4.48867	2.92971e-42	-5.0919	2.63643e-38	M5	M4	info=method:InterPro accession:IPR001275 description:DM DNA-binding domain %0Amethod:InterPro accession:IPR026607 description:DMRT/protein doublesex/protein male abnormal 3 %0Amethod:InterPro accession:IPR036407 description:DM DNA-binding domain superfamily
HPOL_0001909901-mRNA-1	HPOL_0001909901	-3.7597	9.36536e-10	-5.69491	1.9022e-31	-6.84388	9.69934e-58	-6.45451	4.05593e-40	M3	M3	info=method:InterPro accession:IPR001304 description:C-type lectin-like %0Amethod:InterPro accession:IPR016186 description:C-type lectin-like/link domain superfamily %0Amethod:InterPro accession:IPR016187 description:C-type lectin fold
HPOL_0001912801-mRNA-1	HPOL_0001912801	-3.73558	0.00144877	-6.23128	1.80685e-25	-6.87057	9.27911e-40	-6.43976	9.59369e-28	M3	M3	info=method:InterPro accession:IPR000719 description:Protein kinase domain %0Amethod:InterPro accession:IPR011009 description:Protein kinase-like domain superfamily %0Amethod:InterPro accession:IPR017441 description:Protein kinase%2C ATP binding site
HPOL_0001938001-mRNA-1	HPOL_0001938001	-3.84447	4.68484e-37	-6.13789	2.02144e-90	-6.84679	1.73711e-159	-6.22208	3.5177e-99	M5	M3
HPOL_0001976401-mRNA-1	HPOL_0001976401	-3.48307	0.00118499	-6.10275	4.28329e-25	-6.58588	2.33805e-62	-5.97009	1.35186e-36	M3	M3	info=method:InterPro accession:IPR017946 description:PLC-like phosphodiesterase%2C TIM beta/alpha-barrel domain superfamily %0Amethod:InterPro accession:IPR030395 description:Glycerophosphodiester phosphodiesterase domain
HPOL_0001984801-mRNA-1	HPOL_0001984801	-5.02945	3.73028e-12	-5.43568	8.22291e-24	-6.96093	2.36325e-48	-6.19716	2.33415e-30	M3	M3
HPOL_0001987901-mRNA-1	HPOL_0001987901	-3.7629	0.00762266	-6.07295	1.47625e-22	-7.15681	1.38823e-41	-6.48795	6.18248e-27	M3	M3
HPOL_0002005901-mRNA-1	HPOL_0002005901	-3.63215	0.000565724	-6.14346	4.24715e-24	-7.02727	9.93987e-41	-6.53108	1.35579e-27	M3	M3
HPOL_0002005901-mRNA-2	HPOL_0002005901	-3.63215	0.000565724	-6.14346	4.24715e-24	-7.02727	9.93987e-41	-6.53108	1.35579e-27	M3	M3
HPOL_0002011101-mRNA-1	HPOL_0002011101	-4.06417	2.01602e-41	-5.1465	3.9461e-62	-6.53053	1.01698e-141	-6.64745	5.24152e-97	M5	M3
HPOL_0002040901-mRNA-1	HPOL_0002040901	-3.44437	1.09488e-13	-5.2345	1.12168e-47	-6.23579	4.79719e-80	-6.17286	5.42979e-47	M3	M3
HPOL_0002042201-mRNA-1	HPOL_0002042201	-4.33619	2.11017e-05	-4.67905	1.57906e-31	-6.99216	4.11871e-85	-6.40955	1.67388e-54	M3	M3
HPOL_0002075301-mRNA-1	HPOL_0002075301	-3.55236	0.0110333	-6.21408	3.08219e-36	-6.83454	1.17537e-65	-6.26736	2.37933e-43	M3	M3	info=method:InterPro accession:IPR035126 description:Secreted clade V protein
HPOL_0002082001-mRNA-1	HPOL_0002082001	-3.65309	3.4196e-53	-4.98967	1.37556e-93	-6.60885	8.51687e-158	-6.69841	2.89851e-92	M5	M4
HPOL_0002082001-mRNA-2	HPOL_0002082001	-3.78784	7.49169e-45	-5.0594	1.38723e-71	-6.92802	1.2429e-103	-6.66965	1.25156e-55	M5	M4
HPOL_0002095701-mRNA-1	HPOL_0002095701	-3.40453	3.51678e-32	-5.11742	6.1458e-80	-5.24763	3.47119e-127	-5.74624	9.81928e-82	M5	M3	info=method:InterPro accession:IPR007967 description:GSKIP domain %0Amethod:InterPro accession:IPR023231 description:GSKIP domain superfamily %0Amethod:InterPro accession:IPR037395 description:GSK3B-interacting protein
HPOL_0002103501-mRNA-1	HPOL_0002103501	-3.93518	0.00103517	-6.42151	9.19476e-44	-7.19943	6.71678e-108	-6.47036	3.50751e-65	M3	M3
HPOL_0002103501-mRNA-2	HPOL_0002103501	-3.9353	0.0010781	-6.50868	1.82451e-43	-7.17788	2.13829e-105	-6.23305	6.41749e-64	M3	M3
HPOL_0002106401-mRNA-1	HPOL_0002106401	-4.46902	0.00010519	-5.60616	3.16336e-10	-6.85479	2.52295e-19	-5.79094	2.00029e-11	M3	M3
HPOL_0002161601-mRNA-1	HPOL_0002161601	-3.6825	3.60464e-13	-5.62339	7.19616e-51	-6.78584	7.21407e-96	-6.6668	6.68207e-67	M3	M3	info=method:InterPro accession:IPR005124 description:Vacuolar (H+)-ATPase G subunit
HPOL_0002161601-mRNA-2	HPOL_0002161601	-3.6825	3.60464e-13	-5.62339	7.19616e-51	-6.78584	7.21407e-96	-6.6668	6.68207e-67	M3	M3	info=method:InterPro accession:IPR005124 description:Vacuolar (H+)-ATPase G subunit
HPOL_0002181701-mRNA-1	HPOL_0002181701	-3.38956	2.32239e-36	-3.66294	1.56915e-40	-5.86392	4.35203e-98	-5.36826	2.3828e-49	M5	M4
HPOL_0002198401-mRNA-1	HPOL_0002198401	-3.64696	4.47605e-27	-4.61481	1.69147e-43	-6.60374	6.37868e-108	-6.78333	2.04714e-83	M5	M4
HPOL_0002200701-mRNA-1	HPOL_0002200701	-3.51479	0.00867971	-6.19874	9.6628e-11	-6.30507	2.95216e-23	-6.95389	3.46386e-10	NA	NA
HPOL_0002200801-mRNA-1	HPOL_0002200801	-3.78252	9.18384e-10	-5.53509	3.03441e-23	-6.85539	1.25824e-44	-6.42399	1.54677e-30	M3	M3
HPOL_0002215701-mRNA-1	HPOL_0002215701	-3.76162	0.0147517	-3.44774	0.0024317	-5.47243	4.70034e-07	-4.15124	0.00261109	NA	NA
HPOL_0002223801-mRNA-1	HPOL_0002223801	-3.58242	3.82614e-20	-4.27149	4.3363e-24	-5.82103	3.96771e-33	-6.84348	1.30536e-10	M5	M4	info=method:InterPro accession:IPR000014 description:PAS domain %0Amethod:InterPro accession:IPR013767 description:PAS fold %0Amethod:InterPro accession:IPR035965 description:PAS domain superfamily
HPOL_0002235501-mRNA-1	HPOL_0002235501	-3.38065	2.43027e-18	-5.9627	1.4754e-60	-6.77251	1.20301e-101	-6.19817	1.31775e-66	M3	M3
HPOL_0002251201-mRNA-1	HPOL_0002251201	-3.59193	0.0310177	-7.66708	1.44424e-17	-7.26037	3.50825e-22	-6.2687	1.56763e-13	NA	NA
HPOL_0002262601-mRNA-1	HPOL_0002262601	-3.84881	3.9578e-23	-4.8589	4.74241e-37	-5.29749	2.37815e-23	-4.79586	3.4894e-05	M2	M2
HPOL_0002284701-mRNA-1	HPOL_0002284701	-3.53725	3.83303e-16	-5.15869	4.71119e-24	-6.70854	5.41529e-56	-7.94227	8.44586e-27	NA	NA
HPOL_0002363401-mRNA-1	HPOL_0002363401	-3.35015	0.0267749	-4.24932	0.00150399	-4.35519	2.91589e-05	-4.18745	0.00117792	NA	NA

## Sheet: S3 Table
S3 Table. URM transcripts.
Transcript	Gene_ID	D5_Female_vs_D5_Male.log2FoldChange	D5_Female_vs_D5_Male.padj	D7_Female_vs_D7_Male.log2FoldChange	D7_Female_vs_D7_Male.padj	D10_Female_vs_D10_Male.log2FoldChange	D10_Female_vs_D10_Male.padj	D21_Female_vs_D21_Male.log2FoldChange	D21_Female_vs_D21_Male.padj	Unsigned Network modules	Signed Network Modules	Gene_Description
HPOL_0000004101-mRNA-1	HPOL_0000004101	-2.28228	1.8802e-06	-5.82562	9.30604e-42	-6.3562	3.93839e-64	-6.20802	5.76011e-48	M3	M3
HPOL_0000011501-mRNA-1	HPOL_0000011501	-2.27837	0.00999791	-6.53235	3.62705e-39	-6.84182	4.11423e-57	-6.38212	2.81357e-39	M3	M3
HPOL_0000014101-mRNA-1	HPOL_0000014101	-1.3658	0.00979351	-5.47	7.57021e-66	-5.61437	2.18357e-103	-5.25097	2.73077e-67	M3	M3
HPOL_0000015901-mRNA-1	HPOL_0000015901	-1.83395	0.0191403	-6.30183	1.47573e-28	-6.81085	3.13409e-43	-6.6919	8.05734e-33	M3	M3	info=method:InterPro accession:IPR036034 description:PDZ superfamily %0Amethod:InterPro accession:IPR040264 description:Uncharacterized protein T15H9.4-like
HPOL_0000016001-mRNA-1	HPOL_0000016001	-1.22962	0.0185437	-5.4437	6.37085e-43	-5.93727	2.38845e-69	-5.86258	8.00923e-51	M3	M3	info=method:InterPro accession:IPR001478 description:PDZ domain %0Amethod:InterPro accession:IPR036034 description:PDZ superfamily %0Amethod:InterPro accession:IPR040264 description:Uncharacterized protein T15H9.4-like
HPOL_0000016101-mRNA-1	HPOL_0000016101	-1.57604	8.59915e-05	-4.6374	8.40716e-51	-6.45613	2.91297e-128	-6.01171	1.25175e-83	M3	M3	info=method:InterPro accession:IPR036034 description:PDZ superfamily %0Amethod:InterPro accession:IPR040264 description:Uncharacterized protein T15H9.4-like
HPOL_0000016601-mRNA-1	HPOL_0000016601	-2.09345	3.09039e-63	-1.89055	6.38368e-53	-2.72787	1.76013e-139	-2.72565	3.60011e-109	M3	M3	info=method:InterPro accession:IPR001849 description:Pleckstrin homology domain %0Amethod:InterPro accession:IPR011993 description:PH-like domain superfamily %0Amethod:InterPro accession:IPR012966 description:Anillin homology domain %0Amethod:InterPro accession:IPR037840 description:Anillin%2C PH domain
HPOL_0000016601-mRNA-2	HPOL_0000016601	-2.09342	3.12811e-63	-1.8905	6.49273e-53	-2.72787	1.82113e-139	-2.7256	3.72582e-109	M3	M3	info=method:InterPro accession:IPR001849 description:Pleckstrin homology domain %0Amethod:InterPro accession:IPR011993 description:PH-like domain superfamily %0Amethod:InterPro accession:IPR012966 description:Anillin homology domain %0Amethod:InterPro accession:IPR037840 description:Anillin%2C PH domain
HPOL_0000016701-mRNA-1	HPOL_0000016701	-2.42645	1.74929e-17	-2.20138	7.19367e-18	-2.70175	3.21612e-34	-3.27225	4.29016e-38	M3	M3
HPOL_0000016801-mRNA-1	HPOL_0000016801	-2.26679	3.18353e-08	-2.44026	1.41989e-21	-2.82843	2.22157e-41	-3.34933	4.18233e-37	M3	M3
HPOL_0000018401-mRNA-1	HPOL_0000018401	-1.41182	2.42791e-16	-0.716618	2.34528e-05	-0.722316	9.44642e-07	-0.801246	2.388e-06	M5	M4	info=method:InterPro accession:IPR001487 description:Bromodomain %0Amethod:InterPro accession:IPR036427 description:Bromodomain-like superfamily
HPOL_0000019001-mRNA-1	HPOL_0000019001	-2.47381	4.87261e-55	-3.55507	9.54162e-121	-5.06798	4.35441e-303	-5.00333	4.32427e-217	M5	M3	info=method:InterPro accession:IPR013087 description:Zinc finger C2H2-type %0Amethod:InterPro accession:IPR036236 description:Zinc finger C2H2 superfamily
HPOL_0000019101-mRNA-1	HPOL_0000019101	-1.28642	1.50267e-09	-3.34301	3.38811e-62	-3.87901	2.07999e-108	-4.62521	3.41021e-114	M3	M3	info=method:InterPro accession:IPR000719 description:Protein kinase domain %0Amethod:InterPro accession:IPR011009 description:Protein kinase-like domain superfamily
HPOL_0000021401-mRNA-1	HPOL_0000021401	-3.06398	0.0254281	-6.40559	9.59401e-37	-6.999	5.26552e-59	-6.67141	9.36807e-41	M3	M3
HPOL_0000021501-mRNA-1	HPOL_0000021501	-3.7623	0.00574704	-6.51724	1.04734e-27	-7.31245	1.42146e-45	-6.42153	4.88544e-28	M3	M3
HPOL_0000022101-mRNA-1	HPOL_0000022101	-1.11754	0.000113153	-1.72819	1.74605e-15	-4.75954	5.41265e-69	-4.95774	1.88526e-32	M5	M4	info=method:InterPro accession:IPR001523 description:Paired domain %0Amethod:InterPro accession:IPR009057 description:Homeobox-like domain superfamily %0Amethod:InterPro accession:IPR036388 description:Winged helix-like DNA-binding domain superfamily
HPOL_0000023301-mRNA-1	HPOL_0000023301	-3.75717	1.95075e-17	-5.8089	9.62339e-42	-6.83264	2.05979e-73	-6.33465	9.19901e-50	M5	M3
HPOL_0000023901-mRNA-1	HPOL_0000023901	-1.3004	0.00374172	-5.21418	1.34234e-50	-6.70246	5.41083e-107	-6.26276	1.51198e-69	M3	M3
HPOL_0000024901-mRNA-1	HPOL_0000024901	-1.96355	3.27779e-16	-0.686566	0.00500596	-2.49794	1.19687e-32	-1.87231	3.73487e-15	M5	M4
HPOL_0000033001-mRNA-1	HPOL_0000033001	-3.44619	7.96975e-06	-6.40801	6.18864e-32	-7.09778	7.709e-51	-6.56281	2.5934e-34	M3	M3	info=method:InterPro accession:IPR001304 description:C-type lectin-like %0Amethod:InterPro accession:IPR016186 description:C-type lectin-like/link domain superfamily %0Amethod:InterPro accession:IPR016187 description:C-type lectin fold
HPOL_0000033101-mRNA-1	HPOL_0000033101	-1.47426	0.0222424	-6.48482	2.16707e-37	-6.68435	1.46693e-51	-6.48755	2.49507e-38	M3	M3	info=method:InterPro accession:IPR001304 description:C-type lectin-like %0Amethod:InterPro accession:IPR016186 description:C-type lectin-like/link domain superfamily %0Amethod:InterPro accession:IPR016187 description:C-type lectin fold
HPOL_0000033201-mRNA-1	HPOL_0000033201	-3.40767	0.00481705	-8.2683	1.50054e-26	-6.67215	1.45611e-23	-6.28567	8.71774e-17	M3	M3	info=method:InterPro accession:IPR001304 description:C-type lectin-like %0Amethod:InterPro accession:IPR016186 description:C-type lectin-like/link domain superfamily %0Amethod:InterPro accession:IPR016187 description:C-type lectin fold
HPOL_0000033301-mRNA-1	HPOL_0000033301	-1.82742	2.77753e-07	-5.41595	8.99742e-63	-5.19756	4.8639e-126	-4.72039	4.83426e-78	M3	M3	info=method:InterPro accession:IPR001304 description:C-type lectin-like %0Amethod:InterPro accession:IPR016186 description:C-type lectin-like/link domain superfamily %0Amethod:InterPro accession:IPR016187 description:C-type lectin fold
HPOL_0000033401-mRNA-1	HPOL_0000033401	-2.66474	9.75148e-07	-6.38942	8.528e-41	-6.92503	4.23444e-63	-6.1946	5.25773e-40	M3	M3	info=method:InterPro accession:IPR001304 description:C-type lectin-like %0Amethod:InterPro accession:IPR016186 description:C-type lectin-like/link domain superfamily %0Amethod:InterPro accession:IPR016187 description:C-type lectin fold
HPOL_0000038201-mRNA-1	HPOL_0000038201	-2.67357	0.00650402	-5.55967	1.60396e-38	-6.99425	2.48654e-84	-6.18305	2.60421e-50	M3	M3
HPOL_0000039801-mRNA-1	HPOL_0000039801	-1.74119	1.20763e-05	-5.88917	1.12476e-68	-6.29335	1.26187e-111	-6.07785	2.60958e-79	M3	M3
HPOL_0000040101-mRNA-1	HPOL_0000040101	-1.84418	0.00186379	-6.44327	2.83619e-35	-6.7665	8.84679e-50	-6.36937	5.29781e-35	M3	M3	info=method:InterPro accession:IPR000719 description:Protein kinase domain %0Amethod:InterPro accession:IPR011009 description:Protein kinase-like domain superfamily %0Amethod:InterPro accession:IPR017441 description:Protein kinase%2C ATP binding site
HPOL_0000051701-mRNA-1	HPOL_0000051701	-2.99447	0.0379869	-9.54443	1.59591e-27	-7.15634	8.36188e-67	-6.4905	1.30459e-43	M3	M3	info=method:InterPro accession:IPR002223 description:Pancreatic trypsin inhibitor Kunitz domain %0Amethod:InterPro accession:IPR020901 description:Proteinase inhibitor I2%2C Kunitz%2C conserved site %0Amethod:InterPro accession:IPR036880 description:Pancreatic trypsin inhibitor Kunitz domain superfamily
HPOL_0000051901-mRNA-1	HPOL_0000051901	-1.64688	0.000297335	-5.90985	7.93162e-52	-6.94459	7.57373e-98	-6.4303	2.04549e-66	M3	M3	info=method:InterPro accession:IPR002223 description:Pancreatic trypsin inhibitor Kunitz domain %0Amethod:InterPro accession:IPR020901 description:Proteinase inhibitor I2%2C Kunitz%2C conserved site %0Amethod:InterPro accession:IPR036880 description:Pancreatic trypsin inhibitor Kunitz domain superfamily
HPOL_0000052401-mRNA-1	HPOL_0000052401	-1.96796	3.20957e-06	-4.255	5.02032e-38	-4.73286	2.06906e-76	-4.31451	2.28963e-47	M3	M3	info=method:InterPro accession:IPR000873 description:AMP-dependent synthetase/ligase %0Amethod:InterPro accession:IPR025110 description:AMP-binding enzyme%2C C-terminal domain %0Amethod:InterPro accession:IPR042099 description:AMP-dependent synthetase-like superfamily
HPOL_0000052601-mRNA-1	HPOL_0000052601	-2.46737	2.51651e-15	-4.08841	5.85772e-49	-6.64335	3.09208e-156	-6.62989	3.45648e-114	M3	M3	info=method:InterPro accession:IPR003781 description:CoA-binding %0Amethod:InterPro accession:IPR005810 description:Succinyl-CoA ligase%2C alpha subunit %0Amethod:InterPro accession:IPR005811 description:ATP-citrate lyase/succinyl-CoA ligase %0Amethod:InterPro accession:IPR016102 description:Succinyl-CoA synthetase-like %0Amethod:InterPro accession:IPR017440 description:ATP-citrate lyase/succinyl…
HPOL_0000052701-mRNA-1	HPOL_0000052701	-1.69788	0.000719014	-6.39701	8.10167e-50	-6.61842	5.99286e-70	-6.13246	1.59532e-47	M3	M3	info=method:InterPro accession:IPR008209 description:Phosphoenolpyruvate carboxykinase%2C GTP-utilising %0Amethod:InterPro accession:IPR008210 description:Phosphoenolpyruvate carboxykinase%2C N-terminal %0Amethod:InterPro accession:IPR013035 description:Phosphoenolpyruvate carboxykinase%2C C-terminal %0Amethod:InterPro accession:IPR018091 description:Phosphoenolpyruvate carboxykinase%2C GTP-utili…
HPOL_0000053701-mRNA-1	HPOL_0000053701	-0.402511	0.00702047	-3.46052	1.02124e-164	-2.70874	7.71776e-137	-3.24537	6.22206e-151	M3	M3	info=method:InterPro accession:IPR000719 description:Protein kinase domain %0Amethod:InterPro accession:IPR000980 description:SH2 domain %0Amethod:InterPro accession:IPR001245 description:Serine-threonine/tyrosine-protein kinase%2C catalytic domain %0Amethod:InterPro accession:IPR008266 description:Tyrosine-protein kinase%2C active site %0Amethod:InterPro accession:IPR011009 description:Protein k…
HPOL_0000054601-mRNA-1	HPOL_0000054601	-1.52774	0.000719822	-5.80704	1.00163e-54	-6.78243	5.23747e-99	-6.48067	3.4656e-69	M3	M3
HPOL_0000054901-mRNA-1	HPOL_0000054901	-1.16353	5.16163e-13	-1.17475	5.13641e-14	-0.343301	0.0110471	-0.518038	0.00117687	M5	M4	info=method:InterPro accession:IPR019430 description:7TM GPCR%2C serpentine receptor class x (Srx)
HPOL_0000055101-mRNA-1	HPOL_0000055101	-3.09631	3.27183e-103	-0.882672	5.70574e-10	-0.87089	2.25813e-12	-0.7844	2.68658e-08	M3	M3
HPOL_0000057701-mRNA-1	HPOL_0000057701	-2.00311	1.99691e-35	-1.87228	8.91293e-32	-1.72101	4.82693e-35	-1.93056	4.79104e-34	M5	M4
HPOL_0000060601-mRNA-1	HPOL_0000060601	-0.505546	0.0342914	-3.47396	8.68205e-67	-4.44195	3.48673e-139	-4.69514	3.44575e-121	M3	M3	info=method:InterPro accession:IPR001891 description:Malic oxidoreductase %0Amethod:InterPro accession:IPR012301 description:Malic enzyme%2C N-terminal domain %0Amethod:InterPro accession:IPR012302 description:Malic enzyme%2C NAD-binding %0Amethod:InterPro accession:IPR015884 description:Malic enzyme%2C conserved site %0Amethod:InterPro accession:IPR036291 description:NAD(P)-binding domain superf…
HPOL_0000062201-mRNA-1	HPOL_0000062201	-2.23491	3.54117e-33	-2.49216	2.10089e-49	-2.07138	6.01667e-46	-2.07666	3.74668e-36	M3	M3
HPOL_0000062301-mRNA-1	HPOL_0000062301	-3.62253	1.34149e-09	-6.27064	4.96323e-42	-6.57668	6.22292e-60	-6.23717	1.55659e-42	M3	M3	info=method:InterPro accession:IPR004843 description:Calcineurin-like phosphoesterase domain%2C ApaH type %0Amethod:InterPro accession:IPR006186 description:Serine/threonine-specific protein phosphatase/bis(5-nucleosyl)-tetraphosphatase %0Amethod:InterPro accession:IPR029052 description:Metallo-dependent phosphatase-like
HPOL_0000062601-mRNA-1	HPOL_0000062601	-1.36743	4.26459e-09	-3.89764	2.28681e-76	-5.2252	7.72412e-175	-5.26145	4.82853e-123	M3	M3
HPOL_0000062701-mRNA-1	HPOL_0000062701	-1.0181	1.03882e-05	-3.90206	5.28163e-80	-5.20069	3.13494e-182	-4.98235	6.41443e-122	M3	M3
HPOL_0000063501-mRNA-1	HPOL_0000063501	-0.397809	0.00361704	-1.19091	9.30139e-23	-1.99406	2.63046e-79	-1.77501	2.61687e-49	M3	M3	info=method:InterPro accession:IPR008979 description:Galactose-binding-like domain superfamily %0Amethod:InterPro accession:IPR010400 description:PITH domain %0Amethod:InterPro accession:IPR037047 description:PITH domain superfamily
HPOL_0000064101-mRNA-1	HPOL_0000064101	-3.50772	5.58656e-73	-3.9234	2.34127e-90	-5.52485	5.3619e-211	-5.38207	7.12129e-137	M5	M4	info=method:InterPro accession:IPR019188 description:Small nuclear RNA activating complex (SNAPc)%2C subunit SNAP43
HPOL_0000070901-mRNA-1	HPOL_0000070901	-2.54137	2.90316e-80	-3.59887	2.39273e-160	-4.06254	4.85364e-262	-3.6442	1.02922e-164	M5	M4	info=method:InterPro accession:IPR012337 description:Ribonuclease H-like superfamily %0Amethod:InterPro accession:IPR013520 description:Exonuclease%2C RNase T/DNA polymerase III %0Amethod:InterPro accession:IPR034922 description:RNA exonuclease 1-like%2C exonuclease domain %0Amethod:InterPro accession:IPR036397 description:Ribonuclease H superfamily
HPOL_0000072401-mRNA-1	HPOL_0000072401	-1.2095	0.0456838	-5.97952	2.37164e-37	-6.68896	2.10652e-60	-6.13519	3.53301e-40	M3	M3	info=method:InterPro accession:IPR000242 description:PTP type protein phosphatase %0Amethod:InterPro accession:IPR000387 description:Tyrosine specific protein phosphatases domain %0Amethod:InterPro accession:IPR003595 description:Protein-tyrosine phosphatase%2C catalytic %0Amethod:InterPro accession:IPR029021 description:Protein-tyrosine phosphatase-like
HPOL_0000072501-mRNA-2	HPOL_0000072501	-0.721253	0.000511957	-3.22091	2.57435e-69	-5.02572	9.68669e-203	-4.79708	4.49848e-133	M3	M3	info=method:InterPro accession:IPR000242 description:PTP type protein phosphatase %0Amethod:InterPro accession:IPR000387 description:Tyrosine specific protein phosphatases domain %0Amethod:InterPro accession:IPR003595 description:Protein-tyrosine phosphatase%2C catalytic %0Amethod:InterPro accession:IPR029021 description:Protein-tyrosine phosphatase-like
HPOL_0000072501-mRNA-1	HPOL_0000072501	-0.721253	0.000511957	-3.22091	2.57749e-69	-5.02615	9.0651e-203	-4.79708	4.50985e-133	M3	M3	info=method:InterPro accession:IPR000242 description:PTP type protein phosphatase %0Amethod:InterPro accession:IPR000387 description:Tyrosine specific protein phosphatases domain %0Amethod:InterPro accession:IPR003595 description:Protein-tyrosine phosphatase%2C catalytic %0Amethod:InterPro accession:IPR029021 description:Protein-tyrosine phosphatase-like
HPOL_0000077001-mRNA-1	HPOL_0000077001	-2.62069	1.44362e-11	-3.14051	1.44997e-45	-3.89347	6.92895e-94	-3.79884	2.62583e-68	M3	M3
HPOL_0000077501-mRNA-1	HPOL_0000077501	-1.39936	3.95258e-09	-2.04076	3.37409e-21	-6.2115	3.65634e-232	-6.18835	1.14079e-176	M3	M3	info=method:InterPro accession:IPR001948 description:Peptidase M18 %0Amethod:InterPro accession:IPR023358 description:Peptidase M18%2C domain 2
HPOL_0000080501-mRNA-1	HPOL_0000080501	-0.535231	0.0464807	-0.671118	0.0048809	-1.4772	1.15101e-13	-1.81929	1.03458e-15	M5	M3
HPOL_0000083401-mRNA-1	HPOL_0000083401	-3.43104	1.5765e-58	-3.28046	6.50753e-58	-4.41593	1.73057e-140	-5.32028	1.53423e-135	M5	M3	info=method:InterPro accession:IPR002048 description:EF-hand domain %0Amethod:InterPro accession:IPR011992 description:EF-hand domain pair %0Amethod:InterPro accession:IPR018247 description:EF-Hand 1%2C calcium-binding site
HPOL_0000085401-mRNA-1	HPOL_0000085401	-1.64674	2.82368e-05	-4.78391	3.21793e-41	-6.77179	1.66529e-103	-6.23931	2.4611e-67	M3	M3	info=method:InterPro accession:IPR000718 description:Peptidase M13 %0Amethod:InterPro accession:IPR008753 description:Peptidase M13%2C N-terminal domain %0Amethod:InterPro accession:IPR018497 description:Peptidase M13%2C C-terminal domain %0Amethod:InterPro accession:IPR024079 description:Metallopeptidase%2C catalytic domain superfamily %0Amethod:InterPro accession:IPR042089 description:Peptidase…
HPOL_0000086401-mRNA-1	HPOL_0000086401	-1.34396	0.0428732	-2.90139	3.69288e-06	-4.31957	1.36169e-10	-3.50025	0.000300702	M5	M4
HPOL_0000093101-mRNA-1	HPOL_0000093101	-3.04985	0.0403522	-6.07208	9.81698e-36	-7.36716	1.81707e-74	-6.28549	2.41121e-42	M3	M3
HPOL_0000093201-mRNA-1	HPOL_0000093201	-3.94042	0.00289277	-5.67514	4.21716e-23	-7.42227	4.36822e-52	-6.35719	2.90041e-30	M3	M3
HPOL_0000093301-mRNA-1	HPOL_0000093301	-3.11249	0.0208877	-5.94839	2.41998e-57	-7.43402	2.24978e-115	-5.89141	2.11717e-61	M3	M3
HPOL_0000102701-mRNA-1	HPOL_0000102701	-2.03015	2.08039e-09	-4.99298	1.93691e-88	-5.36002	1.3846e-132	-5.28579	6.79171e-101	M3	M3
HPOL_0000103501-mRNA-1	HPOL_0000103501	-1.20357	0.000110855	-4.23331	4.71072e-59	-6.21297	4.31851e-157	-6.02113	4.15856e-106	M3	M3	info=method:InterPro accession:IPR000406 description:Rho protein GDP-dissociation inhibitor %0Amethod:InterPro accession:IPR014756 description:Immunoglobulin E-set %0Amethod:InterPro accession:IPR024792 description:Rho GDP-dissociation inhibitor domain superfamily
HPOL_0000112001-mRNA-1	HPOL_0000112001	-3.57123	0.0150845	-6.23778	1.35076e-26	-6.98916	6.86684e-43	-6.41669	1.04737e-28	M3	M3
HPOL_0000113301-mRNA-1	HPOL_0000113301	-2.10935	3.02858e-12	-3.94686	2.1523e-45	-6.38749	2.32718e-149	-6.29711	8.22699e-114	M3	M3	info=method:InterPro accession:IPR003663 description:Sugar/inositol transporter %0Amethod:InterPro accession:IPR005828 description:Major facilitator%2C sugar transporter-like %0Amethod:InterPro accession:IPR005829 description:Sugar transporter%2C conserved site %0Amethod:InterPro accession:IPR020846 description:Major facilitator superfamily domain %0Amethod:InterPro accession:IPR036259 descriptio…
HPOL_0000113601-mRNA-1	HPOL_0000113601	-1.56674	7.9912e-05	-3.668	6.54664e-33	-6.79385	3.3296e-137	-6.41347	8.9298e-93	M3	M3
HPOL_0000113901-mRNA-1	HPOL_0000113901	-1.83687	0.00151293	-5.87443	1.49546e-38	-7.15765	2.18808e-75	-6.44627	1.14297e-47	M3	M3
HPOL_0000115701-mRNA-1	HPOL_0000115701	-1.10494	0.00559439	-3.88353	7.86867e-39	-6.30454	7.33207e-122	-6.01184	1.58311e-81	M3	M3
HPOL_0000118701-mRNA-1	HPOL_0000118701	-2.61669	2.43392e-07	-6.12574	6.70907e-48	-7.01257	8.72035e-81	-6.59855	5.09186e-56	M3	M3
HPOL_0000119701-mRNA-1	HPOL_0000119701	-1.06191	0.0399927	-1.61416	0.000380014	-1.85268	1.8692e-06	-1.74746	0.000101894	M5	M4
HPOL_0000120601-mRNA-1	HPOL_0000120601	-2.07358	0.0011173	-6.52553	9.30191e-35	-6.75992	6.17429e-48	-6.43958	1.75971e-34	M3	M3
HPOL_0000123901-mRNA-1	HPOL_0000123901	-3.15774	8.16914e-51	-3.37406	8.30379e-59	-2.88595	1.02178e-59	-3.62838	3.39472e-61	M5	M4	info=method:InterPro accession:IPR001965 description:Zinc finger%2C PHD-type %0Amethod:InterPro accession:IPR011011 description:Zinc finger%2C FYVE/PHD-type %0Amethod:InterPro accession:IPR013083 description:Zinc finger%2C RING/FYVE/PHD-type %0Amethod:InterPro accession:IPR019786 description:Zinc finger%2C PHD-type%2C conserved site %0Amethod:InterPro accession:IPR019787 description:Zinc finger%2…
HPOL_0000127401-mRNA-1	HPOL_0000127401	-3.90521	1.80901e-25	-5.86669	8.8002e-65	-6.71934	5.38346e-121	-6.24698	5.98494e-82	M3	M3
HPOL_0000127401-mRNA-2	HPOL_0000127401	-3.90521	1.81067e-25	-5.86669	8.85147e-65	-6.71945	5.41786e-121	-6.24698	6.04148e-82	M3	M3
HPOL_0000131301-mRNA-1	HPOL_0000131301	-3.31203	1.43045e-68	-3.06695	2.24488e-84	-2.49061	5.5425e-83	-2.78001	1.37033e-76	M3	M3	info=method:InterPro accession:IPR008569 description:Protein of unknown function DUF851
HPOL_0000131301-mRNA-2	HPOL_0000131301	-3.32698	6.32741e-68	-3.08602	7.89627e-85	-2.49657	3.22712e-83	-2.78539	1.1946e-76	M3	M3	info=method:InterPro accession:IPR008569 description:Protein of unknown function DUF851
HPOL_0000131401-mRNA-1	HPOL_0000131401	-3.05763	5.00182e-49	-4.08177	6.05563e-104	-3.80577	1.02824e-126	-4.08201	3.96416e-109	M3	M3	info=method:InterPro accession:IPR008569 description:Protein of unknown function DUF851
HPOL_0000131601-mRNA-1	HPOL_0000131601	-0.211496	0.0347037	-0.95298	3.16765e-29	-0.590069	2.14662e-15	-0.521311	7.02192e-10	M3	M3	info=method:InterPro accession:IPR008569 description:Protein of unknown function DUF851
HPOL_0000134301-mRNA-1	HPOL_0000134301	-1.85382	2.80511e-10	-4.27988	1.40675e-52	-6.22437	6.57687e-129	-5.75705	2.45081e-79	M5	M3	info=method:InterPro accession:IPR000960 description:Flavin monooxygenase FMO %0Amethod:InterPro accession:IPR002257 description:Flavin monooxygenase (FMO) 5 %0Amethod:InterPro accession:IPR020946 description:Flavin monooxygenase-like %0Amethod:InterPro accession:IPR036188 description:FAD/NAD(P)-binding domain superfamily
HPOL_0000135101-mRNA-1	HPOL_0000135101	-1.28488	0.000961257	-1.57219	1.12808e-05	-7.08438	2.80373e-117	-6.71011	1.84554e-81	M3	M3
HPOL_0000135201-mRNA-1	HPOL_0000135201	-1.9658	0.00129372	-5.93637	2.95442e-45	-7.00714	1.84276e-81	-6.43259	6.07558e-54	M3	M3
HPOL_0000136601-mRNA-1	HPOL_0000136601	-3.62875	4.95967e-127	-3.79936	1.14704e-139	-2.88649	6.85102e-107	-2.93878	4.99327e-86	M5	M4
HPOL_0000138001-mRNA-1	HPOL_0000138001	-1.57202	8.83767e-13	-4.66021	9.65654e-110	-5.20039	1.43653e-232	-5.39819	6.95257e-154	M3	M3	info=method:InterPro accession:IPR003439 description:ABC transporter-like %0Amethod:InterPro accession:IPR017871 description:ABC transporter%2C conserved site %0Amethod:InterPro accession:IPR026082 description:ABC transporter A %0Amethod:InterPro accession:IPR027417 description:P-loop containing nucleoside triphosphate hydrolase
HPOL_0000139001-mRNA-1	HPOL_0000139001	-3.82963	1.05348e-13	-6.12767	1.06918e-40	-6.87371	6.89396e-71	-6.4675	2.32634e-49	M3	M3	info=method:InterPro accession:IPR001534 description:Transthyretin-like %0Amethod:InterPro accession:IPR038479 description:Transthyretin-like superfamily
HPOL_0000139101-mRNA-2	HPOL_0000139101	-0.821789	0.000179944	-1.69973	9.42184e-19	-4.64644	2.14065e-163	-4.10477	8.37118e-92	M5	M3	info=method:InterPro accession:IPR001534 description:Transthyretin-like %0Amethod:InterPro accession:IPR038479 description:Transthyretin-like superfamily
HPOL_0000139101-mRNA-1	HPOL_0000139101	-0.806015	0.000179624	-1.65133	1.75578e-18	-4.57007	1.2309e-164	-4.02991	6.32784e-92	M5	M3	info=method:InterPro accession:IPR001534 description:Transthyretin-like %0Amethod:InterPro accession:IPR038479 description:Transthyretin-like superfamily
HPOL_0000139301-mRNA-1	HPOL_0000139301	-1.22118	1.26554e-05	-1.10802	8.20215e-06	-6.57375	1.43875e-198	-6.036	1.19997e-129	M3	M3	info=method:InterPro accession:IPR001534 description:Transthyretin-like %0Amethod:InterPro accession:IPR038479 description:Transthyretin-like superfamily
HPOL_0000145701-mRNA-1	HPOL_0000145701	-0.299399	0.0113086	-2.89026	9.22416e-178	-2.00671	5.70579e-113	-2.01304	4.18372e-89	M3	M3
HPOL_0000145701-mRNA-2	HPOL_0000145701	-0.298455	0.0116702	-2.89085	1.13262e-177	-2.00675	7.98319e-113	-2.01316	5.34335e-89	M3	M3
HPOL_0000149901-mRNA-1	HPOL_0000149901	-0.809617	0.000305096	-1.71712	5.45658e-19	-3.63335	1.24337e-93	-4.15949	1.38337e-75	M5	M3	info=method:InterPro accession:IPR000276 description:G protein-coupled receptor%2C rhodopsin-like %0Amethod:InterPro accession:IPR017452 description:GPCR%2C rhodopsin-like%2C 7TM
HPOL_0000154401-mRNA-1	HPOL_0000154401	-2.12792	2.91011e-09	-5.31683	8.45206e-53	-6.90802	2.26172e-133	-6.15268	7.62287e-82	M3	M3	info=method:InterPro accession:IPR001254 description:Serine proteases%2C trypsin domain %0Amethod:InterPro accession:IPR001314 description:Peptidase S1A%2C chymotrypsin family %0Amethod:InterPro accession:IPR009003 description:Peptidase S1%2C PA clan %0Amethod:InterPro accession:IPR018114 description:Serine proteases%2C trypsin family%2C histidine active site
HPOL_0000154501-mRNA-1	HPOL_0000154501	-0.807272	0.00428813	-2.31778	3.3094e-20	-1.70041	5.06886e-18	-2.92813	3.4678e-25	M3	M3	info=method:InterPro accession:IPR001254 description:Serine proteases%2C trypsin domain %0Amethod:InterPro accession:IPR009003 description:Peptidase S1%2C PA clan
HPOL_0000158701-mRNA-1	HPOL_0000158701	-1.87006	0.0363357	-4.49217	3.58181e-70	-4.3398	1.03001e-115	-5.44	9.30618e-101	M3	M3	info=method:InterPro accession:IPR005178 description:Organic solute transporter subunit alpha/Transmembrane protein 184
HPOL_0000163901-mRNA-1	HPOL_0000163901	-2.84827	0.00611821	-6.21699	1.8818e-34	-7.08798	2.65462e-59	-6.71076	2.7115e-41	M3	M3
HPOL_0000164101-mRNA-1	HPOL_0000164101	-3.42479	0.0168951	-6.33456	1.19356e-28	-6.95908	2.25999e-44	-6.47755	1.81616e-30	M3	M3	info=method:InterPro accession:IPR000242 description:PTP type protein phosphatase %0Amethod:InterPro accession:IPR000387 description:Tyrosine specific protein phosphatases domain %0Amethod:InterPro accession:IPR003595 description:Protein-tyrosine phosphatase%2C catalytic %0Amethod:InterPro accession:IPR016130 description:Protein-tyrosine phosphatase%2C active site %0Amethod:InterPro accession:IPR…
HPOL_0000164701-mRNA-1	HPOL_0000164701	-1.00929	0.0342244	-5.68006	3.52344e-47	-6.75411	2.78614e-85	-6.36334	1.43109e-59	M3	M3
HPOL_0000172901-mRNA-1	HPOL_0000172901	-0.995698	4.88525e-12	-1.60971	1.00891e-32	-1.03418	1.79152e-18	-1.04699	6.08882e-15	M3	M3
HPOL_0000174001-mRNA-3	HPOL_0000174001	-3.22978	6.36349e-82	-2.34628	1.3177e-53	-2.47708	1.18765e-78	-2.60859	2.87765e-63	M5	M4
HPOL_0000174001-mRNA-2	HPOL_0000174001	-3.2212	8.87175e-82	-2.34956	9.75942e-54	-2.48046	7.87929e-79	-2.61368	1.78363e-63	M5	M4
HPOL_0000174001-mRNA-1	HPOL_0000174001	-3.2212	9.64576e-82	-2.34918	1.09902e-53	-2.47988	9.68169e-79	-2.61368	1.94706e-63	M5	M4
HPOL_0000174101-mRNA-2	HPOL_0000174101	-3.11316	3.86416e-111	-1.84731	1.17063e-47	-1.97179	1.54067e-69	-2.13089	1.28702e-60	M5	M3	info=method:InterPro accession:IPR013087 description:Zinc finger C2H2-type
HPOL_0000174101-mRNA-1	HPOL_0000174101	-3.11951	2.81431e-110	-1.85194	3.30102e-47	-1.97698	6.68213e-69	-2.13819	3.34806e-60	M5	M3	info=method:InterPro accession:IPR013087 description:Zinc finger C2H2-type
HPOL_0000174201-mRNA-1	HPOL_0000174201	-3.40978	3.60161e-127	-2.25756	7.49964e-68	-2.16728	3.37462e-82	-2.46745	1.37205e-78	M3	M3
HPOL_0000180801-mRNA-1	HPOL_0000180801	-3.99043	1.22539e-43	-5.52579	7.05009e-79	-7.19224	9.20541e-160	-6.48781	5.45133e-95	M5	M4
HPOL_0000180801-mRNA-2	HPOL_0000180801	-3.97408	2.99774e-43	-5.52773	6.58066e-79	-7.18469	1.69566e-159	-6.49492	2.98805e-95	M5	M4
HPOL_0000181001-mRNA-1	HPOL_0000181001	-1.44365	0.0317001	-5.82264	9.21417e-57	-6.39057	1.80281e-99	-6.05659	6.88656e-65	M3	M3
HPOL_0000188401-mRNA-1	HPOL_0000188401	-1.01778	0.000451349	-3.65846	1.13991e-46	-6.44046	1.08061e-177	-6.21043	2.48662e-122	M3	M3
HPOL_0000188701-mRNA-1	HPOL_0000188701	-2.50572	0.000176783	-5.7866	4.24941e-33	-6.72964	2.09449e-59	-6.24714	1.01399e-39	M3	M3	info=method:InterPro accession:IPR000001 description:Kringle %0Amethod:InterPro accession:IPR013806 description:Kringle-like fold %0Amethod:InterPro accession:IPR038178 description:Kringle superfamily
HPOL_0000190501-mRNA-1	HPOL_0000190501	-2.80268	2.72794e-06	-5.872	3.8678e-49	-7.28092	1.75935e-100	-6.48468	9.51265e-60	M3	M3	info=method:InterPro accession:IPR000719 description:Protein kinase domain %0Amethod:InterPro accession:IPR001245 description:Serine-threonine/tyrosine-protein kinase%2C catalytic domain %0Amethod:InterPro accession:IPR011009 description:Protein kinase-like domain superfamily %0Amethod:InterPro accession:IPR020635 description:Tyrosine-protein kinase%2C catalytic domain
HPOL_0000200401-mRNA-1	HPOL_0000200401	-1.03143	4.45252e-06	-1.79594	3.24004e-18	-5.81233	3.67047e-213	-5.93689	3.35911e-152	M5	M3	info=method:InterPro accession:IPR001254 description:Serine proteases%2C trypsin domain %0Amethod:InterPro accession:IPR001314 description:Peptidase S1A%2C chymotrypsin family %0Amethod:InterPro accession:IPR009003 description:Peptidase S1%2C PA clan %0Amethod:InterPro accession:IPR018114 description:Serine proteases%2C trypsin family%2C histidine active site %0Amethod:InterPro accession:IPR03311…
HPOL_0000202101-mRNA-1	HPOL_0000202101	-2.00444	6.48711e-09	-3.65633	1.25008e-41	-5.46553	2.32202e-88	-5.48846	4.75677e-54	M3	M3
HPOL_0000203501-mRNA-1	HPOL_0000203501	-2.88915	2.34564e-06	-6.18508	3.35799e-36	-7.19859	2.423e-63	-6.40822	8.76099e-40	M3	M3
HPOL_0000207001-mRNA-1	HPOL_0000207001	-1.00041	0.00819906	-4.56984	1.07072e-57	-5.20845	3.27498e-113	-5.04178	7.35612e-76	M3	M3	info=method:InterPro accession:IPR000615 description:Bestrophin %0Amethod:InterPro accession:IPR021134 description:Bestrophin/UPF0187
HPOL_0000208001-mRNA-1	HPOL_0000208001	-2.11419	4.68806e-10	-3.46593	2.01295e-35	-5.06657	6.06065e-110	-5.78688	8.38559e-107	M3	M3	info=method:InterPro accession:IPR010291 description:Ion channel regulatory protein%2C UNC-93 %0Amethod:InterPro accession:IPR036259 description:MFS transporter superfamily
HPOL_0000208601-mRNA-1	HPOL_0000208601	-0.698189	0.000925791	-1.04441	1.53316e-09	-1.90714	2.19477e-38	-2.2226	1.22367e-37	M3	M3	info=method:InterPro accession:IPR000340 description:Dual specificity phosphatase%2C catalytic domain %0Amethod:InterPro accession:IPR029021 description:Protein-tyrosine phosphatase-like
HPOL_0000209301-mRNA-1	HPOL_0000209301	-1.55123	0.000221407	-5.50886	2.53648e-49	-6.50419	8.39413e-88	-6.3937	4.7615e-66	M3	M3	info=method:InterPro accession:IPR005052 description:Legume-like lectin %0Amethod:InterPro accession:IPR013320 description:Concanavalin A-like lectin/glucanase domain superfamily
HPOL_0000215201-mRNA-1	HPOL_0000215201	-1.63657	8.36263e-30	-1.41365	5.23656e-24	-1.11896	2.40007e-20	-1.28488	2.9273e-20	M3	M3	info=method:InterPro accession:IPR000530 description:Ribosomal protein S12e %0Amethod:InterPro accession:IPR004038 description:Ribosomal protein L7Ae/L30e/S12e/Gadd45 %0Amethod:InterPro accession:IPR029064 description:50S ribosomal protein L30e-like
HPOL_0000216501-mRNA-1	HPOL_0000216501	-0.842469	2.62387e-11	-1.57125	1.80195e-38	-2.07373	1.25297e-84	-2.24328	1.21749e-77	M3	M3
HPOL_0000220201-mRNA-1	HPOL_0000220201	-1.80038	0.00957488	-6.33392	1.36415e-35	-7.01857	6.99825e-57	-6.51149	6.20633e-39	M3	M3
HPOL_0000220601-mRNA-1	HPOL_0000220601	-2.74106	4.73975e-05	-6.44066	1.83269e-29	-6.79607	4.07066e-42	-6.4707	2.61475e-30	M3	M3	info=method:InterPro accession:IPR000719 description:Protein kinase domain %0Amethod:InterPro accession:IPR000980 description:SH2 domain %0Amethod:InterPro accession:IPR001245 description:Serine-threonine/tyrosine-protein kinase%2C catalytic domain %0Amethod:InterPro accession:IPR008266 description:Tyrosine-protein kinase%2C active site %0Amethod:InterPro accession:IPR011009 description:Protein k…
HPOL_0000220701-mRNA-1	HPOL_0000220701	-1.40497	2.34042e-09	-3.67139	4.44499e-66	-5.35272	1.36353e-180	-5.49313	9.95295e-117	M3	M3	info=method:InterPro accession:IPR013057 description:Amino acid transporter%2C transmembrane domain
HPOL_0000227401-mRNA-1	HPOL_0000227401	-0.922461	0.0170853	-4.3919	3.96505e-51	-5.85184	6.89069e-115	-5.82694	1.39015e-72	M3	M3
HPOL_0000227701-mRNA-1	HPOL_0000227701	-3.02437	1.36652e-21	-5.49137	5.8481e-73	-6.57876	1.3113e-133	-6.142	6.53235e-90	M3	M3	info=method:InterPro accession:IPR008632 description:Nematode fatty acid retinoid binding
HPOL_0000230701-mRNA-1	HPOL_0000230701	-2.16339	3.01896e-12	-2.61443	1.43151e-25	-5.11652	1.05812e-54	-5.02757	4.05497e-26	M5	M4
HPOL_0000230801-mRNA-1	HPOL_0000230801	-1.73684	4.02449e-20	-2.3549	6.27126e-38	-5.40781	1.44715e-221	-5.02383	3.28216e-140	M5	M4	info=method:InterPro accession:IPR002223 description:Pancreatic trypsin inhibitor Kunitz domain %0Amethod:InterPro accession:IPR006150 description:Cysteine-rich repeat %0Amethod:InterPro accession:IPR028150 description:Lustrin%2C cysteine-rich repeated %0Amethod:InterPro accession:IPR036880 description:Pancreatic trypsin inhibitor Kunitz domain superfamily
HPOL_0000233101-mRNA-1	HPOL_0000233101	-2.46958	0.000108962	-6.19367	1.08204e-34	-6.93859	6.73961e-56	-6.45079	4.04995e-38	M3	M3
HPOL_0000233101-mRNA-2	HPOL_0000233101	-2.46958	0.000108962	-6.19378	1.08014e-34	-6.93863	6.73496e-56	-6.45096	4.03391e-38	M3	M3
HPOL_0000233801-mRNA-1	HPOL_0000233801	-3.98834	8.84916e-24	-5.55434	5.44355e-47	-7.01771	2.68195e-93	-6.55918	4.46577e-62	M5	M4
HPOL_0000233801-mRNA-2	HPOL_0000233801	-3.98834	8.84916e-24	-5.55396	5.52305e-47	-7.01744	2.72861e-93	-6.55898	4.50307e-62	M5	M4
HPOL_0000236001-mRNA-1	HPOL_0000236001	-1.37736	0.0105614	-6.14012	2.61088e-50	-6.72249	8.39642e-80	-6.30342	1.00065e-54	M3	M3	info=method:InterPro accession:IPR027267 description:AH/BAR domain superfamily
HPOL_0000237301-mRNA-1	HPOL_0000237301	-1.8782	1.45863e-43	-1.49218	1.04201e-28	-3.85181	2.67999e-222	-3.6664	2.847e-150	M5	M4	info=method:InterPro accession:IPR001841 description:Zinc finger%2C RING-type %0Amethod:InterPro accession:IPR013083 description:Zinc finger%2C RING/FYVE/PHD-type
HPOL_0000238001-mRNA-1	HPOL_0000238001	-0.677633	1.3781e-14	-0.884618	3.30298e-25	-0.493857	5.06633e-11	-0.441638	2.33441e-07	M3	M3	info=method:InterPro accession:IPR029063 description:S-adenosyl-L-methionine-dependent methyltransferase
HPOL_0000238301-mRNA-1	HPOL_0000238301	-3.10371	0.0392138	-6.57512	2.8922e-26	-6.80741	3.20616e-37	-6.40826	3.58244e-26	M3	M3	info=method:InterPro accession:IPR004296 description:DUF236 repeat
HPOL_0000241001-mRNA-1	HPOL_0000241001	-1.2213	0.0414006	-6.01641	1.72089e-44	-6.19961	2.64123e-61	-5.86032	2.41935e-43	M3	M3	info=method:InterPro accession:IPR002591 description:Type I phosphodiesterase/nucleotide pyrophosphatase/phosphate transferase %0Amethod:InterPro accession:IPR017850 description:Alkaline-phosphatase-like%2C core domain superfamily %0Amethod:InterPro accession:IPR020821 description:Extracellular Endonuclease%2C subunit A
HPOL_0000241001-mRNA-2	HPOL_0000241001	-1.2213	0.0414006	-6.01641	1.72089e-44	-6.19961	2.64123e-61	-5.86032	2.41935e-43	M3	M3	info=method:InterPro accession:IPR002591 description:Type I phosphodiesterase/nucleotide pyrophosphatase/phosphate transferase %0Amethod:InterPro accession:IPR017850 description:Alkaline-phosphatase-like%2C core domain superfamily %0Amethod:InterPro accession:IPR020821 description:Extracellular Endonuclease%2C subunit A
HPOL_0000244701-mRNA-1	HPOL_0000244701	-2.61843	9.12635e-55	-1.42086	6.94574e-20	-3.35525	2.63009e-126	-3.28352	1.38254e-88	M5	M3
HPOL_0000245101-mRNA-1	HPOL_0000245101	-2.96393	5.4108e-06	-6.40133	3.99024e-30	-6.92217	2.18158e-45	-6.41131	6.97348e-31	M3	M3	info=method:InterPro accession:IPR006186 description:Serine/threonine-specific protein phosphatase/bis(5-nucleosyl)-tetraphosphatase %0Amethod:InterPro accession:IPR029052 description:Metallo-dependent phosphatase-like
HPOL_0000246101-mRNA-1	HPOL_0000246101	-1.64567	4.69318e-16	-3.5878	1.69303e-76	-4.70663	5.52349e-169	-5.03148	1.50277e-146	M3	M3	info=method:InterPro accession:IPR001155 description:NADH:flavin oxidoreductase/NADH oxidase%2C N-terminal %0Amethod:InterPro accession:IPR013785 description:Aldolase-type TIM barrel
HPOL_0000251101-mRNA-1	HPOL_0000251101	-1.52972	0.000405878	-5.27393	2.56111e-44	-6.51285	2.02781e-86	-6.09569	4.52266e-59	M3	M3	info=method:InterPro accession:IPR024445 description:ISXO2-like transposase domain
HPOL_0000251401-mRNA-1	HPOL_0000251401	-1.62801	4.43337e-15	-0.464614	0.0308116	-1.17267	2.84272e-11	-0.930681	5.18401e-06	M5	M4
HPOL_0000252601-mRNA-2	HPOL_0000252601	-0.576227	0.00209434	-3.27908	1.49815e-91	-4.09763	3.24241e-186	-3.76355	4.49719e-122	M3	M3	info=method:InterPro accession:IPR002048 description:EF-hand domain %0Amethod:InterPro accession:IPR011992 description:EF-hand domain pair %0Amethod:InterPro accession:IPR017213 description:Peptidase S54%2C rhomboid%2C metazoan %0Amethod:InterPro accession:IPR022764 description:Peptidase S54%2C rhomboid domain %0Amethod:InterPro accession:IPR035952 description:Rhomboid-like superfamily
HPOL_0000252601-mRNA-1	HPOL_0000252601	-0.575351	0.00209724	-3.27813	9.63118e-92	-4.09797	9.13533e-187	-3.76537	1.58689e-122	M3	M3	info=method:InterPro accession:IPR002048 description:EF-hand domain %0Amethod:InterPro accession:IPR011992 description:EF-hand domain pair %0Amethod:InterPro accession:IPR017213 description:Peptidase S54%2C rhomboid%2C metazoan %0Amethod:InterPro accession:IPR022764 description:Peptidase S54%2C rhomboid domain %0Amethod:InterPro accession:IPR035952 description:Rhomboid-like superfamily
HPOL_0000253801-mRNA-1	HPOL_0000253801	-1.70438	7.08466e-16	-2.69293	6.3798e-38	-5.2391	7.99116e-139	-3.51091	5.02445e-44	M5	M4	info=method:InterPro accession:IPR016181 description:Acyl-CoA N-acyltransferase
HPOL_0000254901-mRNA-1	HPOL_0000254901	-2.89219	0.0226868	-6.29309	1.26975e-23	-7.41731	3.77144e-42	-6.33398	1.1373e-24	M3	M3	info=method:InterPro accession:IPR040282 description:Abnormal cell migration protein 18-like
HPOL_0000255301-mRNA-1	HPOL_0000255301	-3.14955	0.0187353	-7.13178	9.51144e-41	-7.09825	8.39286e-75	-6.63651	2.03984e-51	M3	M3
HPOL_0000257501-mRNA-1	HPOL_0000257501	-2.31808	0.00288011	-2.34265	1.13143e-20	-5.57565	2.2503e-143	-5.12679	4.14466e-91	M3	M3
HPOL_0000258601-mRNA-1	HPOL_0000258601	-0.816579	0.00334406	-2.36214	2.65393e-24	-3.01963	1.10531e-52	-3.32445	2.62761e-42	M3	M3
HPOL_0000262001-mRNA-1	HPOL_0000262001	-1.45824	0.0229129	-6.30279	9.06693e-42	-6.95125	5.98048e-66	-6.52624	1.10369e-45	M3	M3	info=method:InterPro accession:IPR000494 description:Receptor L-domain %0Amethod:InterPro accession:IPR036941 description:Receptor L-domain superfamily
HPOL_0000263501-mRNA-1	HPOL_0000263501	-1.84442	0.0445274	-6.37821	6.77064e-34	-7.03246	2.61797e-53	-6.51177	4.58077e-36	M3	M3	info=method:InterPro accession:IPR002035 description:von Willebrand factor%2C type A %0Amethod:InterPro accession:IPR036465 description:von Willebrand factor A-like domain superfamily
HPOL_0000264601-mRNA-1	HPOL_0000264601	-2.86675	2.87677e-18	-2.19035	7.80198e-13	-6.34793	2.8136e-123	-6.21725	2.12094e-90	M3	M3
HPOL_0000265201-mRNA-1	HPOL_0000265201	-1.74635	0.00297675	-6.19413	2.38242e-37	-7.07942	1.47122e-64	-6.43008	7.0043e-42	M3	M3	info=method:InterPro accession:IPR001436 description:Alpha crystallin/Heat shock protein %0Amethod:InterPro accession:IPR002068 description:Alpha crystallin/Hsp20 domain %0Amethod:InterPro accession:IPR008978 description:HSP20-like chaperone
HPOL_0000268601-mRNA-1	HPOL_0000268601	-2.93508	0.000338967	-6.40014	1.75494e-32	-7.05405	1.58874e-50	-6.50919	3.87864e-34	M3	M3	info=method:InterPro accession:IPR001478 description:PDZ domain %0Amethod:InterPro accession:IPR036034 description:PDZ superfamily %0Amethod:InterPro accession:IPR040264 description:Uncharacterized protein T15H9.4-like
HPOL_0000269301-mRNA-1	HPOL_0000269301	-1.36218	0.000301964	-2.31764	4.0876e-20	-5.03587	8.86689e-117	-3.25345	5.49225e-40	M3	M3	info=method:InterPro accession:IPR036084 description:Serine protease inhibitor-like superfamily
HPOL_0000269801-mRNA-1	HPOL_0000269801	-0.552617	4.09524e-05	-1.54607	1.17658e-35	-2.03926	4.86853e-79	-2.43106	1.00452e-85	M3	M3	info=method:InterPro accession:IPR004843 description:Calcineurin-like phosphoesterase domain%2C ApaH type %0Amethod:InterPro accession:IPR006186 description:Serine/threonine-specific protein phosphatase/bis(5-nucleosyl)-tetraphosphatase %0Amethod:InterPro accession:IPR029052 description:Metallo-dependent phosphatase-like
HPOL_0000271601-mRNA-1	HPOL_0000271601	-0.854947	2.19633e-27	-1.37789	4.49497e-71	-0.745594	6.65205e-28	-0.573743	1.14602e-13	M3	M3	info=method:InterPro accession:IPR003034 description:SAP domain %0Amethod:InterPro accession:IPR004181 description:Zinc finger%2C MIZ-type %0Amethod:InterPro accession:IPR013083 description:Zinc finger%2C RING/FYVE/PHD-type %0Amethod:InterPro accession:IPR023321 description:PINIT domain %0Amethod:InterPro accession:IPR036361 description:SAP domain superfamily %0Amethod:InterPro accession:IPR03865…
HPOL_0000273401-mRNA-1	HPOL_0000273401	-0.863799	0.000564591	-2.32728	1.29609e-22	-4.41842	5.2416e-79	-3.70066	6.57532e-41	M5	M4
HPOL_0000273501-mRNA-1	HPOL_0000273501	-1.66862	0.00775277	-5.91699	9.73393e-39	-7.32713	5.68554e-92	-6.5452	7.12041e-58	M3	M3
HPOL_0000274801-mRNA-1	HPOL_0000274801	-1.75092	0.00509879	-6.40344	4.15478e-37	-6.90029	2.06259e-55	-6.45613	1.93218e-38	M3	M3	info=method:InterPro accession:IPR000242 description:PTP type protein phosphatase %0Amethod:InterPro accession:IPR000387 description:Tyrosine specific protein phosphatases domain %0Amethod:InterPro accession:IPR003595 description:Protein-tyrosine phosphatase%2C catalytic %0Amethod:InterPro accession:IPR016130 description:Protein-tyrosine phosphatase%2C active site %0Amethod:InterPro accession:IPR…
HPOL_0000275101-mRNA-1	HPOL_0000275101	-2.10416	0.000104795	-6.03239	1.12101e-44	-6.844	8.08204e-75	-6.488	1.26352e-52	M3	M3
HPOL_0000275201-mRNA-2	HPOL_0000275201	-1.97024	5.81839e-07	-5.37094	1.88456e-76	-5.35931	2.31067e-116	-5.39596	1.64124e-87	M3	M3
HPOL_0000275201-mRNA-1	HPOL_0000275201	-1.94387	9.9757e-07	-5.38	2.42787e-75	-5.37138	1.45736e-114	-5.40607	3.66131e-86	M3	M3
HPOL_0000278101-mRNA-1	HPOL_0000278101	-2.14892	9.69824e-20	-3.36899	3.37807e-41	-5.19064	1.13386e-64	-5.34917	4.7472e-27	M5	M4
HPOL_0000278201-mRNA-1	HPOL_0000278201	-2.75587	3.82413e-39	-3.25853	2.0069e-55	-4.18261	6.82318e-103	-4.49684	8.55109e-68	M5	M4	info=method:InterPro accession:IPR000164 description:Histone H3/CENP-A %0Amethod:InterPro accession:IPR007125 description:Histone H2A/H2B/H3 %0Amethod:InterPro accession:IPR009072 description:Histone-fold
HPOL_0000278301-mRNA-1	HPOL_0000278301	-3.04689	7.05626e-23	-3.53313	1.90282e-28	-4.25066	2.9463e-38	-3.78244	1.27654e-19	M5	M4
HPOL_0000279701-mRNA-1	HPOL_0000279701	-2.09756	9.57307e-37	-2.67246	1.89786e-77	-2.03333	4.71577e-61	-1.96726	1.15691e-44	M3	M3
HPOL_0000280601-mRNA-1	HPOL_0000280601	-1.65071	4.40136e-08	-3.08525	1.46128e-36	-3.65688	1.97077e-68	-4.73862	1.90363e-74	M3	M3
HPOL_0000280701-mRNA-1	HPOL_0000280701	-1.35298	7.54878e-05	-1.02093	0.00167907	-1.12865	6.84533e-05	-1.25643	0.00011624	M5	M4
HPOL_0000282201-mRNA-1	HPOL_0000282201	-2.1767	1.76773e-15	-4.78649	4.1436e-84	-6.26207	6.37558e-182	-6.19376	1.1999e-131	M3	M3	info=method:InterPro accession:IPR040350 description:Transmembrane protein 272
HPOL_0000282301-mRNA-1	HPOL_0000282301	-0.822367	0.00223865	-3.9427	5.26376e-66	-5.33648	1.1189e-155	-5.03307	3.28492e-104	M3	M3
HPOL_0000291401-mRNA-1	HPOL_0000291401	-2.42441	9.03448e-08	-5.68203	7.43477e-47	-6.81746	2.10702e-85	-6.29237	2.44555e-56	M3	M3
HPOL_0000291601-mRNA-1	HPOL_0000291601	-1.17684	1.92765e-09	-1.3626	6.27649e-13	-1.50797	2.00482e-20	-1.29906	3.78901e-12	M5	M3	info=method:InterPro accession:IPR002139 description:Ribokinase/fructokinase %0Amethod:InterPro accession:IPR011611 description:Carbohydrate kinase PfkB %0Amethod:InterPro accession:IPR011877 description:Ribokinase %0Amethod:InterPro accession:IPR029056 description:Ribokinase-like
HPOL_0000291801-mRNA-1	HPOL_0000291801	-2.24239	1.9714e-26	-0.681549	0.000573505	-1.30843	2.97425e-12	-1.10716	8.60006e-08	M5	M4
HPOL_0000294601-mRNA-1	HPOL_0000294601	-2.5184	5.35191e-10	-5.39424	2.30013e-45	-6.73486	8.1649e-90	-6.48696	1.75435e-65	M3	M3	info=method:InterPro accession:IPR000242 description:PTP type protein phosphatase %0Amethod:InterPro accession:IPR000387 description:Tyrosine specific protein phosphatases domain %0Amethod:InterPro accession:IPR003595 description:Protein-tyrosine phosphatase%2C catalytic %0Amethod:InterPro accession:IPR016130 description:Protein-tyrosine phosphatase%2C active site %0Amethod:InterPro accession:IPR…
HPOL_0000294701-mRNA-1	HPOL_0000294701	-1.86211	1.38724e-06	-5.7951	5.66649e-61	-6.52829	1.11303e-99	-6.5008	3.76997e-77	M3	M3	info=method:InterPro accession:IPR000242 description:PTP type protein phosphatase %0Amethod:InterPro accession:IPR000387 description:Tyrosine specific protein phosphatases domain %0Amethod:InterPro accession:IPR003595 description:Protein-tyrosine phosphatase%2C catalytic %0Amethod:InterPro accession:IPR016130 description:Protein-tyrosine phosphatase%2C active site %0Amethod:InterPro accession:IPR…
HPOL_0000295701-mRNA-1	HPOL_0000295701	-0.728012	1.28277e-09	-1.71281	6.90275e-58	-2.84192	1.65026e-200	-3.13243	3.34434e-182	M3	M3	info=method:InterPro accession:IPR011333 description:SKP1/BTB/POZ domain superfamily
HPOL_0000308001-mRNA-1	HPOL_0000308001	-2.53797	0.000128867	-6.02355	6.7433e-25	-6.73163	1.89144e-39	-6.52677	2.04976e-29	M3	M3	info=method:InterPro accession:IPR001108 description:Peptidase A22A%2C presenilin %0Amethod:InterPro accession:IPR006639 description:Presenilin/signal peptide peptidase %0Amethod:InterPro accession:IPR033153 description:SPE-4 peptidase
HPOL_0000309301-mRNA-1	HPOL_0000309301	-1.32064	0.00633431	-6.16677	2.79659e-53	-6.70099	9.82755e-82	-6.51896	2.41788e-60	M3	M3	info=method:InterPro accession:IPR000560 description:Histidine phosphatase superfamily%2C clade-2 %0Amethod:InterPro accession:IPR029033 description:Histidine phosphatase superfamily
HPOL_0000314201-mRNA-1	HPOL_0000314201	-1.02615	0.0386407	-5.40399	7.16589e-53	-6.48979	1.9452e-104	-6.36225	5.1433e-73	M3	M3
HPOL_0000317101-mRNA-1	HPOL_0000317101	-3.69229	0.0117162	-6.56034	3.13703e-27	-6.83449	2.58713e-38	-6.62915	1.75728e-28	M3	M3	info=method:InterPro accession:IPR003406 description:Glycosyl transferase%2C family 14
HPOL_0000319001-mRNA-1	HPOL_0000319001	-0.667405	0.00010157	-1.91786	6.30437e-33	-1.86854	3.75276e-42	-1.31019	2.60594e-14	M5	M4	info=method:InterPro accession:IPR001699 description:Transcription factor%2C T-box %0Amethod:InterPro accession:IPR008967 description:p53-like transcription factor%2C DNA-binding %0Amethod:InterPro accession:IPR036960 description:T-box superfamily
HPOL_0000323801-mRNA-1	HPOL_0000323801	-0.650039	1.29583e-10	-1.60137	1.83141e-61	-0.588805	5.72324e-12	-0.621285	1.38147e-10	M5	M3	info=method:InterPro accession:IPR005033 description:YEATS %0Amethod:InterPro accession:IPR038704 description:YEATS superfamily
HPOL_0000325601-mRNA-1	HPOL_0000325601	-1.97424	0.000358951	-5.81541	5.56282e-42	-6.50227	7.54885e-68	-6.36038	5.3655e-49	M3	M3	info=method:InterPro accession:IPR012444 description:Protein of unknown function DUF1647
HPOL_0000330801-mRNA-1	HPOL_0000330801	-1.17989	0.000227267	-3.85298	6.52029e-71	-5.98077	6.04519e-215	-5.7619	3.01312e-148	M3	M3
HPOL_0000333901-mRNA-1	HPOL_0000333901	-1.09909	6.82866e-06	-1.62699	3.77728e-13	-2.11175	8.35834e-34	-2.50692	2.99715e-34	M3	M3
HPOL_0000335701-mRNA-1	HPOL_0000335701	-1.81256	4.1257e-06	-5.71251	3.4089e-82	-6.11579	9.52329e-130	-5.78292	4.54198e-85	M3	M3	info=method:InterPro accession:IPR000242 description:PTP type protein phosphatase %0Amethod:InterPro accession:IPR000387 description:Tyrosine specific protein phosphatases domain %0Amethod:InterPro accession:IPR003595 description:Protein-tyrosine phosphatase%2C catalytic %0Amethod:InterPro accession:IPR016130 description:Protein-tyrosine phosphatase%2C active site %0Amethod:InterPro accession:IPR…
HPOL_0000338901-mRNA-1	HPOL_0000338901	-2.85248	1.43016e-76	-1.46779	3.24373e-23	-2.3862	1.08856e-74	-2.74901	1.39525e-73	M5	M4
HPOL_0000340101-mRNA-1	HPOL_0000340101	-3.38001	7.13596e-119	-3.39288	3.22957e-124	-2.58734	2.76431e-96	-2.51046	1.83415e-70	M5	M3	info=method:InterPro accession:IPR022042 description:snRNA-activating protein complex%2C subunit 3
HPOL_0000340201-mRNA-1	HPOL_0000340201	-2.20578	3.92811e-48	-2.98215	2.22864e-88	-5.107	0	-4.82372	1.8631e-226	M5	M4	info=method:InterPro accession:IPR000558 description:Histone H2B %0Amethod:InterPro accession:IPR007125 description:Histone H2A/H2B/H3 %0Amethod:InterPro accession:IPR009072 description:Histone-fold
HPOL_0000344101-mRNA-1	HPOL_0000344101	-2.14372	0.000420597	-6.48991	1.08694e-32	-6.79015	1.04159e-45	-6.57461	5.5699e-34	M3	M3	info=method:InterPro accession:IPR011762 description:Acetyl-coenzyme A carboxyltransferase%2C N-terminal %0Amethod:InterPro accession:IPR011763 description:Acetyl-coenzyme A carboxyltransferase%2C C-terminal %0Amethod:InterPro accession:IPR029045 description:ClpP/crotonase-like domain superfamily %0Amethod:InterPro accession:IPR034733 description:Acetyl-CoA carboxylase
HPOL_0000344901-mRNA-1	HPOL_0000344901	-0.380577	0.00282493	-1.24415	6.88114e-28	-1.52185	8.85947e-53	-1.36602	8.19029e-34	M3	M3	info=method:InterPro accession:IPR000504 description:RNA recognition motif domain %0Amethod:InterPro accession:IPR012677 description:Nucleotide-binding alpha-beta plait domain superfamily %0Amethod:InterPro accession:IPR035979 description:RNA-binding domain superfamily
HPOL_0000348001-mRNA-1	HPOL_0000348001	-3.61528	1.72451e-36	-5.18877	5.84815e-73	-7.14922	2.19785e-156	-6.45802	8.53278e-100	M5	M4
HPOL_0000351801-mRNA-1	HPOL_0000351801	-0.80962	0.0205645	-3.17245	9.09026e-28	-2.57264	1.677e-31	-2.56105	2.84324e-23	M3	M3
HPOL_0000355101-mRNA-1	HPOL_0000355101	-1.97859	3.66356e-07	-4.15679	9.42415e-41	-5.92044	3.31158e-120	-6.12784	7.91004e-86	M3	M3
HPOL_0000364501-mRNA-1	HPOL_0000364501	-0.934962	0.031646	-4.96174	3.58101e-63	-6.0782	9.7463e-123	-5.48354	2.96086e-78	M3	M3	info=method:InterPro accession:IPR000731 description:Sterol-sensing domain %0Amethod:InterPro accession:IPR003392 description:Protein patched/dispatched
HPOL_0000364501-mRNA-2	HPOL_0000364501	-0.934909	0.0320589	-4.96947	5.47667e-63	-6.07419	7.1386e-122	-5.46763	1.87358e-77	M3	M3	info=method:InterPro accession:IPR000731 description:Sterol-sensing domain %0Amethod:InterPro accession:IPR003392 description:Protein patched/dispatched
HPOL_0000364701-mRNA-1	HPOL_0000364701	-1.20899	8.48049e-14	-0.827709	6.01e-07	-0.947238	1.13897e-10	-1.19922	5.12795e-11	M5	M4
HPOL_0000365501-mRNA-1	HPOL_0000365501	-1.94317	0.00164564	-6.28644	1.00992e-36	-6.65721	6.92029e-53	-6.47898	1.54355e-39	M3	M3	info=method:InterPro accession:IPR000644 description:CBS domain %0Amethod:InterPro accession:IPR002550 description:CNNM%2C transmembrane domain
HPOL_0000365901-mRNA-1	HPOL_0000365901	-3.51046	0.0057895	-5.88596	8.64311e-54	-6.2875	4.79792e-81	-6.00525	6.98724e-58	M3	M3	info=method:InterPro accession:IPR000219 description:Dbl homology (DH) domain %0Amethod:InterPro accession:IPR026817 description:Guanine nucleotide exchange factor Ect2 %0Amethod:InterPro accession:IPR035899 description:Dbl homology (DH) domain superfamily
HPOL_0000367901-mRNA-1	HPOL_0000367901	-3.81726	3.20355e-31	-5.03778	9.42228e-55	-6.20632	2.61753e-106	-6.18978	2.02092e-81	M5	M4	info=method:InterPro accession:IPR001349 description:Cytochrome c oxidase%2C subunit VIa %0Amethod:InterPro accession:IPR018507 description:Cytochrome c oxidase%2C subunit VIa%2C conserved site %0Amethod:InterPro accession:IPR036418 description:Cytochrome c oxidase%2C subunit VIa superfamily
HPOL_0000371901-mRNA-1	HPOL_0000371901	-1.87591	5.69689e-08	-5.05738	2.8532e-54	-6.48301	5.7911e-113	-6.24561	3.47976e-82	M5	M3	info=method:InterPro accession:IPR036249 description:Thioredoxin-like superfamily
HPOL_0000372001-mRNA-1	HPOL_0000372001	-0.421625	0.000168445	-2.25817	4.21065e-109	-2.86399	2.60573e-224	-2.95488	1.52887e-184	M3	M3	info=method:InterPro accession:IPR001765 description:Carbonic anhydrase %0Amethod:InterPro accession:IPR036874 description:Carbonic anhydrase superfamily
HPOL_0000374001-mRNA-1	HPOL_0000374001	-2.80772	0.00100162	-6.40868	2.65393e-24	-7.00036	6.81527e-37	-6.44628	5.20999e-25	M3	M3	info=method:InterPro accession:IPR001304 description:C-type lectin-like %0Amethod:InterPro accession:IPR016186 description:C-type lectin-like/link domain superfamily %0Amethod:InterPro accession:IPR016187 description:C-type lectin fold
HPOL_0000374601-mRNA-1	HPOL_0000374601	-3.40781	2.84764e-39	-4.32905	1.56101e-63	-6.63214	4.06283e-186	-5.99417	1.05612e-117	M5	M4	info=method:InterPro accession:IPR004202 description:Cytochrome c oxidase subunit VIIc %0Amethod:InterPro accession:IPR036636 description:Cytochrome c oxidase subunit VIIc superfamily
HPOL_0000376201-mRNA-1	HPOL_0000376201	-3.42828	0.0241322	-6.08612	5.76212e-18	-6.99442	2.75907e-30	-6.39404	2.90619e-20	M3	M3	info=method:InterPro accession:IPR008139 description:Saposin B type domain %0Amethod:InterPro accession:IPR011001 description:Saposin-like
HPOL_0000376301-mRNA-1	HPOL_0000376301	-3.08488	0.0390576	-6.66444	2.26377e-27	-6.87882	3.04738e-40	-6.3668	3.07838e-27	M3	M3	info=method:InterPro accession:IPR008139 description:Saposin B type domain %0Amethod:InterPro accession:IPR011001 description:Saposin-like
HPOL_0000376401-mRNA-1	HPOL_0000376401	-0.803647	0.00287841	-3.32019	1.73347e-30	-4.37221	1.0903e-64	-4.1449	1.91234e-35	M5	M4	info=method:InterPro accession:IPR004827 description:Basic-leucine zipper domain %0Amethod:InterPro accession:IPR040223 description:PAR basic leucine zipper protein
HPOL_0000376501-mRNA-1	HPOL_0000376501	-2.74686	9.91056e-58	-3.05784	2.04202e-72	-3.97154	1.42148e-155	-4.04955	1.48678e-125	M5	M4	info=method:InterPro accession:IPR001715 description:Calponin homology domain %0Amethod:InterPro accession:IPR036872 description:CH domain superfamily
HPOL_0000376701-mRNA-1	HPOL_0000376701	-1.15993	1.94887e-22	-2.19434	5.01518e-80	-1.65994	1.44039e-59	-1.74835	5.81583e-52	M3	M3
HPOL_0000380801-mRNA-1	HPOL_0000380801	-1.8721	0.0461782	-6.41975	3.40213e-19	-6.84344	9.36707e-28	-6.49239	5.42802e-20	M3	M3	info=method:InterPro accession:IPR003767 description:Malate/L-lactate dehydrogenase-like %0Amethod:InterPro accession:IPR036111 description:Malate/L-sulfolactate/L-lactate dehydrogenase-like superfamily
HPOL_0000380901-mRNA-1	HPOL_0000380901	-0.460684	0.0108792	-2.24315	4.38829e-47	-3.59598	1.55157e-144	-4.17974	5.20606e-138	M5	M4	info=method:InterPro accession:IPR003767 description:Malate/L-lactate dehydrogenase-like %0Amethod:InterPro accession:IPR036111 description:Malate/L-sulfolactate/L-lactate dehydrogenase-like superfamily
HPOL_0000381101-mRNA-1	HPOL_0000381101	-0.194466	0.0276472	-0.975793	2.04102e-38	-0.531492	1.24643e-15	-0.68082	1.06505e-19	M3	M3	info=method:InterPro accession:IPR001930 description:Peptidase M1%2C alanine aminopeptidase/leukotriene A4 hydrolase %0Amethod:InterPro accession:IPR014782 description:Peptidase M1%2C membrane alanine aminopeptidase %0Amethod:InterPro accession:IPR024571 description:ERAP1-like C-terminal domain %0Amethod:InterPro accession:IPR034016 description:Aminopeptidase N-type %0Amethod:InterPro accession:I…
HPOL_0000381301-mRNA-1	HPOL_0000381301	-2.10828	3.32502e-07	-5.5955	3.57413e-86	-5.34702	5.30571e-108	-5.57688	8.54727e-89	M3	M3	info=method:InterPro accession:IPR004988 description:Protein of unknown function DUF273
HPOL_0000386201-mRNA-1	HPOL_0000386201	-2.4048	0.040422	-7.20466	5.14518e-48	-6.54612	6.42866e-73	-6.71223	6.43898e-53	M3	M3
HPOL_0000388301-mRNA-1	HPOL_0000388301	-0.939902	3.48473e-05	-1.34153	7.67073e-10	-1.12121	1.71633e-08	-1.3211	1.12214e-08	M5	M4	info=method:InterPro accession:IPR033379 description:Histidine acid phosphatase active site
HPOL_0000392801-mRNA-1	HPOL_0000392801	-1.1401	0.0302849	-5.55668	7.72953e-47	-6.50216	1.6106e-83	-6.26209	2.1974e-59	M3	M3
HPOL_0000393101-mRNA-2	HPOL_0000393101	-0.50809	0.00122267	-2.29638	1.35036e-60	-1.57723	8.38746e-38	-1.45796	9.22404e-26	M3	M3	info=method:InterPro accession:IPR000198 description:Rho GTPase-activating protein domain %0Amethod:InterPro accession:IPR008936 description:Rho GTPase activation protein
HPOL_0000393101-mRNA-1	HPOL_0000393101	-0.511081	0.00113559	-2.29292	2.14567e-60	-1.57798	8.02299e-38	-1.45902	8.7052e-26	M3	M3	info=method:InterPro accession:IPR000198 description:Rho GTPase-activating protein domain %0Amethod:InterPro accession:IPR008936 description:Rho GTPase activation protein
HPOL_0000393101-mRNA-3	HPOL_0000393101	-0.50809	0.00122267	-2.29638	1.35036e-60	-1.57723	8.38746e-38	-1.45796	9.22404e-26	M3	M3	info=method:InterPro accession:IPR000198 description:Rho GTPase-activating protein domain %0Amethod:InterPro accession:IPR008936 description:Rho GTPase activation protein
HPOL_0000393901-mRNA-1	HPOL_0000393901	-0.352261	0.0028284	-0.962697	8.60314e-20	-0.529583	1.2387e-08	-0.608311	7.52659e-09	M3	M3	info=method:InterPro accession:IPR003378 description:Fringe-like
HPOL_0000396301-mRNA-1	HPOL_0000396301	-3.85641	1.15507e-58	-4.9887	1.64179e-91	-6.47071	2.8072e-187	-5.96681	3.52295e-117	M5	M4
HPOL_0000396401-mRNA-1	HPOL_0000396401	-3.4078	3.39559e-142	-3.13023	5.80785e-122	-4.11534	1.75599e-258	-4.3237	1.48193e-193	M5	M4
HPOL_0000403401-mRNA-1	HPOL_0000403401	-3.393	8.54005e-23	-5.54308	1.42085e-65	-6.84564	7.06018e-132	-6.40424	1.19995e-79	M5	M3	info=method:InterPro accession:IPR001965 description:Zinc finger%2C PHD-type %0Amethod:InterPro accession:IPR011011 description:Zinc finger%2C FYVE/PHD-type %0Amethod:InterPro accession:IPR013083 description:Zinc finger%2C RING/FYVE/PHD-type %0Amethod:InterPro accession:IPR019786 description:Zinc finger%2C PHD-type%2C conserved site %0Amethod:InterPro accession:IPR019787 description:Zinc finger%2…
HPOL_0000403401-mRNA-2	HPOL_0000403401	-3.37089	2.00753e-19	-5.61277	1.73995e-57	-6.82147	5.39655e-113	-6.47877	7.05558e-71	M3	M3	info=method:InterPro accession:IPR001965 description:Zinc finger%2C PHD-type %0Amethod:InterPro accession:IPR011011 description:Zinc finger%2C FYVE/PHD-type %0Amethod:InterPro accession:IPR013083 description:Zinc finger%2C RING/FYVE/PHD-type %0Amethod:InterPro accession:IPR019786 description:Zinc finger%2C PHD-type%2C conserved site %0Amethod:InterPro accession:IPR019787 description:Zinc finger%2…
HPOL_0000403401-mRNA-3	HPOL_0000403401	-3.35604	6.04124e-22	-5.56683	9.26554e-64	-6.87821	1.6837e-127	-6.46611	6.19824e-80	M3	M3	info=method:InterPro accession:IPR001965 description:Zinc finger%2C PHD-type %0Amethod:InterPro accession:IPR011011 description:Zinc finger%2C FYVE/PHD-type %0Amethod:InterPro accession:IPR013083 description:Zinc finger%2C RING/FYVE/PHD-type %0Amethod:InterPro accession:IPR019786 description:Zinc finger%2C PHD-type%2C conserved site %0Amethod:InterPro accession:IPR019787 description:Zinc finger%2…
HPOL_0000404901-mRNA-1	HPOL_0000404901	-2.41072	4.17067e-52	-3.43302	4.70919e-109	-3.04267	1.45061e-111	-3.26441	6.00885e-100	M3	M3
HPOL_0000405601-mRNA-1	HPOL_0000405601	-3.40011	0.0173658	-6.13285	1.7737e-33	-6.72611	2.11073e-57	-6.69337	1.7156e-42	M3	M3
HPOL_0000413701-mRNA-1	HPOL_0000413701	-2.08839	0.00504873	-5.95563	7.01413e-42	-6.62511	4.60988e-69	-6.49569	5.32761e-51	M3	M3
HPOL_0000414501-mRNA-1	HPOL_0000414501	-2.82651	9.17619e-07	-6.38226	3.69609e-34	-6.98643	2.99072e-52	-6.43546	3.00374e-35	M3	M3
HPOL_0000414601-mRNA-2	HPOL_0000414601	-2.77561	6.48141e-21	-1.67427	5.79005e-10	-5.38426	2.15248e-91	-5.20746	1.27699e-50	M5	M4	info=method:InterPro accession:IPR000494 description:Receptor L-domain
HPOL_0000414601-mRNA-1	HPOL_0000414601	-2.77561	6.48141e-21	-1.67427	5.79005e-10	-5.38426	2.15248e-91	-5.20746	1.27699e-50	M5	M4	info=method:InterPro accession:IPR000494 description:Receptor L-domain
HPOL_0000417501-mRNA-1	HPOL_0000417501	-2.22181	5.92656e-11	-4.45744	3.13673e-48	-6.43539	6.98921e-125	-6.28013	3.56517e-90	M3	M3	info=method:InterPro accession:IPR026634 description:Protein-tyrosine sulfotransferase %0Amethod:InterPro accession:IPR027417 description:P-loop containing nucleoside triphosphate hydrolase
HPOL_0000420101-mRNA-1	HPOL_0000420101	-1.49194	3.3698e-17	-0.520343	0.0039809	-2.72019	5.60632e-71	-2.76237	5.38773e-53	M5	M4
HPOL_0000428201-mRNA-1	HPOL_0000428201	-2.50041	3.12638e-09	-5.69836	5.86379e-52	-6.74626	4.27973e-95	-6.40522	1.83567e-65	M3	M3	info=method:InterPro accession:IPR004148 description:BAR domain %0Amethod:InterPro accession:IPR027267 description:AH/BAR domain superfamily
HPOL_0000429301-mRNA-1	HPOL_0000429301	-2.4522	4.40565e-07	-5.96369	4.69964e-44	-6.8541	3.63217e-75	-6.37114	3.34904e-50	M3	M3
HPOL_0000431001-mRNA-1	HPOL_0000431001	-1.72835	0.0486068	-6.53443	2.3621e-19	-6.87478	3.02656e-27	-6.56703	6.76922e-20	M3	M3
HPOL_0000432001-mRNA-1	HPOL_0000432001	-0.966952	0.000599786	-4.29018	3.14737e-76	-6.03954	1.32034e-195	-5.88713	1.95771e-134	M3	M3	info=method:InterPro accession:IPR018170 description:Aldo/keto reductase%2C conserved site %0Amethod:InterPro accession:IPR020471 description:Aldo/keto reductase %0Amethod:InterPro accession:IPR023210 description:NADP-dependent oxidoreductase domain %0Amethod:InterPro accession:IPR036812 description:NADP-dependent oxidoreductase domain superfamily
HPOL_0000432601-mRNA-1	HPOL_0000432601	-3.56846	0.00527634	-5.64234	1.14333e-39	-6.76001	1.00315e-74	-6.31048	5.7226e-49	M3	M3	info=method:InterPro accession:IPR029063 description:S-adenosyl-L-methionine-dependent methyltransferase
HPOL_0000432601-mRNA-2	HPOL_0000432601	-3.56846	0.00527634	-5.64234	1.14333e-39	-6.76001	1.00315e-74	-6.31048	5.7226e-49	M3	M3	info=method:InterPro accession:IPR029063 description:S-adenosyl-L-methionine-dependent methyltransferase
HPOL_0000432601-mRNA-3	HPOL_0000432601	-3.56847	0.00527727	-5.63762	1.4e-39	-6.75719	1.29227e-74	-6.30673	6.9856e-49	M3	M3	info=method:InterPro accession:IPR029063 description:S-adenosyl-L-methionine-dependent methyltransferase
HPOL_0000432701-mRNA-1	HPOL_0000432701	-1.97935	4.14061e-06	-4.92263	3.73704e-59	-6.10606	1.27262e-135	-6.37746	8.93879e-92	M3	M3
HPOL_0000436801-mRNA-1	HPOL_0000436801	-0.994247	6.33593e-07	-1.64506	2.83661e-18	-2.15372	3.59884e-39	-2.29225	9.25793e-35	M3	M3	info=method:InterPro accession:IPR006600 description:HTH CenpB-type DNA-binding domain %0Amethod:InterPro accession:IPR009057 description:Homeobox-like domain superfamily
HPOL_0000437101-mRNA-1	HPOL_0000437101	-1.63241	0.00140173	-5.60694	1.6849e-71	-6.49339	1.78953e-141	-6.33525	1.00937e-91	M3	M3
HPOL_0000437501-mRNA-1	HPOL_0000437501	-0.96245	0.0117415	-4.3916	3.00134e-49	-6.03738	1.73906e-115	-5.92894	1.15507e-79	M3	M3	info=method:InterPro accession:IPR036186 description:Serpin superfamily
HPOL_0000438801-mRNA-2	HPOL_0000438801	-0.628586	0.0261405	-5.00975	5.32795e-116	-5.55929	7.89405e-191	-5.26999	6.90678e-131	M3	M3	info=method:InterPro accession:IPR000504 description:RNA recognition motif domain %0Amethod:InterPro accession:IPR012677 description:Nucleotide-binding alpha-beta plait domain superfamily %0Amethod:InterPro accession:IPR032296 description:Cytoplasmic polyadenylation element-binding protein%2C ZZ domain %0Amethod:InterPro accession:IPR034819 description:Cytoplasmic polyadenylation element-binding …
HPOL_0000438801-mRNA-1	HPOL_0000438801	-0.628586	0.026142	-5.0099	5.32795e-116	-5.55929	8.19398e-191	-5.27005	7.03213e-131	M3	M3	info=method:InterPro accession:IPR000504 description:RNA recognition motif domain %0Amethod:InterPro accession:IPR012677 description:Nucleotide-binding alpha-beta plait domain superfamily %0Amethod:InterPro accession:IPR032296 description:Cytoplasmic polyadenylation element-binding protein%2C ZZ domain %0Amethod:InterPro accession:IPR034819 description:Cytoplasmic polyadenylation element-binding …
HPOL_0000442901-mRNA-1	HPOL_0000442901	-0.34061	0.00470707	-1.40518	1.0098e-39	-2.2791	1.13629e-131	-2.29437	1.47407e-104	M3	M3
HPOL_0000442901-mRNA-2	HPOL_0000442901	-0.339711	0.00491395	-1.40689	1.0923e-39	-2.28419	8.14047e-132	-2.29968	1.09357e-104	M3	M3
HPOL_0000445801-mRNA-1	HPOL_0000445801	-1.63081	0.0268868	-6.44339	1.85369e-45	-7.0638	3.64306e-80	-6.44082	4.81375e-51	M3	M3	info=method:InterPro accession:IPR000535 description:Major sperm protein (MSP) domain %0Amethod:InterPro accession:IPR008962 description:PapD-like superfamily %0Amethod:InterPro accession:IPR013783 description:Immunoglobulin-like fold
HPOL_0000445901-mRNA-1	HPOL_0000445901	-0.782515	0.0312119	-3.2102	3.79539e-35	-4.02024	1.42144e-68	-3.45504	5.07355e-37	M3	M3	info=method:InterPro accession:IPR006578 description:MADF domain
HPOL_0000446701-mRNA-1	HPOL_0000446701	-2.05338	0.00526418	-6.25172	5.93135e-23	-6.84035	6.88466e-35	-6.49704	4.31876e-25	M3	M3
HPOL_0000449901-mRNA-1	HPOL_0000449901	-1.76445	0.00338851	-6.10283	6.36449e-47	-6.93916	3.13525e-83	-6.28684	2.72278e-54	M3	M3	info=method:InterPro accession:IPR001304 description:C-type lectin-like %0Amethod:InterPro accession:IPR002035 description:von Willebrand factor%2C type A %0Amethod:InterPro accession:IPR016186 description:C-type lectin-like/link domain superfamily %0Amethod:InterPro accession:IPR016187 description:C-type lectin fold %0Amethod:InterPro accession:IPR018378 description:C-type lectin%2C conserved si…
HPOL_0000450001-mRNA-1	HPOL_0000450001	-1.45863	2.70392e-05	-4.51951	1.18977e-89	-5.47747	3.51296e-180	-5.35833	4.32348e-133	M3	M3	info=method:InterPro accession:IPR002591 description:Type I phosphodiesterase/nucleotide pyrophosphatase/phosphate transferase %0Amethod:InterPro accession:IPR017850 description:Alkaline-phosphatase-like%2C core domain superfamily %0Amethod:InterPro accession:IPR020821 description:Extracellular Endonuclease%2C subunit A %0Amethod:InterPro accession:IPR029897 description:Ectonucleotide pyrophospha…
HPOL_0000450001-mRNA-2	HPOL_0000450001	-1.45863	2.70392e-05	-4.51951	1.18977e-89	-5.47747	3.51296e-180	-5.35833	4.32348e-133	M3	M3	info=method:InterPro accession:IPR002591 description:Type I phosphodiesterase/nucleotide pyrophosphatase/phosphate transferase %0Amethod:InterPro accession:IPR017850 description:Alkaline-phosphatase-like%2C core domain superfamily %0Amethod:InterPro accession:IPR020821 description:Extracellular Endonuclease%2C subunit A %0Amethod:InterPro accession:IPR029897 description:Ectonucleotide pyrophospha…
HPOL_0000450001-mRNA-3	HPOL_0000450001	-1.45863	2.70392e-05	-4.51951	1.18977e-89	-5.47747	3.51296e-180	-5.35833	4.32348e-133	M3	M3	info=method:InterPro accession:IPR002591 description:Type I phosphodiesterase/nucleotide pyrophosphatase/phosphate transferase %0Amethod:InterPro accession:IPR017850 description:Alkaline-phosphatase-like%2C core domain superfamily %0Amethod:InterPro accession:IPR020821 description:Extracellular Endonuclease%2C subunit A %0Amethod:InterPro accession:IPR029897 description:Ectonucleotide pyrophospha…
HPOL_0000450201-mRNA-1	HPOL_0000450201	-1.64784	3.24414e-05	-5.94249	1.49005e-66	-6.20586	2.91166e-93	-5.92801	4.77995e-67	M3	M3	info=method:InterPro accession:IPR002591 description:Type I phosphodiesterase/nucleotide pyrophosphatase/phosphate transferase %0Amethod:InterPro accession:IPR017850 description:Alkaline-phosphatase-like%2C core domain superfamily
HPOL_0000451301-mRNA-1	HPOL_0000451301	-1.2865	0.0340604	-5.55489	3.00494e-40	-5.43144	5.52262e-51	-5.82102	2.30286e-45	M3	M3
HPOL_0000453101-mRNA-1	HPOL_0000453101	-2.25285	0.000224519	-5.99826	4.14317e-29	-6.84941	3.20435e-48	-6.49083	2.48686e-34	M3	M3	info=method:InterPro accession:IPR000679 description:Zinc finger%2C GATA-type %0Amethod:InterPro accession:IPR013088 description:Zinc finger%2C NHR/GATA-type %0Amethod:InterPro accession:IPR039355 description:Transcription factor GATA
HPOL_0000454401-mRNA-1	HPOL_0000454401	-1.78336	0.00055222	-6.11649	1.17708e-39	-6.7165	4.27212e-61	-6.40136	5.79708e-44	M3	M3
HPOL_0000454501-mRNA-1	HPOL_0000454501	-1.3438	0.00457297	-5.79909	2.93551e-45	-6.7063	9.61328e-78	-6.28951	3.89651e-54	M3	M3
HPOL_0000455301-mRNA-1	HPOL_0000455301	-2.24397	0.00343369	-5.54032	1.88208e-48	-6.59595	7.57094e-109	-6.37046	1.39975e-73	M3	M3	info=method:InterPro accession:IPR000535 description:Major sperm protein (MSP) domain %0Amethod:InterPro accession:IPR008962 description:PapD-like superfamily %0Amethod:InterPro accession:IPR013783 description:Immunoglobulin-like fold
HPOL_0000456701-mRNA-1	HPOL_0000456701	-0.725635	0.000118442	-1.38511	6.79869e-17	-1.23164	6.86457e-18	-1.89383	1.3313e-30	M3	M3	info=method:InterPro accession:IPR000859 description:CUB domain %0Amethod:InterPro accession:IPR001304 description:C-type lectin-like %0Amethod:InterPro accession:IPR016186 description:C-type lectin-like/link domain superfamily %0Amethod:InterPro accession:IPR016187 description:C-type lectin fold %0Amethod:InterPro accession:IPR035914 description:Spermadhesin%2C CUB domain superfamily
HPOL_0000457101-mRNA-1	HPOL_0000457101	-0.341549	0.0398767	-3.46019	1.90326e-150	-3.49674	3.9685e-207	-3.67539	8.75725e-170	M3	M3
HPOL_0000457801-mRNA-1	HPOL_0000457801	-2.51051	5.09915e-26	-4.06727	4.10174e-76	-5.4413	1.03036e-177	-5.15105	1.72073e-122	M3	M3	info=method:InterPro accession:IPR011107 description:Type 1 protein phosphatase inhibitor
HPOL_0000460301-mRNA-1	HPOL_0000460301	-0.422501	0.00807921	-0.596669	3.56882e-05	-0.261734	0.0409793	-0.940822	2.87882e-11	M5	M4	info=method:InterPro accession:IPR002223 description:Pancreatic trypsin inhibitor Kunitz domain %0Amethod:InterPro accession:IPR006149 description:EB domain %0Amethod:InterPro accession:IPR006150 description:Cysteine-rich repeat %0Amethod:InterPro accession:IPR020901 description:Proteinase inhibitor I2%2C Kunitz%2C conserved site %0Amethod:InterPro accession:IPR028150 description:Lustrin%2C cyste…
HPOL_0000468701-mRNA-1	HPOL_0000468701	-3.23117	0.0396228	-6.45726	8.25214e-23	-6.81507	3.88546e-33	-6.62406	8.96279e-25	M3	M3
HPOL_0000468801-mRNA-1	HPOL_0000468801	-2.99757	1.72214e-73	-1.79927	1.14649e-34	-1.81398	1.07795e-45	-1.89825	2.65566e-37	M3	M3
HPOL_0000468801-mRNA-2	HPOL_0000468801	-2.99757	1.72214e-73	-1.79927	1.14649e-34	-1.81398	1.07795e-45	-1.89825	2.65566e-37	M5	M3
HPOL_0000469201-mRNA-1	HPOL_0000469201	-1.93251	1.35235e-14	-3.87002	1.88578e-62	-5.60037	4.93536e-146	-5.37077	4.15717e-76	M5	M3	info=method:InterPro accession:IPR002227 description:Tyrosinase copper-binding domain %0Amethod:InterPro accession:IPR003582 description:ShKT domain %0Amethod:InterPro accession:IPR008922 description:Uncharacterised domain%2C di-copper centre %0Amethod:InterPro accession:IPR015559 description:Putative tyrosinase-like%2C Tyr-3
HPOL_0000471801-mRNA-1	HPOL_0000471801	-0.635857	0.00113035	-1.71846	2.73442e-25	-4.86062	3.63384e-253	-5.05083	4.3974e-191	M3	M3	info=method:InterPro accession:IPR000719 description:Protein kinase domain %0Amethod:InterPro accession:IPR001245 description:Serine-threonine/tyrosine-protein kinase%2C catalytic domain %0Amethod:InterPro accession:IPR008266 description:Tyrosine-protein kinase%2C active site %0Amethod:InterPro accession:IPR011009 description:Protein kinase-like domain superfamily %0Amethod:InterPro accession:IPR…
HPOL_0000473601-mRNA-2	HPOL_0000473601	-1.33233	0.000866096	-5.02442	5.02193e-53	-6.6767	5.8129e-119	-6.51795	3.41511e-87	M3	M3
HPOL_0000473601-mRNA-1	HPOL_0000473601	-1.32275	0.000959677	-5.03235	3.71856e-53	-6.6779	5.98043e-119	-6.51754	3.80729e-87	M3	M3
HPOL_0000473601-mRNA-3	HPOL_0000473601	-1.38826	0.00141561	-5.13331	5.91432e-54	-6.65048	1.42584e-115	-6.58809	9.62656e-87	M3	M3
HPOL_0000473801-mRNA-1	HPOL_0000473801	-0.831682	0.00530909	-4.70184	5.25426e-79	-5.92469	4.28369e-161	-5.96319	1.41596e-126	M3	M3	info=method:InterPro accession:IPR002129 description:Pyridoxal phosphate-dependent decarboxylase %0Amethod:InterPro accession:IPR010977 description:Aromatic-L-amino-acid decarboxylase %0Amethod:InterPro accession:IPR015421 description:Pyridoxal phosphate-dependent transferase%2C major domain %0Amethod:InterPro accession:IPR015422 description:Pyridoxal phosphate-dependent transferase domain 1 %0Am…
HPOL_0000477701-mRNA-1	HPOL_0000477701	-1.92508	0.000690428	-6.36472	1.21306e-41	-6.89796	6.6706e-66	-6.3149	8.32224e-44	M3	M3	info=method:InterPro accession:IPR001283 description:Cysteine-rich secretory protein-related %0Amethod:InterPro accession:IPR002413 description:Venom allergen 5-like %0Amethod:InterPro accession:IPR014044 description:CAP domain %0Amethod:InterPro accession:IPR035940 description:CAP superfamily
HPOL_0000479701-mRNA-1	HPOL_0000479701	-0.89901	0.0472089	-5.56031	5.56747e-52	-6.79824	4.50739e-99	-6.35006	4.5369e-68	M3	M3	info=method:InterPro accession:IPR008962 description:PapD-like superfamily %0Amethod:InterPro accession:IPR013783 description:Immunoglobulin-like fold
HPOL_0000484701-mRNA-1	HPOL_0000484701	-1.96691	4.95779e-05	-5.56653	7.89054e-45	-6.95863	2.39422e-89	-6.48523	1.97825e-60	M3	M3
HPOL_0000485201-mRNA-1	HPOL_0000485201	-1.967	2.90083e-07	-5.54362	1.8924e-61	-6.6337	8.60782e-113	-6.20409	2.01808e-77	M3	M3	info=method:InterPro accession:IPR000494 description:Receptor L-domain %0Amethod:InterPro accession:IPR036941 description:Receptor L-domain superfamily
HPOL_0000485401-mRNA-1	HPOL_0000485401	-2.80979	5.48457e-06	-6.00342	1.0329e-32	-7.17563	8.25996e-60	-6.40934	1.23715e-37	M3	M3
HPOL_0000488401-mRNA-1	HPOL_0000488401	-4.57689	0.00053888	-6.47639	7.81975e-30	-7.02096	1.26739e-47	-6.48609	3.15686e-32	M3	M3
HPOL_0000490501-mRNA-1	HPOL_0000490501	-2.85162	0.0447692	-6.62027	8.89422e-46	-7.08596	1.27282e-85	-6.1671	9.27729e-50	M3	M3
HPOL_0000491701-mRNA-1	HPOL_0000491701	-0.7516	0.0331799	-2.42903	6.53496e-17	-3.85999	1.05158e-52	-3.79769	2.79887e-37	M3	M3	info=method:InterPro accession:IPR006029 description:Neurotransmitter-gated ion-channel transmembrane domain %0Amethod:InterPro accession:IPR006201 description:Neurotransmitter-gated ion-channel %0Amethod:InterPro accession:IPR006202 description:Neurotransmitter-gated ion-channel ligand-binding domain %0Amethod:InterPro accession:IPR018000 description:Neurotransmitter-gated ion-channel%2C conserv…
HPOL_0000491701-mRNA-2	HPOL_0000491701	-0.7516	0.0331799	-2.42903	6.53496e-17	-3.85999	1.05158e-52	-3.79769	2.79887e-37	M3	M3	info=method:InterPro accession:IPR006029 description:Neurotransmitter-gated ion-channel transmembrane domain %0Amethod:InterPro accession:IPR006201 description:Neurotransmitter-gated ion-channel %0Amethod:InterPro accession:IPR006202 description:Neurotransmitter-gated ion-channel ligand-binding domain %0Amethod:InterPro accession:IPR018000 description:Neurotransmitter-gated ion-channel%2C conserv…
HPOL_0000499601-mRNA-1	HPOL_0000499601	-0.509032	3.85159e-06	-1.11067	6.10548e-27	-0.891114	8.61138e-23	-1.216	2.43755e-32	M5	M4	info=method:InterPro accession:IPR000195 description:Rab-GTPase-TBC domain %0Amethod:InterPro accession:IPR001452 description:SH3 domain %0Amethod:InterPro accession:IPR004012 description:RUN domain %0Amethod:InterPro accession:IPR004843 description:Calcineurin-like phosphoesterase domain%2C ApaH type %0Amethod:InterPro accession:IPR029052 description:Metallo-dependent phosphatase-like %0Amethod:…
HPOL_0000506901-mRNA-1	HPOL_0000506901	-2.55167	1.28063e-13	-5.48484	4.22564e-70	-5.93551	5.31809e-106	-6.40921	6.00723e-96	M3	M3
HPOL_0000506901-mRNA-2	HPOL_0000506901	-2.55167	1.28063e-13	-5.48484	4.22564e-70	-5.93551	5.31809e-106	-6.40921	6.00723e-96	M3	M3
HPOL_0000509501-mRNA-1	HPOL_0000509501	-3.38187	0.000263322	-6.46856	1.29387e-34	-7.16021	1.64454e-59	-6.63377	1.55307e-40	M3	M3
HPOL_0000511001-mRNA-1	HPOL_0000511001	-1.35951	0.0316059	-6.24975	4.19775e-44	-6.62502	5.01683e-66	-6.56302	6.35879e-50	M3	M3	info=method:InterPro accession:IPR000242 description:PTP type protein phosphatase %0Amethod:InterPro accession:IPR000387 description:Tyrosine specific protein phosphatases domain %0Amethod:InterPro accession:IPR003595 description:Protein-tyrosine phosphatase%2C catalytic %0Amethod:InterPro accession:IPR016130 description:Protein-tyrosine phosphatase%2C active site %0Amethod:InterPro accession:IPR…
HPOL_0000511001-mRNA-2	HPOL_0000511001	-1.35951	0.0316059	-6.24964	4.21321e-44	-6.62485	5.06195e-66	-6.56302	6.36574e-50	M3	M3	info=method:InterPro accession:IPR000242 description:PTP type protein phosphatase %0Amethod:InterPro accession:IPR000387 description:Tyrosine specific protein phosphatases domain %0Amethod:InterPro accession:IPR003595 description:Protein-tyrosine phosphatase%2C catalytic %0Amethod:InterPro accession:IPR016130 description:Protein-tyrosine phosphatase%2C active site %0Amethod:InterPro accession:IPR…
HPOL_0000513801-mRNA-1	HPOL_0000513801	-1.31482	0.00609126	-4.44122	5.73398e-31	-6.75988	8.12788e-91	-6.81073	5.47331e-68	M3	M3
HPOL_0000514201-mRNA-1	HPOL_0000514201	-1.47944	1.54722e-12	-1.95093	9.96648e-19	-4.9618	6.71857e-108	-5.20085	2.02139e-61	M5	M4	info=method:InterPro accession:IPR010255 description:Haem peroxidase superfamily %0Amethod:InterPro accession:IPR019791 description:Haem peroxidase%2C animal-type %0Amethod:InterPro accession:IPR037120 description:Haem peroxidase domain superfamily%2C animal type
HPOL_0000516201-mRNA-1	HPOL_0000516201	-1.26062	0.000564035	-2.38801	3.38397e-18	-6.32782	5.69864e-132	-6.40184	1.15861e-87	M3	M3
HPOL_0000526301-mRNA-1	HPOL_0000526301	-1.43611	4.55545e-05	-2.59687	2.82283e-15	-3.74148	6.57821e-38	-3.44891	1.85365e-24	M5	M4	info=method:InterPro accession:IPR002048 description:EF-hand domain %0Amethod:InterPro accession:IPR011992 description:EF-hand domain pair %0Amethod:InterPro accession:IPR018247 description:EF-Hand 1%2C calcium-binding site
HPOL_0000527801-mRNA-1	HPOL_0000527801	-0.70787	0.00581788	-4.11282	3.46036e-79	-6.09035	1.64757e-214	-5.72322	9.90765e-141	M3	M3
HPOL_0000527901-mRNA-1	HPOL_0000527901	-2.65354	3.75701e-07	-6.22915	2.69347e-40	-6.88777	7.83987e-65	-6.69699	1.46463e-47	M3	M3	info=method:InterPro accession:IPR004843 description:Calcineurin-like phosphoesterase domain%2C ApaH type %0Amethod:InterPro accession:IPR006186 description:Serine/threonine-specific protein phosphatase/bis(5-nucleosyl)-tetraphosphatase %0Amethod:InterPro accession:IPR029052 description:Metallo-dependent phosphatase-like
HPOL_0000529301-mRNA-1	HPOL_0000529301	-2.07267	0.0326627	-6.37676	1.77805e-20	-6.78102	1.78557e-29	-6.46226	2.16136e-21	M3	M3
HPOL_0000533601-mRNA-1	HPOL_0000533601	-2.05345	4.77449e-05	-6.27233	9.37858e-44	-6.78387	1.24798e-65	-6.48715	2.17446e-47	M3	M3	info=method:InterPro accession:IPR004328 description:BRO1 domain %0Amethod:InterPro accession:IPR025304 description:ALIX V-shaped domain %0Amethod:InterPro accession:IPR038499 description:BRO1 domain superfamily
HPOL_0000541601-mRNA-1	HPOL_0000541601	-2.3609	0.0463116	-6.71619	7.52729e-28	-7.06552	5.71903e-42	-6.31155	9.18897e-27	M3	M3	info=method:InterPro accession:IPR003677 description:Domain of unknown function DUF148
HPOL_0000542801-mRNA-1	HPOL_0000542801	-3.60747	0.0064187	-6.38584	3.09394e-46	-7.20184	6.43697e-84	-6.58974	9.27894e-54	M3	M3
HPOL_0000545201-mRNA-1	HPOL_0000545201	-0.532799	0.017353	-3.77184	2.67138e-99	-3.26914	1.19117e-105	-3.47174	2.12373e-89	M3	M3	info=method:InterPro accession:IPR000719 description:Protein kinase domain %0Amethod:InterPro accession:IPR011009 description:Protein kinase-like domain superfamily
HPOL_0000545201-mRNA-2	HPOL_0000545201	-0.532799	0.0173627	-3.77184	2.76515e-99	-3.26914	1.25114e-105	-3.47157	2.25262e-89	M3	M3	info=method:InterPro accession:IPR000719 description:Protein kinase domain %0Amethod:InterPro accession:IPR011009 description:Protein kinase-like domain superfamily
HPOL_0000546701-mRNA-1	HPOL_0000546701	-2.37481	2.45335e-101	-1.43062	1.81055e-38	-0.513739	1.47801e-07	-0.727872	4.10356e-11	M3	M3
HPOL_0000547701-mRNA-1	HPOL_0000547701	-4.09474	1.10601e-61	-3.61915	1.16827e-53	-6.15949	5.1853e-189	-5.51097	6.2529e-117	M5	M3
HPOL_0000554501-mRNA-1	HPOL_0000554501	-0.605173	0.0141069	-2.23942	1.5662e-26	-4.37696	5.81367e-125	-3.92554	3.86587e-78	M3	M3	info=method:InterPro accession:IPR001128 description:Cytochrome P450 %0Amethod:InterPro accession:IPR002403 description:Cytochrome P450%2C E-class%2C group IV %0Amethod:InterPro accession:IPR017972 description:Cytochrome P450%2C conserved site %0Amethod:InterPro accession:IPR036396 description:Cytochrome P450 superfamily
HPOL_0000556301-mRNA-1	HPOL_0000556301	-0.674596	0.00626396	-3.29317	7.16292e-93	-2.92304	6.21808e-105	-2.80228	3.76673e-73	M3	M3
HPOL_0000556401-mRNA-1	HPOL_0000556401	-1.20238	1.10609e-06	-3.36485	2.59361e-66	-3.00016	5.60554e-71	-2.81649	1.45754e-48	M3	M3
HPOL_0000557401-mRNA-1	HPOL_0000557401	-4.29246	1.66278e-19	-5.32424	1.5491e-30	-7.03257	4.97282e-67	-6.4089	7.15068e-43	M5	M4
HPOL_0000561001-mRNA-1	HPOL_0000561001	-1.34772	0.00295783	-5.37441	1.25602e-52	-6.47766	5.98632e-100	-6.16726	1.93392e-69	M3	M3	info=method:InterPro accession:IPR001902 description:SLC26A/SulP transporter %0Amethod:InterPro accession:IPR002645 description:STAS domain %0Amethod:InterPro accession:IPR030340 description:Anion transporter SULP-6 %0Amethod:InterPro accession:IPR036513 description:STAS domain superfamily
HPOL_0000561301-mRNA-1	HPOL_0000561301	-1.83229	0.0499252	-6.45703	8.55113e-33	-6.73537	1.06325e-46	-6.31814	1.57337e-32	M3	M3	info=method:InterPro accession:IPR001902 description:SLC26A/SulP transporter %0Amethod:InterPro accession:IPR011547 description:SLC26A/SulP transporter domain %0Amethod:InterPro accession:IPR030340 description:Anion transporter SULP-6
HPOL_0000565701-mRNA-1	HPOL_0000565701	-2.02144	6.7865e-29	-2.58536	4.80766e-52	-5.46721	2.3019e-226	-5.54365	4.60822e-143	M5	M4
HPOL_0000566201-mRNA-1	HPOL_0000566201	-0.784945	0.0346272	-2.19988	3.55862e-13	-4.76759	8.39655e-57	-4.77784	3.812e-35	M5	M3
HPOL_0000566401-mRNA-1	HPOL_0000566401	-2.80153	5.69418e-63	-1.75434	1.14499e-32	-1.7724	9.67003e-44	-2.137	3.17468e-45	M3	M3
HPOL_0000566601-mRNA-1	HPOL_0000566601	-2.77201	1.17165e-82	-1.56062	2.98161e-32	-1.79476	2.30546e-54	-2.01379	6.39927e-50	M5	M4
HPOL_0000569001-mRNA-1	HPOL_0000569001	-3.57924	7.68148e-16	-1.72802	1.96887e-05	-6.89817	6.79091e-84	-6.59744	1.53604e-57	M3	M3
HPOL_0000578801-mRNA-1	HPOL_0000578801	-1.39344	9.73264e-14	-4.2271	1.533e-138	-4.54094	6.65062e-218	-4.59942	4.179e-158	M3	M3	info=method:InterPro accession:IPR004245 description:Protein of unknown function DUF229 %0Amethod:InterPro accession:IPR017850 description:Alkaline-phosphatase-like%2C core domain superfamily
HPOL_0000579801-mRNA-1	HPOL_0000579801	-3.34451	3.06482e-34	-1.96221	5.68718e-13	-4.31328	2.47171e-44	-4.03749	7.42515e-32	M5	M4
HPOL_0000582501-mRNA-1	HPOL_0000582501	-3.4994	1.75553e-29	-4.15628	2.62026e-48	-5.26112	2.57415e-87	-4.80026	2.22229e-44	M5	M4
HPOL_0000586001-mRNA-1	HPOL_0000586001	-2.65458	1.57044e-78	-2.96733	6.63513e-96	-4.76834	8.80507e-286	-4.8487	7.07669e-206	M5	M4	info=method:InterPro accession:IPR000327 description:POU-specific domain %0Amethod:InterPro accession:IPR001356 description:Homeobox domain %0Amethod:InterPro accession:IPR009057 description:Homeobox-like domain superfamily %0Amethod:InterPro accession:IPR010982 description:Lambda repressor-like%2C DNA-binding domain superfamily %0Amethod:InterPro accession:IPR013847 description:POU domain %0Amet…
HPOL_0000589201-mRNA-1	HPOL_0000589201	-0.636254	2.39949e-05	-1.89891	7.7029e-43	-3.07987	8.06132e-144	-2.92507	4.37041e-100	M3	M3	info=method:InterPro accession:IPR030376 description:Cap-specific mRNA (nucleoside-2-O-)-methyltransferase 1
HPOL_0000592601-mRNA-1	HPOL_0000592601	-0.684837	5.17683e-06	-1.37602	2.38561e-23	-1.15232	2.07924e-21	-0.508198	0.000302568	M3	M3	info=method:InterPro accession:IPR003937 description:Potassium channel%2C voltage dependent%2C KCNQ %0Amethod:InterPro accession:IPR005821 description:Ion transport domain %0Amethod:InterPro accession:IPR013821 description:Potassium channel%2C voltage dependent%2C KCNQ%2C C-terminal %0Amethod:InterPro accession:IPR028325 description:Voltage-gated potassium channel
HPOL_0000592801-mRNA-1	HPOL_0000592801	-1.178	4.65514e-05	-2.0726	5.2396e-15	-0.990106	4.98157e-06	-1.94175	2.63048e-12	M3	M3
HPOL_0000593201-mRNA-1	HPOL_0000593201	-1.55651	1.7741e-16	-1.68408	1.63178e-19	-3.86567	1.01042e-120	-3.94299	1.28895e-92	M5	M4
HPOL_0000594801-mRNA-1	HPOL_0000594801	-0.426033	0.0349009	-1.23568	6.8867e-13	-2.52633	1.43959e-63	-2.5406	3.29448e-50	M5	M3	info=method:InterPro accession:IPR006630 description:La-type HTH domain %0Amethod:InterPro accession:IPR036388 description:Winged helix-like DNA-binding domain superfamily %0Amethod:InterPro accession:IPR036390 description:Winged helix DNA-binding domain superfamily
HPOL_0000597701-mRNA-1	HPOL_0000597701	-1.40682	2.85749e-07	-2.48663	6.54976e-24	-3.14599	3.52774e-51	-4.23142	1.33894e-58	M3	M3	info=method:InterPro accession:IPR027806 description:Harbinger transposase-derived nuclease domain
HPOL_0000603301-mRNA-1	HPOL_0000603301	-1.86827	4.14248e-06	-5.62384	5.22515e-51	-6.77124	6.78203e-97	-6.33487	1.83888e-66	M3	M3
HPOL_0000603401-mRNA-1	HPOL_0000603401	-3.08542	9.84494e-11	-5.54572	8.45259e-48	-6.75573	2.31714e-91	-6.40308	4.33895e-64	M3	M3
HPOL_0000609401-mRNA-1	HPOL_0000609401	-0.798717	3.71644e-11	-0.719258	9.31915e-10	-0.405693	8.35289e-05	-0.338263	0.00418634	M5	M3
HPOL_0000610201-mRNA-1	HPOL_0000610201	-1.85288	0.0135794	-6.24053	1.38964e-26	-7.18699	5.48938e-45	-6.45003	6.85e-29	M3	M3
HPOL_0000611601-mRNA-1	HPOL_0000611601	-0.414345	0.00111959	-1.20778	4.86625e-26	-2.22662	3.59116e-109	-2.4493	6.03301e-103	M5	M3
HPOL_0000611901-mRNA-1	HPOL_0000611901	-1.63868	5.733e-29	-0.600686	4.47992e-05	-0.392785	0.0022213	-0.376461	0.0105921	M3	M4
HPOL_0000614401-mRNA-1	HPOL_0000614401	-2.26919	0.000362751	-6.32912	5.36696e-33	-6.85847	1.58745e-49	-6.50818	2.27646e-35	M3	M3
HPOL_0000614701-mRNA-1	HPOL_0000614701	-1.39508	0.0353706	-6.33759	4.31398e-44	-6.94867	7.32788e-69	-6.40884	3.48004e-46	M3	M3
HPOL_0000618401-mRNA-1	HPOL_0000618401	-1.02283	1.42391e-27	-1.45916	5.50659e-56	-0.324046	8.56762e-05	-0.377148	5.51104e-05	M5	M4	info=method:InterPro accession:IPR000722 description:RNA polymerase%2C alpha subunit %0Amethod:InterPro accession:IPR006592 description:RNA polymerase%2C N-terminal %0Amethod:InterPro accession:IPR007066 description:RNA polymerase Rpb1%2C domain 3 %0Amethod:InterPro accession:IPR007080 description:RNA polymerase Rpb1%2C domain 1 %0Amethod:InterPro accession:IPR007081 description:RNA polymerase Rp…
HPOL_0000618801-mRNA-1	HPOL_0000618801	-2.6535	2.79948e-07	-6.36805	3.03488e-45	-6.89286	6.84785e-70	-6.51911	6.62351e-49	M3	M3	info=method:InterPro accession:IPR000719 description:Protein kinase domain %0Amethod:InterPro accession:IPR008271 description:Serine/threonine-protein kinase%2C active site %0Amethod:InterPro accession:IPR011009 description:Protein kinase-like domain superfamily
HPOL_0000619201-mRNA-1	HPOL_0000619201	-4.07905	1.80665e-21	-5.69059	4.94676e-42	-7.0493	9.92835e-82	-6.3779	1.26417e-52	M5	M3
HPOL_0000624001-mRNA-1	HPOL_0000624001	-1.06507	4.96907e-10	-0.922692	3.03384e-08	-0.691483	1.78009e-06	-0.748336	5.32645e-06	M3	M3
HPOL_0000625901-mRNA-1	HPOL_0000625901	-3.13476	4.54555e-134	-2.45585	5.80065e-86	-1.41643	5.89062e-38	-2.49936	1.52247e-89	M3	M3	info=method:InterPro accession:IPR011644 description:Heme NO-binding %0Amethod:InterPro accession:IPR024096 description:NO signalling/Golgi transport ligand-binding domain superfamily %0Amethod:InterPro accession:IPR038158 description:H-NOX domain superfamily
HPOL_0000626001-mRNA-1	HPOL_0000626001	-3.17692	9.24385e-137	-2.45333	2.46627e-83	-1.21432	2.13645e-27	-2.54381	3.57055e-90	M3	M3
HPOL_0000626001-mRNA-2	HPOL_0000626001	-3.17692	9.24385e-137	-2.45333	2.46627e-83	-1.21432	2.13645e-27	-2.54381	3.57055e-90	M3	M3
HPOL_0000626901-mRNA-1	HPOL_0000626901	-1.7024	4.38138e-13	-5.10247	1.16258e-116	-3.85285	1.28998e-86	-3.4583	2.78699e-55	M3	M3	info=method:InterPro accession:IPR017452 description:GPCR%2C rhodopsin-like%2C 7TM %0Amethod:InterPro accession:IPR019427 description:7TM GPCR%2C serpentine receptor class w (Srw)
HPOL_0000627201-mRNA-1	HPOL_0000627201	-1.44994	0.000606763	-5.84097	1.29659e-54	-6.52982	9.3345e-88	-6.29941	2.84726e-64	M3	M3
HPOL_0000627601-mRNA-1	HPOL_0000627601	-0.694417	8.26649e-06	-2.81796	6.87293e-85	-3.89842	4.1512e-207	-3.69726	1.48191e-143	M5	M3	info=method:InterPro accession:IPR000535 description:Major sperm protein (MSP) domain %0Amethod:InterPro accession:IPR008962 description:PapD-like superfamily %0Amethod:InterPro accession:IPR013783 description:Immunoglobulin-like fold %0Amethod:InterPro accession:IPR016763 description:Vesicle-associated membrane-protein-associated protein
HPOL_0000628201-mRNA-1	HPOL_0000628201	-2.50151	4.19014e-71	-2.02878	2.45435e-49	-1.94075	3.81962e-58	-3.1508	1.33457e-114	M5	M3	info=method:InterPro accession:IPR007855 description:RNA-dependent RNA polymerase%2C eukaryotic-type
HPOL_0000628801-mRNA-1	HPOL_0000628801	-1.9653	0.000449126	-5.83774	1.60563e-37	-6.79079	1.99264e-65	-6.40254	8.93389e-46	M3	M3
HPOL_0000631201-mRNA-1	HPOL_0000631201	-2.93708	0.0193977	-6.27108	4.22752e-22	-7.17743	3.56222e-37	-6.76378	5.31281e-26	M3	M3	info=method:InterPro accession:IPR000718 description:Peptidase M13 %0Amethod:InterPro accession:IPR018497 description:Peptidase M13%2C C-terminal domain %0Amethod:InterPro accession:IPR024079 description:Metallopeptidase%2C catalytic domain superfamily
HPOL_0000634401-mRNA-1	HPOL_0000634401	-1.89561	0.00346047	-3.26806	1.87843e-09	-2.61601	5.44436e-07	-4.08097	0.00023742	M5	M4
HPOL_0000635101-mRNA-1	HPOL_0000635101	-0.661927	0.000171508	-3.3075	5.37535e-95	-2.89794	3.11759e-94	-2.91879	3.58533e-75	M3	M3	info=method:InterPro accession:IPR015425 description:Formin%2C FH2 domain
HPOL_0000635101-mRNA-2	HPOL_0000635101	-0.542238	0.00521102	-3.85812	1.01915e-115	-3.45731	1.97754e-120	-3.44502	7.35666e-94	M3	M3	info=method:InterPro accession:IPR015425 description:Formin%2C FH2 domain
HPOL_0000635201-mRNA-1	HPOL_0000635201	-1.98162	3.79043e-06	-4.42787	4.2117e-49	-3.94967	1.05406e-87	-4.75604	6.0821e-69	M3	M3
HPOL_0000635201-mRNA-2	HPOL_0000635201	-1.82949	1.355e-05	-4.46372	2.22965e-49	-3.94229	1.28853e-87	-4.74861	8.02084e-69	M3	M3
HPOL_0000635901-mRNA-1	HPOL_0000635901	-1.23635	3.68415e-29	-2.08438	9.00709e-84	-1.76563	3.01824e-78	-1.66292	1.02749e-54	M3	M3
HPOL_0000635901-mRNA-2	HPOL_0000635901	-1.23637	3.84997e-29	-2.08402	1.11305e-83	-1.76568	3.44425e-78	-1.66297	1.1243e-54	M3	M3
HPOL_0000645801-mRNA-1	HPOL_0000645801	-2.8	0.000565724	-5.71012	9.47211e-34	-6.01108	3.72497e-51	-5.68326	1.24981e-35	M3	M3
HPOL_0000647201-mRNA-1	HPOL_0000647201	-3.22817	1.69724e-65	-2.89389	8.28113e-54	-4.89032	6.03183e-186	-5.1829	1.61946e-151	M5	M4	info=method:InterPro accession:IPR013087 description:Zinc finger C2H2-type
HPOL_0000651201-mRNA-1	HPOL_0000651201	-1.96126	3.05277e-77	-0.482882	6.03973e-06	-1.20055	3.23578e-39	-0.811351	6.43118e-15	M3	M3
HPOL_0000656401-mRNA-1	HPOL_0000656401	-0.665151	0.00553848	-1.19516	3.23476e-08	-1.00689	1.4124e-07	-1.62236	6.35624e-13	M5	M4	info=method:InterPro accession:IPR024445 description:ISXO2-like transposase domain %0Amethod:InterPro accession:IPR032466 description:Metal-dependent hydrolase
HPOL_0000660401-mRNA-1	HPOL_0000660401	-2.65517	1.8938e-127	-2.49478	5.58307e-118	-1.57311	1.38911e-62	-1.78074	2.21541e-62	M3	M3	info=method:InterPro accession:IPR000504 description:RNA recognition motif domain %0Amethod:InterPro accession:IPR012677 description:Nucleotide-binding alpha-beta plait domain superfamily %0Amethod:InterPro accession:IPR032296 description:Cytoplasmic polyadenylation element-binding protein%2C ZZ domain %0Amethod:InterPro accession:IPR034819 description:Cytoplasmic polyadenylation element-binding …
HPOL_0000661201-mRNA-1	HPOL_0000661201	-0.824826	0.00630154	-2.81838	1.04041e-30	-1.93698	4.56189e-24	-1.64426	8.25997e-14	M3	M3
HPOL_0000663101-mRNA-1	HPOL_0000663101	-0.665207	0.000988817	-3.05777	5.46324e-68	-3.88359	2.53165e-156	-3.92903	3.08163e-110	M3	M3
HPOL_0000663201-mRNA-1	HPOL_0000663201	-0.706566	0.0410132	-3.33349	1.27765e-34	-5.83316	3.9226e-148	-5.68963	1.87589e-106	M3	M3
HPOL_0000666301-mRNA-1	HPOL_0000666301	-2.33164	0.0238265	-5.94414	8.44057e-39	-6.86314	4.77934e-78	-6.45783	2.56765e-50	M3	M3
HPOL_0000678101-mRNA-1	HPOL_0000678101	-1.44982	4.76625e-51	-1.34063	2.23306e-44	-0.511216	1.72219e-09	-0.408355	2.49861e-05	M5	M4	info=method:InterPro accession:IPR006751 description:TAFII55 protein%2C conserved region %0Amethod:InterPro accession:IPR037817 description:Transcription initiation factor TFIID subunit 7
HPOL_0000680701-mRNA-1	HPOL_0000680701	-0.40459	0.0280338	-3.09506	3.28667e-94	-3.86015	7.30231e-195	-3.95402	6.31703e-155	M3	M3
HPOL_0000680801-mRNA-1	HPOL_0000680801	-2.21195	9.52077e-05	-5.221	6.66872e-63	-5.40873	2.30112e-105	-5.30319	3.21279e-77	M3	M3
HPOL_0000683101-mRNA-1	HPOL_0000683101	-1.70933	0.00554788	-3.17934	1.41634e-11	-4.9167	7.77492e-34	-5.54157	3.58444e-30	M3	M3
HPOL_0000687501-mRNA-1	HPOL_0000687501	-1.30885	6.90171e-07	-1.45233	6.85361e-10	-4.66225	1.51681e-57	-5.15632	8.39064e-31	M5	M4
HPOL_0000688201-mRNA-1	HPOL_0000688201	-0.927359	6.04418e-05	-0.563203	0.0113991	-1.85973	1.18734e-23	-2.15516	2.09159e-24	M5	M3	info=method:InterPro accession:IPR000971 description:Globin %0Amethod:InterPro accession:IPR009050 description:Globin-like superfamily %0Amethod:InterPro accession:IPR012292 description:Globin/Protoglobin
HPOL_0000690201-mRNA-1	HPOL_0000690201	-2.41383	2.88962e-13	-3.79774	9.00357e-34	-6.62543	1.18844e-126	-6.27389	4.16285e-88	M3	M3	info=method:InterPro accession:IPR000242 description:PTP type protein phosphatase %0Amethod:InterPro accession:IPR000387 description:Tyrosine specific protein phosphatases domain %0Amethod:InterPro accession:IPR003595 description:Protein-tyrosine phosphatase%2C catalytic %0Amethod:InterPro accession:IPR016130 description:Protein-tyrosine phosphatase%2C active site %0Amethod:InterPro accession:IPR…
HPOL_0000691101-mRNA-1	HPOL_0000691101	-0.843708	1.69437e-05	-2.80515	1.9576e-73	-3.33592	1.15734e-135	-3.3061	2.23369e-102	M3	M3	info=method:InterPro accession:IPR013087 description:Zinc finger C2H2-type
HPOL_0000696101-mRNA-1	HPOL_0000696101	-0.953092	3.67587e-05	-1.67466	2.43326e-15	-3.19996	2.28966e-69	-2.80012	5.53878e-41	M3	M3	info=method:InterPro accession:IPR013087 description:Zinc finger C2H2-type
HPOL_0000697001-mRNA-1	HPOL_0000697001	-0.80178	1.51027e-07	-1.22169	1.80002e-17	-2.72017	1.90522e-94	-2.36836	1.0781e-51	M5	M4	info=method:InterPro accession:IPR003582 description:ShKT domain
HPOL_0000697101-mRNA-1	HPOL_0000697101	-1.20673	1.19128e-16	-1.08071	2.74175e-14	-0.80015	2.64852e-11	-1.0616	2.83524e-14	M5	M3	info=method:InterPro accession:IPR039632 description:Transmembrane protein 42
HPOL_0000699801-mRNA-1	HPOL_0000699801	-0.908565	0.000881461	-4.71098	1.04846e-86	-5.38574	8.09123e-147	-5.10841	1.13011e-102	M3	M3	info=method:InterPro accession:IPR000210 description:BTB/POZ domain
HPOL_0000701801-mRNA-1	HPOL_0000701801	-3.87684	1.41087e-52	-4.71843	3.85896e-78	-6.42429	4.42141e-183	-5.98361	7.38241e-117	M5	M4
HPOL_0000709601-mRNA-1	HPOL_0000709601	-0.943085	1.61744e-08	-3.2392	8.41161e-104	-3.24852	1.46826e-139	-3.16131	1.13772e-100	M3	M3
HPOL_0000711901-mRNA-1	HPOL_0000711901	-0.285482	0.0278027	-1.2669	1.48026e-30	-1.09497	3.87107e-30	-1.40288	3.43164e-38	M3	M3	info=method:InterPro accession:IPR001661 description:Glycoside hydrolase%2C family 37 %0Amethod:InterPro accession:IPR008928 description:Six-hairpin glycosidase superfamily %0Amethod:InterPro accession:IPR012341 description:Six-hairpin glycosidase-like superfamily %0Amethod:InterPro accession:IPR018232 description:Glycoside hydrolase%2C family 37%2C conserved site
HPOL_0000717301-mRNA-1	HPOL_0000717301	-0.896047	0.00621875	-5.46783	5.65207e-96	-5.82174	1.02056e-149	-5.55686	8.09332e-103	M3	M3	info=method:InterPro accession:IPR000719 description:Protein kinase domain %0Amethod:InterPro accession:IPR001245 description:Serine-threonine/tyrosine-protein kinase%2C catalytic domain %0Amethod:InterPro accession:IPR011009 description:Protein kinase-like domain superfamily
HPOL_0000721901-mRNA-1	HPOL_0000721901	-1.5253	8.51446e-05	-4.74526	5.9873e-43	-6.42376	6.97483e-105	-6.33118	1.08035e-75	M3	M3	info=method:InterPro accession:IPR002130 description:Cyclophilin-type peptidyl-prolyl cis-trans isomerase domain %0Amethod:InterPro accession:IPR020892 description:Cyclophilin-type peptidyl-prolyl cis-trans isomerase%2C conserved site %0Amethod:InterPro accession:IPR029000 description:Cyclophilin-like domain superfamily
HPOL_0000722801-mRNA-1	HPOL_0000722801	-1.0596	0.00782669	-4.89288	2.01874e-48	-6.94941	6.425e-126	-6.54694	8.73925e-88	M3	M3
HPOL_0000723001-mRNA-1	HPOL_0000723001	-3.19375	2.06707e-08	-6.41672	4.08402e-35	-7.23793	6.19055e-59	-6.70024	6.22317e-40	M3	M3
HPOL_0000725501-mRNA-1	HPOL_0000725501	-2.12083	7.85358e-35	-1.56085	1.84073e-19	-1.74891	5.48029e-30	-1.83545	5.7807e-25	M5	M4	info=method:InterPro accession:IPR011989 description:Armadillo-like helical %0Amethod:InterPro accession:IPR016024 description:Armadillo-type fold
HPOL_0000725601-mRNA-1	HPOL_0000725601	-3.07038	9.03118e-96	-3.37483	2.52191e-110	-4.57593	1.04782e-234	-4.21965	2.93171e-141	M5	M4	info=method:InterPro accession:IPR011989 description:Armadillo-like helical %0Amethod:InterPro accession:IPR016024 description:Armadillo-type fold
HPOL_0000728601-mRNA-1	HPOL_0000728601	-0.987083	0.000305018	-1.59354	4.00651e-10	-2.61287	2.85292e-32	-2.94271	6.08571e-29	M5	M4	info=method:InterPro accession:IPR018289 description:MULE transposase domain
HPOL_0000730301-mRNA-1	HPOL_0000730301	-0.293148	0.0328842	-2.79247	1.14622e-137	-3.566	2.64126e-289	-3.69264	3.86303e-229	M3	M3	info=method:InterPro accession:IPR008710 description:Nicastrin %0Amethod:InterPro accession:IPR041084 description:Nicastrin%2C small lobe
HPOL_0000733401-mRNA-1	HPOL_0000733401	-2.16296	7.38853e-06	-4.3647	1.43555e-34	-6.79177	6.5014e-107	-6.02834	8.86605e-67	M3	M3	info=method:InterPro accession:IPR035940 description:CAP superfamily
HPOL_0000734201-mRNA-1	HPOL_0000734201	-2.85757	8.13074e-71	-0.436464	0.00784632	-1.96566	2.05927e-45	-2.83943	2.43814e-65	M5	M4	info=method:InterPro accession:IPR004087 description:K Homology domain %0Amethod:InterPro accession:IPR004088 description:K Homology domain%2C type 1 %0Amethod:InterPro accession:IPR036612 description:K Homology domain%2C type 1 superfamily
HPOL_0000737301-mRNA-1	HPOL_0000737301	-0.377368	0.00209183	-0.944578	7.24616e-18	-0.883856	2.15803e-20	-1.02452	2.577e-21	M3	M3
HPOL_0000738601-mRNA-1	HPOL_0000738601	-3.41473	1.08383e-50	-3.81576	5.06108e-63	-5.13782	4.85859e-134	-5.04824	2.51482e-63	M5	M4
HPOL_0000740701-mRNA-1	HPOL_0000740701	-3.8962	1.4405e-56	-4.8292	8.00466e-82	-1.99518	1.32568e-20	-1.50412	6.32595e-10	M5	M4	info=method:InterPro accession:IPR015313 description:Protein Her-1 %0Amethod:InterPro accession:IPR036341 description:Her-1 superfamily
HPOL_0000740801-mRNA-1	HPOL_0000740801	-2.10333	0.0084247	-6.29082	1.07301e-47	-7.25123	2.06173e-110	-6.34687	1.55123e-66	M3	M3
HPOL_0000741101-mRNA-1	HPOL_0000741101	-1.27222	1.41147e-07	-3.24127	1.85242e-53	-3.81379	2.1957e-103	-2.97937	1.01472e-49	M3	M3
HPOL_0000742201-mRNA-1	HPOL_0000742201	-3.32054	0.0152605	-6.73924	1.07946e-36	-6.7112	3.15743e-61	-6.67647	2.09506e-43	M3	M3
HPOL_0000742501-mRNA-1	HPOL_0000742501	-1.25249	6.2092e-23	-1.50628	9.6199e-34	-1.11205	2.53178e-24	-0.987116	1.64703e-15	M5	M3	info=method:InterPro accession:IPR001841 description:Zinc finger%2C RING-type %0Amethod:InterPro accession:IPR013083 description:Zinc finger%2C RING/FYVE/PHD-type
HPOL_0000742501-mRNA-2	HPOL_0000742501	-1.25249	6.2092e-23	-1.50628	9.6199e-34	-1.11205	2.53178e-24	-0.987116	1.64703e-15	M5	M3	info=method:InterPro accession:IPR001841 description:Zinc finger%2C RING-type %0Amethod:InterPro accession:IPR013083 description:Zinc finger%2C RING/FYVE/PHD-type
HPOL_0000745301-mRNA-1	HPOL_0000745301	-1.32634	0.0153515	-5.90114	3.21716e-41	-6.82468	3.83595e-71	-6.35185	1.90438e-48	M3	M3	info=method:InterPro accession:IPR000719 description:Protein kinase domain %0Amethod:InterPro accession:IPR000980 description:SH2 domain %0Amethod:InterPro accession:IPR001245 description:Serine-threonine/tyrosine-protein kinase%2C catalytic domain %0Amethod:InterPro accession:IPR008266 description:Tyrosine-protein kinase%2C active site %0Amethod:InterPro accession:IPR011009 description:Protein k…
HPOL_0000747601-mRNA-1	HPOL_0000747601	-2.36492	1.72656e-39	-1.88115	2.62101e-29	-1.34116	3.61709e-21	-0.83212	2.75291e-07	M3	M3
HPOL_0000747801-mRNA-1	HPOL_0000747801	-3.72062	0.0114582	-6.48878	6.03911e-25	-6.76317	1.88905e-35	-6.43489	2.18271e-25	M3	M3
HPOL_0000752801-mRNA-1	HPOL_0000752801	-2.12135	3.19572e-36	-2.6527	3.50267e-57	-4.57225	1.37292e-213	-4.46101	4.04262e-157	M5	M4	info=method:InterPro accession:IPR000235 description:Ribosomal protein S5/S7 %0Amethod:InterPro accession:IPR005716 description:Ribosomal protein S5/S7%2C eukaryotic/archaeal %0Amethod:InterPro accession:IPR020606 description:Ribosomal protein S7%2C conserved site %0Amethod:InterPro accession:IPR023798 description:Ribosomal protein S7 domain %0Amethod:InterPro accession:IPR036823 description:Ribo…
HPOL_0000761901-mRNA-1	HPOL_0000761901	-3.41196	2.63751e-43	-3.91999	1.06722e-46	-5.43976	9.28113e-86	-4.95578	4.8817e-43	M5	M4
HPOL_0000762901-mRNA-1	HPOL_0000762901	-2.16338	6.71146e-30	-1.63787	9.62992e-20	-0.955442	4.16722e-10	-1.81368	7.61272e-22	M5	M4
HPOL_0000763001-mRNA-1	HPOL_0000763001	-2.72995	2.76709e-39	-2.20194	6.05462e-30	-1.44984	1.30448e-18	-2.16647	5.43962e-26	M5	M4
HPOL_0000763101-mRNA-1	HPOL_0000763101	-2.22188	5.85437e-07	-1.48354	4.57437e-05	-1.29608	1.99224e-05	-2.12436	6.18182e-06	M5	M4
HPOL_0000763301-mRNA-1	HPOL_0000763301	-2.53627	3.15522e-50	-1.27186	7.56932e-16	-2.1162	2.91993e-50	-2.16464	1.80966e-35	M5	M4
HPOL_0000765601-mRNA-1	HPOL_0000765601	-1.25665	0.000276469	-2.39626	1.95497e-14	-6.57488	6.24833e-128	-6.37983	6.538e-94	M3	M3	info=method:InterPro accession:IPR024970 description:Maelstrom domain
HPOL_0000769001-mRNA-2	HPOL_0000769001	-2.70463	1.68027e-79	-0.483908	0.000208517	-1.18406	8.37916e-26	-0.904758	4.33666e-12	M3	M3	info=method:InterPro accession:IPR001841 description:Zinc finger%2C RING-type %0Amethod:InterPro accession:IPR042123 description:Vilya/Cst9/RNF212
HPOL_0000769001-mRNA-1	HPOL_0000769001	-2.70464	1.72511e-79	-0.483908	0.000209042	-1.18406	8.53675e-26	-0.897773	6.32372e-12	M3	M3	info=method:InterPro accession:IPR001841 description:Zinc finger%2C RING-type %0Amethod:InterPro accession:IPR042123 description:Vilya/Cst9/RNF212
HPOL_0000775501-mRNA-1	HPOL_0000775501	-1.27931	0.0018295	-1.49108	5.5996e-05	-1.3081	7.52663e-05	-1.55221	0.000176201	M5	M4
HPOL_0000777301-mRNA-1	HPOL_0000777301	-1.77555	8.0709e-14	-2.04646	1.06269e-18	-2.30765	1.9438e-30	-1.62716	1.13554e-12	M5	M4	info=method:InterPro accession:IPR001356 description:Homeobox domain %0Amethod:InterPro accession:IPR001781 description:Zinc finger%2C LIM-type %0Amethod:InterPro accession:IPR009057 description:Homeobox-like domain superfamily %0Amethod:InterPro accession:IPR017970 description:Homeobox%2C conserved site
HPOL_0000780001-mRNA-1	HPOL_0000780001	-1.50457	0.0438613	-6.49111	3.29377e-27	-6.94445	1.06305e-39	-6.59232	1.81294e-28	M3	M3
HPOL_0000780001-mRNA-2	HPOL_0000780001	-1.50457	0.0438613	-6.49111	3.29377e-27	-6.94445	1.06305e-39	-6.59232	1.81294e-28	M3	M3
HPOL_0000786701-mRNA-1	HPOL_0000786701	-2.0428	2.25084e-38	-1.64924	7.63334e-26	-3.29124	3.96402e-110	-3.33723	4.42137e-70	M5	M4	info=method:InterPro accession:IPR013087 description:Zinc finger C2H2-type
HPOL_0000790801-mRNA-1	HPOL_0000790801	-1.17783	0.00439601	-4.87336	7.37828e-72	-6.93429	3.90246e-170	-5.96864	2.94772e-97	M3	M3
HPOL_0000792501-mRNA-1	HPOL_0000792501	-3.23533	0.0222804	-6.22987	9.32997e-34	-6.93176	1.64276e-55	-6.25175	2.0791e-35	M3	M3
HPOL_0000793601-mRNA-1	HPOL_0000793601	-0.526914	3.86923e-05	-0.621156	2.27596e-07	-0.600452	2.44968e-09	-0.516821	9.78328e-06	M3	M3	info=method:InterPro accession:IPR001163 description:LSM domain%2C eukaryotic/archaea-type %0Amethod:InterPro accession:IPR010920 description:LSM domain superfamily
HPOL_0000795001-mRNA-1	HPOL_0000795001	-1.36624	2.04439e-13	-1.45265	1.31614e-15	-2.20828	1.63599e-44	-2.56694	8.97148e-46	M5	M4	info=method:InterPro accession:IPR010226 description:NADH-quinone oxidoreductase%2C chain I %0Amethod:InterPro accession:IPR017896 description:4Fe-4S ferredoxin-type%2C iron-sulphur binding domain %0Amethod:InterPro accession:IPR017900 description:4Fe-4S ferredoxin%2C iron-sulphur binding%2C conserved site
HPOL_0000795701-mRNA-1	HPOL_0000795701	-3.68832	3.50045e-74	-4.26468	2.7665e-69	-5.70261	1.83423e-118	-4.61429	8.94321e-48	M5	M4	info=method:InterPro accession:IPR000014 description:PAS domain %0Amethod:InterPro accession:IPR035965 description:PAS domain superfamily
HPOL_0000798101-mRNA-1	HPOL_0000798101	-2.87387	1.80828e-09	-5.96621	6.50194e-43	-6.56739	1.28387e-67	-6.34336	1.70316e-49	M3	M3
HPOL_0000798101-mRNA-2	HPOL_0000798101	-2.87387	1.80869e-09	-5.96581	6.60739e-43	-6.56731	1.29644e-67	-6.34331	1.7131e-49	M3	M3
HPOL_0000799101-mRNA-1	HPOL_0000799101	-3.96541	3.85645e-16	-5.9172	2.01738e-36	-6.89614	3.11097e-63	-6.44554	1.89391e-43	M3	M3
HPOL_0000799101-mRNA-2	HPOL_0000799101	-3.96541	3.85645e-16	-5.9172	2.01738e-36	-6.89614	3.11097e-63	-6.44554	1.89391e-43	M3	M3
HPOL_0000799201-mRNA-1	HPOL_0000799201	-1.90023	0.00295422	-6.2262	1.29532e-30	-6.96031	1.06962e-48	-6.43831	4.04295e-33	M3	M3	info=method:InterPro accession:IPR000749 description:ATP:guanido phosphotransferase %0Amethod:InterPro accession:IPR014746 description:Glutamine synthetase/guanido kinase%2C catalytic domain %0Amethod:InterPro accession:IPR022413 description:ATP:guanido phosphotransferase%2C N-terminal %0Amethod:InterPro accession:IPR022414 description:ATP:guanido phosphotransferase%2C catalytic domain %0Amethod:…
HPOL_0000799401-mRNA-5	HPOL_0000799401	-0.638366	6.29456e-08	-3.0809	3.94761e-177	-3.19923	2.63447e-250	-3.15597	2.20343e-189	M3	M3
HPOL_0000799401-mRNA-2	HPOL_0000799401	-0.637623	6.35717e-08	-3.0785	3.94761e-177	-3.19962	1.10895e-250	-3.15653	1.12362e-189	M3	M3
HPOL_0000799401-mRNA-3	HPOL_0000799401	-0.637623	6.36465e-08	-3.0785	3.94761e-177	-3.19958	1.18659e-250	-3.15655	1.15178e-189	M3	M3
HPOL_0000799401-mRNA-1	HPOL_0000799401	-0.637623	6.36587e-08	-3.0785	3.94761e-177	-3.19956	1.20322e-250	-3.15655	1.15178e-189	M3	M3
HPOL_0000799401-mRNA-7	HPOL_0000799401	-0.637623	6.48388e-08	-3.07908	4.67732e-177	-3.19965	2.24857e-250	-3.15655	1.85495e-189	M3	M3
HPOL_0000799401-mRNA-6	HPOL_0000799401	-0.638094	6.27886e-08	-3.07866	4.34635e-177	-3.19946	1.67338e-250	-3.15645	1.48316e-189	M3	M3
HPOL_0000799401-mRNA-4	HPOL_0000799401	-0.637623	6.36465e-08	-3.0785	3.94761e-177	-3.19958	1.18659e-250	-3.15655	1.15178e-189	M3	M3
HPOL_0000800001-mRNA-1	HPOL_0000800001	-0.534369	0.0175895	-3.73933	5.47209e-92	-3.7331	1.05968e-130	-3.91613	3.3393e-107	M3	M3	info=method:InterPro accession:IPR000980 description:SH2 domain %0Amethod:InterPro accession:IPR001245 description:Serine-threonine/tyrosine-protein kinase%2C catalytic domain %0Amethod:InterPro accession:IPR003582 description:ShKT domain %0Amethod:InterPro accession:IPR008266 description:Tyrosine-protein kinase%2C active site %0Amethod:InterPro accession:IPR011009 description:Protein kinase-like…
HPOL_0000800001-mRNA-3	HPOL_0000800001	-0.523903	0.0216466	-3.74202	4.14997e-90	-3.74091	8.53928e-128	-3.91388	1.70654e-104	M3	M3	info=method:InterPro accession:IPR000980 description:SH2 domain %0Amethod:InterPro accession:IPR001245 description:Serine-threonine/tyrosine-protein kinase%2C catalytic domain %0Amethod:InterPro accession:IPR003582 description:ShKT domain %0Amethod:InterPro accession:IPR008266 description:Tyrosine-protein kinase%2C active site %0Amethod:InterPro accession:IPR011009 description:Protein kinase-like…
HPOL_0000800001-mRNA-2	HPOL_0000800001	-0.559021	0.0220532	-3.95707	8.0896e-89	-3.89208	2.69602e-122	-4.07026	4.23754e-100	M3	M3	info=method:InterPro accession:IPR000980 description:SH2 domain %0Amethod:InterPro accession:IPR001245 description:Serine-threonine/tyrosine-protein kinase%2C catalytic domain %0Amethod:InterPro accession:IPR003582 description:ShKT domain %0Amethod:InterPro accession:IPR008266 description:Tyrosine-protein kinase%2C active site %0Amethod:InterPro accession:IPR011009 description:Protein kinase-like…
HPOL_0000800201-mRNA-1	HPOL_0000800201	-1.02825	7.83074e-06	-2.58005	1.90585e-35	-4.16892	7.99212e-121	-3.98727	4.10725e-82	M3	M3	info=method:InterPro accession:IPR017907 description:Zinc finger%2C RING-type%2C conserved site
HPOL_0000801301-mRNA-1	HPOL_0000801301	-2.96154	9.43482e-05	-6.19292	4.14607e-49	-6.96975	6.79828e-86	-6.34731	3.38911e-55	M3	M3	info=method:InterPro accession:IPR000242 description:PTP type protein phosphatase %0Amethod:InterPro accession:IPR003595 description:Protein-tyrosine phosphatase%2C catalytic %0Amethod:InterPro accession:IPR029021 description:Protein-tyrosine phosphatase-like
HPOL_0000803601-mRNA-1	HPOL_0000803601	-1.32888	4.24448e-06	-0.965697	0.000128923	-0.781354	0.000384251	-1.45579	3.86211e-08	M3	M3
HPOL_0000804101-mRNA-1	HPOL_0000804101	-0.642447	5.96565e-09	-1.32599	1.48696e-36	-0.533554	9.76789e-09	-0.540259	3.02031e-07	M3	M3	info=method:InterPro accession:IPR000210 description:BTB/POZ domain %0Amethod:InterPro accession:IPR002083 description:MATH/TRAF domain %0Amethod:InterPro accession:IPR008974 description:TRAF-like %0Amethod:InterPro accession:IPR011333 description:SKP1/BTB/POZ domain superfamily %0Amethod:InterPro accession:IPR034089 description:SPOP%2C C-terminal BACK-like domain
HPOL_0000809501-mRNA-1	HPOL_0000809501	-1.08538	1.87175e-11	-2.07722	3.26883e-43	-2.55088	1.85156e-73	-1.90005	7.57426e-30	M5	M4	info=method:InterPro accession:IPR000198 description:Rho GTPase-activating protein domain %0Amethod:InterPro accession:IPR008936 description:Rho GTPase activation protein %0Amethod:InterPro accession:IPR037863 description:Rho GTPase-activating protein 6/36
HPOL_0000815701-mRNA-1	HPOL_0000815701	-1.79487	0.00542177	-6.24243	3.21849e-31	-6.77482	5.12931e-47	-6.55914	7.03635e-35	M3	M3	info=method:InterPro accession:IPR000535 description:Major sperm protein (MSP) domain %0Amethod:InterPro accession:IPR008962 description:PapD-like superfamily %0Amethod:InterPro accession:IPR013783 description:Immunoglobulin-like fold
HPOL_0000816001-mRNA-1	HPOL_0000816001	-1.79695	0.00219593	-6.05833	4.68161e-35	-6.79805	1.13084e-56	-6.17778	4.02339e-37	M3	M3	info=method:InterPro accession:IPR011990 description:Tetratricopeptide-like helical domain superfamily
HPOL_0000828001-mRNA-1	HPOL_0000828001	-0.856431	0.000966611	-1.94441	2.19944e-15	-2.72201	2.50659e-35	-2.89893	3.73633e-28	M5	M4
HPOL_0000836101-mRNA-1	HPOL_0000836101	-1.06671	0.0197257	-5.39793	7.55265e-44	-6.87	4.24684e-90	-6.46095	2.87699e-62	M3	M3	info=method:InterPro accession:IPR000648 description:Oxysterol-binding protein %0Amethod:InterPro accession:IPR037239 description:Oxysterol-binding protein superfamily
HPOL_0000840201-mRNA-1	HPOL_0000840201	-1.45576	0.00028399	-4.50452	5.42413e-44	-6.78501	7.66423e-124	-6.1685	1.39469e-77	M3	M3
HPOL_0000844901-mRNA-1	HPOL_0000844901	-2.17797	4.33581e-36	-1.67306	2.60865e-23	-2.06009	6.38323e-45	-1.98273	9.29238e-33	M3	M3
HPOL_0000848201-mRNA-1	HPOL_0000848201	-1.45024	0.04302	-5.92701	2.64024e-31	-6.73639	5.57679e-52	-6.45457	1.62236e-37	M3	M3	info=method:InterPro accession:IPR000719 description:Protein kinase domain %0Amethod:InterPro accession:IPR011009 description:Protein kinase-like domain superfamily %0Amethod:InterPro accession:IPR017441 description:Protein kinase%2C ATP binding site
HPOL_0000852501-mRNA-1	HPOL_0000852501	-0.911373	0.00786948	-2.37733	5.14838e-16	-5.02498	8.48906e-65	-5.83197	5.99754e-45	M5	M4
HPOL_0000852601-mRNA-1	HPOL_0000852601	-3.34867	7.93709e-105	-2.52366	2.26408e-63	-1.63939	3.21222e-36	-1.71403	8.14306e-31	M3	M3
HPOL_0000857701-mRNA-1	HPOL_0000857701	-1.38991	1.19752e-06	-4.77181	9.15853e-86	-5.94302	6.88437e-171	-5.23114	4.73432e-102	M3	M3	info=method:InterPro accession:IPR005225 description:Small GTP-binding protein domain %0Amethod:InterPro accession:IPR006689 description:Small GTPase superfamily%2C ARF/SAR type %0Amethod:InterPro accession:IPR027417 description:P-loop containing nucleoside triphosphate hydrolase
HPOL_0000858701-mRNA-1	HPOL_0000858701	-1.21486	0.0103285	-5.84146	1.20087e-53	-6.9489	6.11072e-99	-6.39655	9.7652e-66	M3	M3	info=method:InterPro accession:IPR027417 description:P-loop containing nucleoside triphosphate hydrolase %0Amethod:InterPro accession:IPR038727 description:NadR/Ttd14%2C AAA domain
HPOL_0000870601-mRNA-1	HPOL_0000870601	-4.90172	2.88903e-05	-5.96339	4.4141e-08	-6.96868	1.15602e-16	-5.38617	4.05839e-09	M5	M3
HPOL_0000871801-mRNA-1	HPOL_0000871801	-2.19095	7.09541e-65	-0.822676	9.51125e-11	-0.965614	2.15484e-18	-1.1661	1.50509e-20	M3	M3	info=method:InterPro accession:IPR003593 description:AAA+ ATPase domain %0Amethod:InterPro accession:IPR010995 description:DNA repair Rad51/transcription factor NusA%2C alpha-helical %0Amethod:InterPro accession:IPR011940 description:Meiotic recombination protein Dmc1 %0Amethod:InterPro accession:IPR013632 description:DNA recombination and repair protein Rad51-like%2C C-terminal %0Amethod:InterPr…
HPOL_0000873401-mRNA-1	HPOL_0000873401	-1.36352	0.00781678	-5.80274	1.63694e-66	-4.3392	2.13633e-55	-3.70311	3.60215e-32	M3	M3
HPOL_0000873601-mRNA-1	HPOL_0000873601	-2.80863	2.57041e-13	-4.61924	1.18717e-35	-6.60312	1.35214e-91	-6.30884	5.61785e-66	M3	M3	info=method:InterPro accession:IPR001096 description:Peptidase C13%2C legumain
HPOL_0000874301-mRNA-1	HPOL_0000874301	-1.76479	1.50206e-23	-1.25681	6.46277e-13	-4.25845	2.87145e-173	-4.69519	1.11432e-162	M5	M4	info=method:InterPro accession:IPR032816 description:SNARE associated Golgi protein
HPOL_0000876701-mRNA-1	HPOL_0000876701	-2.32486	0.001491	-6.75011	1.90324e-34	-6.78384	5.05444e-45	-6.47633	1.65277e-32	M3	M3	info=method:InterPro accession:IPR021010 description:Cytosolic motility protein
HPOL_0000876801-mRNA-1	HPOL_0000876801	-1.00906	0.0298435	-5.84694	2.8168e-51	-6.68535	2.31323e-86	-6.23322	3.89744e-59	M3	M3	info=method:InterPro accession:IPR021010 description:Cytosolic motility protein
HPOL_0000876901-mRNA-1	HPOL_0000876901	-1.95128	2.34771e-72	-1.06475	1.17622e-22	-0.370082	0.000132882	-0.288159	0.00946123	M5	M4	info=method:InterPro accession:IPR005818 description:Linker histone H1/H5%2C domain H15 %0Amethod:InterPro accession:IPR005819 description:Histone H5 %0Amethod:InterPro accession:IPR036388 description:Winged helix-like DNA-binding domain superfamily %0Amethod:InterPro accession:IPR036390 description:Winged helix DNA-binding domain superfamily
HPOL_0000880901-mRNA-1	HPOL_0000880901	-2.11511	7.06047e-20	-1.08571	4.76015e-07	-0.864335	1.67817e-05	-0.650707	0.00338893	M5	M4
HPOL_0000881001-mRNA-1	HPOL_0000881001	-3.20265	7.2726e-27	-3.0268	2.27041e-30	-3.47731	4.96804e-44	-2.84076	2.93576e-23	M5	M4
HPOL_0000881101-mRNA-1	HPOL_0000881101	-3.30216	5.50081e-41	-2.78436	3.23108e-33	-2.66753	3.02953e-41	-2.26876	2.56709e-22	M5	M4
HPOL_0000883301-mRNA-1	HPOL_0000883301	-4.02255	1.89964e-16	-6.56932	2.65539e-39	-7.03827	7.66413e-85	-6.10577	3.42441e-49	M3	M3
HPOL_0000888601-mRNA-1	HPOL_0000888601	-2.85332	3.12376e-10	-6.04544	2.25507e-48	-6.89625	6.36581e-84	-6.2777	1.30768e-54	M3	M3
HPOL_0000889001-mRNA-1	HPOL_0000889001	-1.41251	1.5497e-27	-0.451514	0.000225358	-1.38726	1.99116e-36	-1.37879	3.19249e-25	M5	M4	info=method:InterPro accession:IPR000597 description:Ribosomal protein L3 %0Amethod:InterPro accession:IPR009000 description:Translation protein%2C beta-barrel domain superfamily
HPOL_0000889101-mRNA-1	HPOL_0000889101	-1.53804	3.26442e-41	-0.447407	8.0725e-05	-1.33017	7.25374e-42	-1.263	7.11292e-29	M5	M4
HPOL_0000890601-mRNA-1	HPOL_0000890601	-0.80671	0.000352485	-3.0922	5.33762e-54	-5.25813	2.22923e-193	-4.62386	2.45309e-115	M3	M3	info=method:InterPro accession:IPR013087 description:Zinc finger C2H2-type %0Amethod:InterPro accession:IPR036236 description:Zinc finger C2H2 superfamily %0Amethod:InterPro accession:IPR041697 description:Zinc-finger C2H2-type 11
HPOL_0000891101-mRNA-1	HPOL_0000891101	-1.91461	1.36145e-05	-5.52902	2.48222e-56	-7.02789	2.62494e-117	-6.67221	1.00385e-80	M3	M3	info=method:InterPro accession:IPR001478 description:PDZ domain %0Amethod:InterPro accession:IPR036034 description:PDZ superfamily %0Amethod:InterPro accession:IPR040264 description:Uncharacterized protein T15H9.4-like
HPOL_0000892201-mRNA-2	HPOL_0000892201	-2.69421	3.73898e-22	-2.84631	1.09228e-25	-5.73733	1.56756e-128	-5.95267	1.45758e-108	M3	M3	info=method:InterPro accession:IPR001283 description:Cysteine-rich secretory protein-related %0Amethod:InterPro accession:IPR014044 description:CAP domain %0Amethod:InterPro accession:IPR018244 description:Allergen V5/Tpx-1-related%2C conserved site %0Amethod:InterPro accession:IPR035940 description:CAP superfamily
HPOL_0000892201-mRNA-1	HPOL_0000892201	-2.67938	3.24014e-22	-2.83581	7.57336e-26	-5.7357	3.12554e-130	-5.95181	5.04921e-110	M3	M3	info=method:InterPro accession:IPR001283 description:Cysteine-rich secretory protein-related %0Amethod:InterPro accession:IPR014044 description:CAP domain %0Amethod:InterPro accession:IPR018244 description:Allergen V5/Tpx-1-related%2C conserved site %0Amethod:InterPro accession:IPR035940 description:CAP superfamily
HPOL_0000892701-mRNA-1	HPOL_0000892701	-0.785781	1.03006e-08	-1.11898	2.6712e-17	-2.79823	4.48519e-124	-3.06982	2.08182e-112	M5	M4
HPOL_0000894501-mRNA-1	HPOL_0000894501	-3.8389	4.03268e-22	-5.29763	8.213e-72	-6.29604	2.24975e-137	-6.12924	4.28187e-100	M3	M3
HPOL_0000899501-mRNA-1	HPOL_0000899501	-2.6515	1.38905e-07	-6.02135	9.46978e-57	-6.45912	5.61832e-98	-6.43036	2.13919e-76	M3	M3
HPOL_0000906301-mRNA-1	HPOL_0000906301	-1.51139	1.71588e-07	-2.06966	1.87652e-14	-5.23678	5.03804e-86	-4.7173	1.47046e-49	M5	M4
HPOL_0000912601-mRNA-1	HPOL_0000912601	-2.19827	0.0321057	-6.27867	2.94615e-48	-6.9078	5.65502e-88	-7.17218	5.85538e-59	M3	M3
HPOL_0000915801-mRNA-1	HPOL_0000915801	-2.14439	0.0101873	-6.59088	1.64639e-35	-6.94987	1.68451e-51	-6.42424	6.66632e-35	M3	M3
HPOL_0000918201-mRNA-1	HPOL_0000918201	-1.11671	0.000587636	-0.981452	0.00158403	-0.786961	0.00183634	-0.841657	0.00416982	M3	M3	info=method:InterPro accession:IPR002921 description:Fungal lipase-like domain %0Amethod:InterPro accession:IPR029058 description:Alpha/Beta hydrolase fold
HPOL_0000918401-mRNA-2	HPOL_0000918401	-1.96071	0.0149235	-6.14904	1.16737e-44	-6.98458	7.02373e-81	-6.31649	1.45322e-51	M3	M3	info=method:InterPro accession:IPR000719 description:Protein kinase domain %0Amethod:InterPro accession:IPR000980 description:SH2 domain %0Amethod:InterPro accession:IPR001245 description:Serine-threonine/tyrosine-protein kinase%2C catalytic domain %0Amethod:InterPro accession:IPR008266 description:Tyrosine-protein kinase%2C active site %0Amethod:InterPro accession:IPR011009 description:Protein k…
HPOL_0000918401-mRNA-1	HPOL_0000918401	-1.96005	0.0166997	-6.23578	7.24426e-43	-6.98859	2.12529e-75	-6.26144	1.61595e-47	M3	M3	info=method:InterPro accession:IPR000719 description:Protein kinase domain %0Amethod:InterPro accession:IPR000980 description:SH2 domain %0Amethod:InterPro accession:IPR001245 description:Serine-threonine/tyrosine-protein kinase%2C catalytic domain %0Amethod:InterPro accession:IPR008266 description:Tyrosine-protein kinase%2C active site %0Amethod:InterPro accession:IPR011009 description:Protein k…
HPOL_0000919201-mRNA-1	HPOL_0000919201	-2.35347	7.38279e-25	-1.02593	3.28628e-06	-1.39334	2.62532e-13	-1.49905	7.53284e-12	M5	M4
HPOL_0000920101-mRNA-1	HPOL_0000920101	-3.81206	7.22873e-12	-4.06409	3.72848e-13	-5.06385	5.22453e-21	-6.99036	9.50424e-11	M5	M4
HPOL_0000924101-mRNA-1	HPOL_0000924101	-1.27434	6.44689e-08	-1.19277	1.06645e-07	-2.24464	1.88609e-29	-2.31307	9.18882e-23	M5	M4
HPOL_0000924101-mRNA-2	HPOL_0000924101	-1.27434	6.53704e-08	-1.19277	1.08113e-07	-2.24465	1.99078e-29	-2.31143	1.02583e-22	M5	M4
HPOL_0000924301-mRNA-1	HPOL_0000924301	-0.727231	1.66265e-14	-1.73089	3.29578e-80	-1.2472	1.87362e-54	-1.36654	3.46281e-51	M3	M3	info=method:InterPro accession:IPR019355 description:Cell cycle regulator Mat89Bb
HPOL_0000933701-mRNA-1	HPOL_0000933701	-0.894126	0.00215945	-3.77759	1.70394e-46	-6.72457	7.85491e-184	-6.35415	1.53799e-125	M5	M4	info=method:InterPro accession:IPR001254 description:Serine proteases%2C trypsin domain %0Amethod:InterPro accession:IPR009003 description:Peptidase S1%2C PA clan
HPOL_0000934501-mRNA-1	HPOL_0000934501	-3.38284	4.81097e-11	-6.1176	4.45139e-40	-6.70057	1.16251e-62	-6.63509	7.4594e-48	M3	M3	info=method:InterPro accession:IPR000719 description:Protein kinase domain %0Amethod:InterPro accession:IPR011009 description:Protein kinase-like domain superfamily %0Amethod:InterPro accession:IPR017441 description:Protein kinase%2C ATP binding site
HPOL_0000936701-mRNA-1	HPOL_0000936701	-1.59251	5.92436e-05	-5.12441	1.88343e-60	-6.95112	8.55316e-128	-6.52214	6.10568e-82	M3	M3	info=method:InterPro accession:IPR004245 description:Protein of unknown function DUF229
HPOL_0000948201-mRNA-1	HPOL_0000948201	-3.61356	2.70543e-66	-4.62956	5.4064e-108	-3.32288	2.25182e-73	-2.98254	8.55904e-47	M5	M4
HPOL_0000952201-mRNA-1	HPOL_0000952201	-3.14952	1.29813e-70	-2.2374	6.4873e-37	-4.09935	1.4442e-154	-3.72051	1.23667e-99	M5	M4	info=method:InterPro accession:IPR001854 description:Ribosomal protein L29/L35 %0Amethod:InterPro accession:IPR018254 description:Ribosomal protein L29%2C conserved site %0Amethod:InterPro accession:IPR036049 description:Ribosomal protein L29/L35 superfamily
HPOL_0000956601-mRNA-1	HPOL_0000956601	-0.952979	0.0371945	-6.05075	2.70233e-59	-6.4412	1.9331e-87	-5.96797	4.57101e-59	M3	M3	info=method:InterPro accession:IPR008962 description:PapD-like superfamily %0Amethod:InterPro accession:IPR013783 description:Immunoglobulin-like fold
HPOL_0000959401-mRNA-1	HPOL_0000959401	-1.2289	1.35493e-08	-3.3328	6.91787e-57	-4.5534	9.67374e-123	-4.94881	2.45698e-79	M5	M4	info=method:InterPro accession:IPR000276 description:G protein-coupled receptor%2C rhodopsin-like %0Amethod:InterPro accession:IPR017452 description:GPCR%2C rhodopsin-like%2C 7TM
HPOL_0000964001-mRNA-1	HPOL_0000964001	-2.94825	7.44281e-16	-3.66052	4.19935e-13	-3.73575	2.57457e-20	-3.13009	1.12933e-11	M5	M4	info=method:InterPro accession:IPR001275 description:DM DNA-binding domain %0Amethod:InterPro accession:IPR036407 description:DM DNA-binding domain superfamily
HPOL_0000964301-mRNA-1	HPOL_0000964301	-1.09751	0.0106754	-2.35271	1.2293e-12	-6.68489	7.99217e-114	-6.91587	4.55109e-75	M3	M3
HPOL_0000964601-mRNA-1	HPOL_0000964601	-1.11767	0.0484097	-5.89355	1.57886e-43	-6.85233	4.93699e-76	-6.25604	8.07975e-50	M3	M3
HPOL_0000965101-mRNA-1	HPOL_0000965101	-1.301	0.0275563	-5.80395	6.79676e-33	-6.8018	4.71532e-58	-6.30902	2.13752e-39	M3	M3	info=method:InterPro accession:IPR011990 description:Tetratricopeptide-like helical domain superfamily %0Amethod:InterPro accession:IPR019734 description:Tetratricopeptide repeat
HPOL_0000966101-mRNA-1	HPOL_0000966101	-0.647776	0.0367679	-4.92471	2.64271e-93	-4.76022	4.85236e-116	-4.95784	1.29616e-97	M3	M3	info=method:InterPro accession:IPR001254 description:Serine proteases%2C trypsin domain %0Amethod:InterPro accession:IPR001314 description:Peptidase S1A%2C chymotrypsin family %0Amethod:InterPro accession:IPR009003 description:Peptidase S1%2C PA clan
HPOL_0000966201-mRNA-1	HPOL_0000966201	-0.88612	0.0391553	-5.76022	2.99244e-75	-4.62959	6.27904e-68	-4.83855	1.51691e-57	M3	M3	info=method:InterPro accession:IPR001254 description:Serine proteases%2C trypsin domain %0Amethod:InterPro accession:IPR001314 description:Peptidase S1A%2C chymotrypsin family %0Amethod:InterPro accession:IPR009003 description:Peptidase S1%2C PA clan
HPOL_0000967701-mRNA-1	HPOL_0000967701	-2.7751	8.981e-15	-1.82798	2.52186e-07	-5.99643	2.73012e-84	-5.90651	4.67397e-62	M5	M4	info=method:InterPro accession:IPR000033 description:LDLR class B repeat %0Amethod:InterPro accession:IPR000152 description:EGF-type aspartate/asparagine hydroxylation site %0Amethod:InterPro accession:IPR000742 description:EGF-like domain %0Amethod:InterPro accession:IPR001881 description:EGF-like calcium-binding domain %0Amethod:InterPro accession:IPR002172 description:Low-density lipoprotein (…
HPOL_0000967901-mRNA-1	HPOL_0000967901	-4.46445	0.00122338	-6.88789	3.6323e-23	-7.05919	3.65559e-32	-6.30264	1.19044e-20	M3	M3	info=method:InterPro accession:IPR002223 description:Pancreatic trypsin inhibitor Kunitz domain %0Amethod:InterPro accession:IPR020901 description:Proteinase inhibitor I2%2C Kunitz%2C conserved site %0Amethod:InterPro accession:IPR036880 description:Pancreatic trypsin inhibitor Kunitz domain superfamily
HPOL_0000969001-mRNA-1	HPOL_0000969001	-2.15216	0.0204544	-6.80571	6.24162e-20	-6.87922	3.10358e-26	-6.30015	9.86482e-18	M3	M3	info=method:InterPro accession:IPR002223 description:Pancreatic trypsin inhibitor Kunitz domain %0Amethod:InterPro accession:IPR020901 description:Proteinase inhibitor I2%2C Kunitz%2C conserved site %0Amethod:InterPro accession:IPR036880 description:Pancreatic trypsin inhibitor Kunitz domain superfamily
HPOL_0000969101-mRNA-1	HPOL_0000969101	-1.98799	0.0424545	-6.983	5.88302e-23	-6.91426	6.73776e-29	-6.35593	1.25771e-19	M3	M3	info=method:InterPro accession:IPR002223 description:Pancreatic trypsin inhibitor Kunitz domain %0Amethod:InterPro accession:IPR020901 description:Proteinase inhibitor I2%2C Kunitz%2C conserved site %0Amethod:InterPro accession:IPR036880 description:Pancreatic trypsin inhibitor Kunitz domain superfamily
HPOL_0000971901-mRNA-1	HPOL_0000971901	-2.86237	2.84652e-51	-1.45295	1.37019e-15	-3.08092	1.7063e-84	-2.59568	9.00444e-47	M3	M3	info=method:InterPro accession:IPR004205 description:Cytochrome b-c1 complex subunit 8 %0Amethod:InterPro accession:IPR036642 description:Cytochrome b-c1 complex subunit 8 superfamily
HPOL_0000972001-mRNA-1	HPOL_0000972001	-3.37931	1.70271e-28	-2.18234	4.26695e-14	-1.17791	4.30271e-07	-0.873717	0.00140109	M5	M4
HPOL_0000972101-mRNA-1	HPOL_0000972101	-2.43933	2.1162e-52	-1.4138	4.32062e-19	-3.29746	2.64371e-114	-3.50066	7.2525e-87	M5	M4
HPOL_0000976201-mRNA-1	HPOL_0000976201	-0.728927	3.48479e-07	-0.604594	1.25332e-05	-1.07098	1.74651e-19	-0.969799	7.36694e-13	M5	M4	info=method:InterPro accession:IPR003195 description:Transcription initiation factor IID%2C subunit 13 %0Amethod:InterPro accession:IPR009072 description:Histone-fold
HPOL_0000976301-mRNA-1	HPOL_0000976301	-3.40914	0.0172037	-6.09472	2.79557e-30	-7.171	4.39346e-59	-6.20592	2.74201e-35	M3	M3	info=method:InterPro accession:IPR000612 description:Proteolipid membrane potential modulator
HPOL_0000977401-mRNA-1	HPOL_0000977401	-3.39731	5.26693e-33	-4.49716	1.39747e-56	-5.54287	3.03526e-106	-5.48059	3.48795e-77	M5	M4	info=method:InterPro accession:IPR000504 description:RNA recognition motif domain %0Amethod:InterPro accession:IPR012677 description:Nucleotide-binding alpha-beta plait domain superfamily %0Amethod:InterPro accession:IPR032296 description:Cytoplasmic polyadenylation element-binding protein%2C ZZ domain %0Amethod:InterPro accession:IPR034819 description:Cytoplasmic polyadenylation element-binding …
HPOL_0000977601-mRNA-1	HPOL_0000977601	-2.81256	9.82596e-06	-6.26638	3.26765e-42	-6.92207	9.93379e-68	-6.4222	3.13391e-45	M3	M3
HPOL_0000978401-mRNA-1	HPOL_0000978401	-0.897722	0.00029492	-4.29142	1.67354e-84	-5.05185	1.47082e-151	-4.34958	5.10763e-88	M3	M3	info=method:InterPro accession:IPR001841 description:Zinc finger%2C RING-type %0Amethod:InterPro accession:IPR002110 description:Ankyrin repeat %0Amethod:InterPro accession:IPR013083 description:Zinc finger%2C RING/FYVE/PHD-type %0Amethod:InterPro accession:IPR020683 description:Ankyrin repeat-containing domain %0Amethod:InterPro accession:IPR036770 description:Ankyrin repeat-containing domain su…
HPOL_0000978401-mRNA-3	HPOL_0000978401	-0.942285	0.00229871	-5.0597	2.45758e-88	-5.88419	4.02351e-158	-5.28141	3.30398e-98	M3	M3	info=method:InterPro accession:IPR001841 description:Zinc finger%2C RING-type %0Amethod:InterPro accession:IPR002110 description:Ankyrin repeat %0Amethod:InterPro accession:IPR013083 description:Zinc finger%2C RING/FYVE/PHD-type %0Amethod:InterPro accession:IPR020683 description:Ankyrin repeat-containing domain %0Amethod:InterPro accession:IPR036770 description:Ankyrin repeat-containing domain su…
HPOL_0000978401-mRNA-2	HPOL_0000978401	-0.942285	0.00229871	-5.0597	2.45758e-88	-5.88419	4.02351e-158	-5.28141	3.30398e-98	M3	M3	info=method:InterPro accession:IPR001841 description:Zinc finger%2C RING-type %0Amethod:InterPro accession:IPR002110 description:Ankyrin repeat %0Amethod:InterPro accession:IPR013083 description:Zinc finger%2C RING/FYVE/PHD-type %0Amethod:InterPro accession:IPR020683 description:Ankyrin repeat-containing domain %0Amethod:InterPro accession:IPR036770 description:Ankyrin repeat-containing domain su…
HPOL_0000978401-mRNA-4	HPOL_0000978401	-0.90698	0.000507587	-3.56364	1.76157e-53	-3.99072	9.36121e-87	-3.3056	4.69628e-47	M3	M3	info=method:InterPro accession:IPR001841 description:Zinc finger%2C RING-type %0Amethod:InterPro accession:IPR002110 description:Ankyrin repeat %0Amethod:InterPro accession:IPR013083 description:Zinc finger%2C RING/FYVE/PHD-type %0Amethod:InterPro accession:IPR020683 description:Ankyrin repeat-containing domain %0Amethod:InterPro accession:IPR036770 description:Ankyrin repeat-containing domain su…
HPOL_0000982501-mRNA-1	HPOL_0000982501	-3.71628	0.00591025	-6.84709	3.45088e-30	-6.87513	1.78046e-44	-6.55989	7.59578e-32	M3	M3	info=method:InterPro accession:IPR011009 description:Protein kinase-like domain superfamily
HPOL_0000983601-mRNA-1	HPOL_0000983601	-3.25478	1.06151e-61	-3.12878	1.9097e-59	-4.59272	1.26364e-148	-4.68081	3.43689e-100	M5	M4
HPOL_0000987601-mRNA-1	HPOL_0000987601	-1.75579	0.000681893	-5.52637	1.07489e-45	-6.56032	4.34866e-85	-6.5405	3.07871e-63	M3	M3	info=method:InterPro accession:IPR004296 description:DUF236 repeat
HPOL_0000989001-mRNA-1	HPOL_0000989001	-1.91129	5.54167e-09	-3.99471	2.48025e-46	-4.75178	1.00705e-102	-4.11164	1.32299e-57	M3	M3
HPOL_0000991701-mRNA-1	HPOL_0000991701	-1.86818	1.53796e-06	-4.6607	1.50971e-40	-6.66297	3.22248e-139	-6.29265	7.77598e-91	M3	M3	info=method:InterPro accession:IPR001304 description:C-type lectin-like %0Amethod:InterPro accession:IPR016186 description:C-type lectin-like/link domain superfamily %0Amethod:InterPro accession:IPR016187 description:C-type lectin fold %0Amethod:InterPro accession:IPR018378 description:C-type lectin%2C conserved site
HPOL_0000993301-mRNA-1	HPOL_0000993301	-2.30144	0.0284292	-6.29934	8.18901e-29	-7.06477	9.01859e-48	-6.52404	7.73335e-32	M3	M3
HPOL_0000998401-mRNA-1	HPOL_0000998401	-2.11659	0.0124909	-6.36357	2.22376e-28	-6.84191	4.451e-42	-6.50112	3.85548e-30	M3	M3	info=method:InterPro accession:IPR008574 description:Protein of unknown function DUF856%2C Caenorhabditis species
HPOL_0000999601-mRNA-1	HPOL_0000999601	-0.245932	0.0175562	-0.820051	7.72061e-20	-1.33834	4.63567e-65	-1.58174	5.83945e-71	M5	M4	info=method:InterPro accession:IPR001580 description:Calreticulin/calnexin %0Amethod:InterPro accession:IPR009033 description:Calreticulin/calnexin%2C P domain superfamily %0Amethod:InterPro accession:IPR013320 description:Concanavalin A-like lectin/glucanase domain superfamily %0Amethod:InterPro accession:IPR018124 description:Calreticulin/calnexin%2C conserved site
HPOL_0000999801-mRNA-1	HPOL_0000999801	-1.54396	0.00244662	-4.86598	6.52201e-34	-6.14987	2.40484e-72	-5.46556	1.20243e-44	M3	M3	info=method:InterPro accession:IPR019537 description:Transmembrane protein 65
HPOL_0001002001-mRNA-1	HPOL_0001002001	-1.64784	0.00878911	-6.00847	1.49372e-32	-6.74719	4.28482e-54	-6.11662	6.52082e-35	M3	M3
HPOL_0001007101-mRNA-1	HPOL_0001007101	-0.504895	0.00169439	-0.366286	0.0151687	-2.30958	6.76549e-76	-3.07211	7.82987e-104	M3	M3
HPOL_0001011301-mRNA-1	HPOL_0001011301	-1.00702	4.28778e-05	-3.32473	1.00514e-58	-5.37936	9.93725e-207	-5.28343	4.59345e-134	M3	M3
HPOL_0001012001-mRNA-1	HPOL_0001012001	-1.46016	1.78289e-14	-1.51921	2.72375e-16	-1.69752	1.73337e-26	-1.73983	9.84194e-22	M3	M3
HPOL_0001012701-mRNA-1	HPOL_0001012701	-1.90756	0.00372838	-6.18789	2.48203e-39	-6.75129	8.00724e-61	-6.19481	1.58905e-40	M3	M3	info=method:InterPro accession:IPR021869 description:Ribonuclease Zc3h12a-like%2C NYN domain
HPOL_0001012701-mRNA-2	HPOL_0001012701	-1.90756	0.00372838	-6.18789	2.48203e-39	-6.75129	8.00724e-61	-6.19481	1.58905e-40	M3	M3	info=method:InterPro accession:IPR021869 description:Ribonuclease Zc3h12a-like%2C NYN domain
HPOL_0001019401-mRNA-2	HPOL_0001019401	-1.10821	0.000673347	-5.0399	1.14313e-76	-6.09211	5.68647e-146	-6.06135	4.45728e-108	M3	M3	info=method:InterPro accession:IPR003406 description:Glycosyl transferase%2C family 14
HPOL_0001019401-mRNA-1	HPOL_0001019401	-1.11531	0.000715853	-5.06672	1.49003e-75	-6.10478	6.84545e-143	-6.05397	1.8441e-105	M3	M3	info=method:InterPro accession:IPR003406 description:Glycosyl transferase%2C family 14
HPOL_0001022101-mRNA-1	HPOL_0001022101	-1.86361	4.09609e-13	-5.33731	4.24792e-109	-5.46314	2.88668e-148	-5.05571	1.18995e-99	M3	M3
HPOL_0001022301-mRNA-1	HPOL_0001022301	-2.20452	4.25587e-14	-1.69309	3.73263e-14	-1.61868	5.57527e-19	-0.81498	4.45511e-05	M3	M3	info=method:InterPro accession:IPR011598 description:Myc-type%2C basic helix-loop-helix (bHLH) domain %0Amethod:InterPro accession:IPR036638 description:Helix-loop-helix DNA-binding domain superfamily
HPOL_0001027301-mRNA-1	HPOL_0001027301	-1.5629	2.67006e-09	-4.93261	2.52628e-105	-5.55414	4.98351e-179	-5.09886	1.7186e-116	M3	M3	info=method:InterPro accession:IPR000242 description:PTP type protein phosphatase %0Amethod:InterPro accession:IPR000387 description:Tyrosine specific protein phosphatases domain %0Amethod:InterPro accession:IPR003595 description:Protein-tyrosine phosphatase%2C catalytic %0Amethod:InterPro accession:IPR029021 description:Protein-tyrosine phosphatase-like
HPOL_0001030001-mRNA-1	HPOL_0001030001	-2.99738	1.69402e-33	-2.97862	1.62213e-36	-5.29548	8.46271e-98	-5.20158	8.90658e-54	M5	M4
HPOL_0001030101-mRNA-1	HPOL_0001030101	-3.07609	3.86623e-41	-3.22486	2.11474e-44	-5.71265	2.03859e-127	-5.17362	1.68918e-68	M5	M4
HPOL_0001033401-mRNA-1	HPOL_0001033401	-2.48238	4.67901e-06	-6.39971	4.81696e-62	-6.35989	5.28137e-97	-5.99084	3.45169e-63	M3	M3
HPOL_0001035601-mRNA-1	HPOL_0001035601	-3.39711	0.000627961	-6.26593	3.42204e-16	-7.0103	1.40628e-25	-6.56237	5.24951e-18	M3	M3	info=method:InterPro accession:IPR000535 description:Major sperm protein (MSP) domain %0Amethod:InterPro accession:IPR008962 description:PapD-like superfamily %0Amethod:InterPro accession:IPR013783 description:Immunoglobulin-like fold
HPOL_0001037301-mRNA-1	HPOL_0001037301	-2.43553	0.00296455	-5.98826	1.0523e-38	-6.74042	5.61941e-70	-5.7987	6.23468e-41	M3	M3
HPOL_0001037701-mRNA-1	HPOL_0001037701	-3.4665	3.3362e-95	-3.89275	9.99293e-135	-5.49662	6.90171e-256	-5.58852	5.91024e-143	M5	M4
HPOL_0001037801-mRNA-1	HPOL_0001037801	-3.32616	4.46979e-80	-4.15171	1.00706e-123	-5.52465	5.71982e-261	-5.59721	1.46795e-176	M5	M4
HPOL_0001037901-mRNA-1	HPOL_0001037901	-1.62614	4.71243e-24	-1.59613	1.0296e-25	-1.3653	1.24411e-27	-1.89233	6.50146e-39	M3	M3	info=method:InterPro accession:IPR002018 description:Carboxylesterase%2C type B %0Amethod:InterPro accession:IPR029058 description:Alpha/Beta hydrolase fold
HPOL_0001038001-mRNA-1	HPOL_0001038001	-3.66475	1.16477e-65	-4.86725	9.7485e-113	-5.08915	3.77838e-159	-4.7049	1.63473e-104	M5	M4
HPOL_0001039201-mRNA-1	HPOL_0001039201	-1.59992	0.0110752	-6.36646	1.18538e-33	-6.82165	1.25283e-49	-6.45521	3.33207e-35	M3	M3	info=method:InterPro accession:IPR001611 description:Leucine-rich repeat %0Amethod:InterPro accession:IPR003591 description:Leucine-rich repeat%2C typical subtype %0Amethod:InterPro accession:IPR025875 description:Leucine rich repeat 4 %0Amethod:InterPro accession:IPR032675 description:Leucine-rich repeat domain superfamily
HPOL_0001039401-mRNA-1	HPOL_0001039401	-0.752561	2.7679e-08	-1.85483	8.19558e-49	-1.72398	5.37634e-55	-1.93772	1.10783e-53	M3	M3	info=method:InterPro accession:IPR001394 description:Peptidase C19%2C ubiquitin carboxyl-terminal hydrolase %0Amethod:InterPro accession:IPR018200 description:Ubiquitin specific protease%2C conserved site %0Amethod:InterPro accession:IPR028889 description:Ubiquitin specific protease domain %0Amethod:InterPro accession:IPR038765 description:Papain-like cysteine peptidase superfamily
HPOL_0001039401-mRNA-2	HPOL_0001039401	-0.712859	6.67066e-07	-1.91774	1.05117e-46	-1.80914	9.62612e-54	-1.95713	3.68083e-49	M3	M3	info=method:InterPro accession:IPR001394 description:Peptidase C19%2C ubiquitin carboxyl-terminal hydrolase %0Amethod:InterPro accession:IPR018200 description:Ubiquitin specific protease%2C conserved site %0Amethod:InterPro accession:IPR028889 description:Ubiquitin specific protease domain %0Amethod:InterPro accession:IPR038765 description:Papain-like cysteine peptidase superfamily
HPOL_0001039401-mRNA-3	HPOL_0001039401	-0.673398	4.52952e-05	-1.97616	2.33316e-39	-1.88637	1.96449e-46	-1.97337	8.74839e-40	M3	M3	info=method:InterPro accession:IPR001394 description:Peptidase C19%2C ubiquitin carboxyl-terminal hydrolase %0Amethod:InterPro accession:IPR018200 description:Ubiquitin specific protease%2C conserved site %0Amethod:InterPro accession:IPR028889 description:Ubiquitin specific protease domain %0Amethod:InterPro accession:IPR038765 description:Papain-like cysteine peptidase superfamily
HPOL_0001039501-mRNA-1	HPOL_0001039501	-0.96158	1.82121e-16	-1.70386	2.28761e-51	-1.55776	1.8331e-55	-1.79661	1.46761e-57	M3	M3	info=method:InterPro accession:IPR001394 description:Peptidase C19%2C ubiquitin carboxyl-terminal hydrolase %0Amethod:InterPro accession:IPR018200 description:Ubiquitin specific protease%2C conserved site %0Amethod:InterPro accession:IPR028889 description:Ubiquitin specific protease domain %0Amethod:InterPro accession:IPR038765 description:Papain-like cysteine peptidase superfamily
HPOL_0001042101-mRNA-1	HPOL_0001042101	-2.06324	0.00608177	-6.78096	4.67017e-34	-6.64334	1.53875e-43	-6.98838	2.68878e-37	M3	M3
HPOL_0001042801-mRNA-1	HPOL_0001042801	-1.39939	0.0172548	-5.98565	5.67181e-34	-6.83185	2.6919e-56	-6.42347	2.05815e-39	M3	M3
HPOL_0001042801-mRNA-2	HPOL_0001042801	-1.39939	0.0172548	-5.98565	5.67181e-34	-6.83185	2.6919e-56	-6.42347	2.05815e-39	M3	M3
HPOL_0001046201-mRNA-1	HPOL_0001046201	-1.17693	2.25494e-14	-1.55212	1.27976e-25	-0.670359	1.52986e-07	-0.936553	1.34982e-10	M3	M3	info=method:InterPro accession:IPR023696 description:Ureohydrolase domain superfamily %0Amethod:InterPro accession:IPR023801 description:Histone deacetylase domain %0Amethod:InterPro accession:IPR037138 description:Histone deacetylase domain superfamily
HPOL_0001049801-mRNA-1	HPOL_0001049801	-3.13895	8.20684e-07	-5.59287	6.4974e-43	-6.8411	1.40383e-83	-6.33806	1.33182e-56	M3	M3
HPOL_0001049901-mRNA-1	HPOL_0001049901	-1.01885	0.00935908	-4.32006	7.8677e-55	-5.86622	3.63989e-133	-5.88736	3.89745e-98	M3	M3	info=method:InterPro accession:IPR000873 description:AMP-dependent synthetase/ligase %0Amethod:InterPro accession:IPR025110 description:AMP-binding enzyme%2C C-terminal domain %0Amethod:InterPro accession:IPR042099 description:AMP-dependent synthetase-like superfamily
HPOL_0001055001-mRNA-1	HPOL_0001055001	-2.84828	0.0408731	-6.11098	3.64073e-38	-6.84235	2.71355e-93	-6.80235	6.16401e-55	M3	M3
HPOL_0001055001-mRNA-2	HPOL_0001055001	-2.84829	0.0409106	-6.11777	3.54641e-38	-6.84337	4.73038e-93	-6.80291	7.93706e-55	M3	M3
HPOL_0001055201-mRNA-1	HPOL_0001055201	-2.69026	6.41933e-104	-2.21024	3.35462e-76	-1.51646	3.98584e-48	-1.58972	9.7142e-41	M3	M3	info=method:InterPro accession:IPR013087 description:Zinc finger C2H2-type
HPOL_0001055401-mRNA-1	HPOL_0001055401	-3.37623	2.51752e-68	-3.7302	4.33595e-85	-1.74553	2.26363e-25	-1.99995	5.3373e-26	M3	M3	info=method:InterPro accession:IPR002117 description:p53 tumour suppressor family %0Amethod:InterPro accession:IPR008967 description:p53-like transcription factor%2C DNA-binding %0Amethod:InterPro accession:IPR011615 description:p53%2C DNA-binding domain %0Amethod:InterPro accession:IPR012346 description:p53/RUNT-type transcription factor%2C DNA-binding domain superfamily
HPOL_0001057801-mRNA-1	HPOL_0001057801	-0.381929	1.95435e-05	-0.877176	4.78108e-26	-1.95583	3.10015e-156	-2.23335	3.74934e-151	M5	M4	info=method:InterPro accession:IPR000504 description:RNA recognition motif domain %0Amethod:InterPro accession:IPR006553 description:Leucine-rich repeat%2C cysteine-containing subtype %0Amethod:InterPro accession:IPR012677 description:Nucleotide-binding alpha-beta plait domain superfamily %0Amethod:InterPro accession:IPR032675 description:Leucine-rich repeat domain superfamily %0Amethod:InterPro …
HPOL_0001058001-mRNA-1	HPOL_0001058001	-2.54809	1.27273e-07	-6.14972	2.01863e-49	-6.79385	5.23253e-78	-6.57531	5.34816e-57	M3	M3
HPOL_0001058801-mRNA-1	HPOL_0001058801	-0.315288	0.00102794	-1.41013	1.25302e-60	-0.892559	1.45437e-32	-0.737584	4.97964e-18	M3	M3	info=method:InterPro accession:IPR000719 description:Protein kinase domain %0Amethod:InterPro accession:IPR008271 description:Serine/threonine-protein kinase%2C active site %0Amethod:InterPro accession:IPR011009 description:Protein kinase-like domain superfamily %0Amethod:InterPro accession:IPR017441 description:Protein kinase%2C ATP binding site %0Amethod:InterPro accession:IPR027084 description…
HPOL_0001059801-mRNA-1	HPOL_0001059801	-2.79835	0.000279793	-6.11858	3.60408e-27	-7.12714	4.6403e-48	-6.42249	5.89143e-31	M3	M3
HPOL_0001062601-mRNA-1	HPOL_0001062601	-1.19963	0.000524932	-3.20476	2.64025e-52	-2.40066	2.71752e-43	-2.30255	1.21297e-30	M3	M3
HPOL_0001063801-mRNA-1	HPOL_0001063801	-2.65898	1.29842e-56	-1.75959	3.21904e-26	-1.07342	2.12004e-13	-0.893124	9.14539e-08	M5	M4	info=method:InterPro accession:IPR011049 description:Serralysin-like metalloprotease%2C C-terminal
HPOL_0001063901-mRNA-1	HPOL_0001063901	-2.87075	5.02557e-38	-2.88989	3.45892e-39	-1.50762	6.75416e-15	-1.41354	1.31615e-10	M5	M4	info=method:InterPro accession:IPR000330 description:SNF2-related%2C N-terminal domain %0Amethod:InterPro accession:IPR001650 description:Helicase%2C C-terminal %0Amethod:InterPro accession:IPR014001 description:Helicase superfamily 1/2%2C ATP-binding domain %0Amethod:InterPro accession:IPR014012 description:Helicase/SANT-associated domain %0Amethod:InterPro accession:IPR027417 description:P-loop…
HPOL_0001065401-mRNA-1	HPOL_0001065401	-1.41572	1.38239e-06	-3.8988	2.19149e-49	-6.26343	1.26956e-157	-6.02617	2.41064e-111	M3	M3	info=method:InterPro accession:IPR008952 description:Tetraspanin%2C EC2 domain superfamily
HPOL_0001070101-mRNA-1	HPOL_0001070101	-2.04015	4.03358e-07	-2.7993	2.92673e-13	-6.71789	3.86145e-88	-6.6167	1.82557e-65	M5	M4	info=method:InterPro accession:IPR001767 description:Hedgehog protein%2C Hint domain %0Amethod:InterPro accession:IPR002035 description:von Willebrand factor%2C type A %0Amethod:InterPro accession:IPR003587 description:Hint domain N-terminal %0Amethod:InterPro accession:IPR006141 description:Intein N-terminal splicing region %0Amethod:InterPro accession:IPR036465 description:von Willebrand factor…
HPOL_0001077201-mRNA-1	HPOL_0001077201	-0.816334	0.000206924	-1.50591	9.46139e-17	-2.60332	4.598e-61	-3.92993	4.36581e-88	M3	M3	info=method:InterPro accession:IPR011011 description:Zinc finger%2C FYVE/PHD-type %0Amethod:InterPro accession:IPR041282 description:FYVE-type zinc finger
HPOL_0001077401-mRNA-1	HPOL_0001077401	-1.6149	4.21962e-05	-5.5007	1.89088e-53	-6.68713	2.48275e-101	-6.20084	1.92728e-68	M3	M3	info=method:InterPro accession:IPR000719 description:Protein kinase domain %0Amethod:InterPro accession:IPR011009 description:Protein kinase-like domain superfamily %0Amethod:InterPro accession:IPR017441 description:Protein kinase%2C ATP binding site
HPOL_0001080501-mRNA-1	HPOL_0001080501	-2.54991	0.00720703	-6.65322	2.02365e-20	-7.03513	4.18812e-29	-6.64138	9.38694e-21	M3	M3	info=method:InterPro accession:IPR000535 description:Major sperm protein (MSP) domain %0Amethod:InterPro accession:IPR008962 description:PapD-like superfamily %0Amethod:InterPro accession:IPR013783 description:Immunoglobulin-like fold
HPOL_0001081801-mRNA-1	HPOL_0001081801	-2.03486	2.51473e-05	-5.95208	7.89417e-44	-6.66196	8.15189e-71	-6.42214	1.00778e-51	M3	M3
HPOL_0001084101-mRNA-1	HPOL_0001084101	-0.893951	1.85141e-09	-1.09192	3.65376e-15	-1.10172	4.64462e-20	-1.41273	2.54546e-24	M3	M3	info=method:InterPro accession:IPR003959 description:ATPase%2C AAA-type%2C core %0Amethod:InterPro accession:IPR027417 description:P-loop containing nucleoside triphosphate hydrolase
HPOL_0001087901-mRNA-1	HPOL_0001087901	-3.21642	1.79159e-13	-4.67475	6.74381e-43	-6.05748	3.94207e-110	-5.5577	5.40514e-65	M3	M3	info=method:InterPro accession:IPR001757 description:P-type ATPase %0Amethod:InterPro accession:IPR006539 description:P-type ATPase%2C subfamily IV %0Amethod:InterPro accession:IPR023214 description:HAD superfamily %0Amethod:InterPro accession:IPR026871 description:Phospholipid-transporting P-type ATPase %0Amethod:InterPro accession:IPR036412 description:HAD-like superfamily
HPOL_0001088001-mRNA-1	HPOL_0001088001	-1.46777	0.0257235	-5.70942	1.08206e-32	-6.62539	1.85687e-60	-6.46846	1.18457e-43	M3	M3	info=method:InterPro accession:IPR006539 description:P-type ATPase%2C subfamily IV %0Amethod:InterPro accession:IPR008250 description:P-type ATPase%2C A domain superfamily %0Amethod:InterPro accession:IPR018303 description:P-type ATPase%2C phosphorylation site %0Amethod:InterPro accession:IPR023214 description:HAD superfamily %0Amethod:InterPro accession:IPR023298 description:P-type ATPase%2C tra…
HPOL_0001088701-mRNA-1	HPOL_0001088701	-3.74627	5.64526e-08	-5.34873	1.93791e-33	-8.2944	3.30101e-59	-7.38188	2.46441e-11	M3	M3
HPOL_0001092101-mRNA-1	HPOL_0001092101	-2.83963	1.0521e-128	-1.26707	6.37469e-28	-1.94424	8.77696e-82	-2.19592	1.54475e-80	M3	M3	info=method:InterPro accession:IPR006909 description:Rad21/Rec8-like protein%2C C-terminal%2C eukaryotic %0Amethod:InterPro accession:IPR006910 description:Rad21/Rec8-like protein%2C N-terminal %0Amethod:InterPro accession:IPR036390 description:Winged helix DNA-binding domain superfamily %0Amethod:InterPro accession:IPR039781 description:Rad21/Rec8-like protein
HPOL_0001093901-mRNA-1	HPOL_0001093901	-2.85994	2.90651e-06	-6.1575	1.09581e-38	-6.82785	3.51525e-62	-6.62238	2.79725e-45	M3	M3	info=method:InterPro accession:IPR001930 description:Peptidase M1%2C alanine aminopeptidase/leukotriene A4 hydrolase %0Amethod:InterPro accession:IPR014782 description:Peptidase M1%2C membrane alanine aminopeptidase %0Amethod:InterPro accession:IPR024571 description:ERAP1-like C-terminal domain %0Amethod:InterPro accession:IPR034016 description:Aminopeptidase N-type %0Amethod:InterPro accession:I…
HPOL_0001094001-mRNA-1	HPOL_0001094001	-2.00941	2.94193e-05	-6.10935	5.35969e-66	-6.97603	5.28951e-143	-6.3271	3.99552e-87	M3	M3	info=method:InterPro accession:IPR024571 description:ERAP1-like C-terminal domain %0Amethod:InterPro accession:IPR033581 description:Aminopeptidase N2
HPOL_0001104701-mRNA-1	HPOL_0001104701	-1.15615	7.63931e-12	-3.27944	1.02119e-96	-4.74228	4.38889e-262	-4.40343	1.17378e-170	M3	M3	info=method:InterPro accession:IPR000719 description:Protein kinase domain %0Amethod:InterPro accession:IPR011009 description:Protein kinase-like domain superfamily %0Amethod:InterPro accession:IPR017441 description:Protein kinase%2C ATP binding site
HPOL_0001110501-mRNA-1	HPOL_0001110501	-0.372199	0.00224368	-1.47084	1.92458e-43	-0.89554	9.89871e-23	-0.923061	8.86303e-19	M3	M3	info=method:InterPro accession:IPR012337 description:Ribonuclease H-like superfamily %0Amethod:InterPro accession:IPR013520 description:Exonuclease%2C RNase T/DNA polymerase III %0Amethod:InterPro accession:IPR036397 description:Ribonuclease H superfamily
HPOL_0001113701-mRNA-1	HPOL_0001113701	-1.46532	1.94874e-24	-1.27869	1.08416e-19	-1.65507	1.29622e-41	-1.60144	9.24789e-30	M5	M4	info=method:InterPro accession:IPR013087 description:Zinc finger C2H2-type %0Amethod:InterPro accession:IPR036236 description:Zinc finger C2H2 superfamily
HPOL_0001113701-mRNA-2	HPOL_0001113701	-1.46532	1.94874e-24	-1.27869	1.08416e-19	-1.65507	1.29622e-41	-1.60144	9.24789e-30	M5	M4	info=method:InterPro accession:IPR013087 description:Zinc finger C2H2-type %0Amethod:InterPro accession:IPR036236 description:Zinc finger C2H2 superfamily
HPOL_0001114001-mRNA-1	HPOL_0001114001	-2.49339	0.0011695	-6.73105	2.13691e-40	-7.10186	1.71681e-60	-6.7096	3.0914e-42	M3	M3
HPOL_0001116501-mRNA-1	HPOL_0001116501	-2.99967	0.0492524	-6.41332	5.28697e-25	-6.97904	2.50194e-38	-6.35821	2.1694e-25	M3	M3
HPOL_0001117001-mRNA-1	HPOL_0001117001	-2.9047	1.11909e-51	-2.88521	4.72486e-54	-4.05065	2.12784e-133	-4.29228	3.43491e-107	M5	M4	info=method:InterPro accession:IPR013149 description:Alcohol dehydrogenase%2C C-terminal %0Amethod:InterPro accession:IPR036291 description:NAD(P)-binding domain superfamily
HPOL_0001117101-mRNA-1	HPOL_0001117101	-4.04065	1.81143e-14	-5.8815	2.38345e-35	-6.94939	3.66578e-63	-6.20438	2.67821e-39	M3	M3	info=method:InterPro accession:IPR006620 description:Prolyl 4-hydroxylase%2C alpha subunit
HPOL_0001117201-mRNA-1	HPOL_0001117201	-4.02903	6.07607e-23	-5.97721	9.6506e-52	-7.15752	1.93136e-100	-6.12164	1.20176e-57	M3	M3	info=method:InterPro accession:IPR006620 description:Prolyl 4-hydroxylase%2C alpha subunit
HPOL_0001117301-mRNA-1	HPOL_0001117301	-4.16013	7.38201e-20	-5.90606	1.80901e-42	-7.04789	4.8029e-79	-6.26506	1.31984e-48	M3	M3	info=method:InterPro accession:IPR005123 description:Oxoglutarate/iron-dependent dioxygenase %0Amethod:InterPro accession:IPR006620 description:Prolyl 4-hydroxylase%2C alpha subunit
HPOL_0001117401-mRNA-1	HPOL_0001117401	-2.89152	9.72544e-08	-6.17959	1.17961e-44	-6.82115	1.06176e-70	-6.43307	5.90511e-49	M3	M3	info=method:InterPro accession:IPR005123 description:Oxoglutarate/iron-dependent dioxygenase %0Amethod:InterPro accession:IPR006620 description:Prolyl 4-hydroxylase%2C alpha subunit
HPOL_0001117501-mRNA-1	HPOL_0001117501	-3.65796	2.31258e-10	-5.60751	7.10869e-29	-6.64259	2.24224e-51	-6.25201	7.94461e-36	M3	M3	info=method:InterPro accession:IPR005123 description:Oxoglutarate/iron-dependent dioxygenase %0Amethod:InterPro accession:IPR006620 description:Prolyl 4-hydroxylase%2C alpha subunit
HPOL_0001117801-mRNA-1	HPOL_0001117801	-1.77635	0.00199018	-6.37929	1.21228e-37	-6.84902	1.41308e-55	-6.57849	1.51407e-40	M3	M3	info=method:InterPro accession:IPR003593 description:AAA+ ATPase domain %0Amethod:InterPro accession:IPR003959 description:ATPase%2C AAA-type%2C core %0Amethod:InterPro accession:IPR003960 description:ATPase%2C AAA-type%2C conserved site %0Amethod:InterPro accession:IPR005937 description:26S proteasome regulatory subunit P45-like %0Amethod:InterPro accession:IPR027417 description:P-loop containin…
HPOL_0001119601-mRNA-1	HPOL_0001119601	-3.44013	8.28789e-08	-4.55089	1.41017e-29	-6.87275	9.36213e-124	-5.97036	5.02823e-70	M3	M3	info=method:InterPro accession:IPR001254 description:Serine proteases%2C trypsin domain %0Amethod:InterPro accession:IPR009003 description:Peptidase S1%2C PA clan
HPOL_0001120901-mRNA-1	HPOL_0001120901	-2.2694	5.68325e-52	-1.33641	2.13901e-21	-0.587588	2.13447e-06	-0.867735	5.82735e-10	M3	M3	info=method:InterPro accession:IPR000742 description:EGF-like domain %0Amethod:InterPro accession:IPR000800 description:Notch domain %0Amethod:InterPro accession:IPR001881 description:EGF-like calcium-binding domain %0Amethod:InterPro accession:IPR002110 description:Ankyrin repeat %0Amethod:InterPro accession:IPR013032 description:EGF-like%2C conserved site %0Amethod:InterPro accession:IPR020683 …
HPOL_0001121001-mRNA-1	HPOL_0001121001	-2.97272	0.00396555	-6.4206	1.26062e-26	-6.98948	2.25137e-40	-6.57259	2.43101e-28	M3	M3
HPOL_0001124101-mRNA-1	HPOL_0001124101	-2.69519	2.00739e-69	-3.11632	1.00126e-93	-5.40819	0	-5.52762	1.94189e-239	M5	M4	info=method:InterPro accession:IPR001232 description:S-phase kinase-associated protein 1-like %0Amethod:InterPro accession:IPR011333 description:SKP1/BTB/POZ domain superfamily %0Amethod:InterPro accession:IPR016073 description:SKP1 component%2C POZ domain %0Amethod:InterPro accession:IPR039948 description:Elongin-C
HPOL_0001127001-mRNA-1	HPOL_0001127001	-2.4539	2.81714e-05	-5.58067	3.7357e-46	-6.62124	1.75049e-91	-6.30079	9.07275e-62	M3	M3	info=method:InterPro accession:IPR000718 description:Peptidase M13 %0Amethod:InterPro accession:IPR018497 description:Peptidase M13%2C C-terminal domain %0Amethod:InterPro accession:IPR024079 description:Metallopeptidase%2C catalytic domain superfamily
HPOL_0001134301-mRNA-1	HPOL_0001134301	-3.76128	2.12845e-18	-5.50869	4.83746e-42	-7.06975	3.47086e-85	-6.74354	2.6231e-58	M5	M3
HPOL_0001134601-mRNA-1	HPOL_0001134601	-0.36094	0.00384178	-0.346794	0.00315222	-0.553058	1.52583e-08	-1.18245	2.11637e-26	M5	M3	info=method:InterPro accession:IPR000008 description:C2 domain %0Amethod:InterPro accession:IPR014770 description:Munc13 homology 1 %0Amethod:InterPro accession:IPR014772 description:Mammalian uncoordinated homology 13%2C domain 2 %0Amethod:InterPro accession:IPR035892 description:C2 domain superfamily
HPOL_0001136101-mRNA-1	HPOL_0001136101	-2.60123	1.17144e-11	-5.46998	4.39577e-50	-6.59456	5.23373e-93	-6.29382	1.34475e-66	M3	M3	info=method:InterPro accession:IPR006095 description:Glutamate/phenylalanine/leucine/valine dehydrogenase %0Amethod:InterPro accession:IPR006096 description:Glutamate/phenylalanine/leucine/valine dehydrogenase%2C C-terminal %0Amethod:InterPro accession:IPR006097 description:Glutamate/phenylalanine/leucine/valine dehydrogenase%2C dimerisation domain %0Amethod:InterPro accession:IPR014362 descripti…
HPOL_0001136901-mRNA-1	HPOL_0001136901	-2.90846	4.70481e-09	-5.69393	7.07317e-43	-7.08922	1.22398e-95	-6.43592	3.91093e-62	M3	M3	info=method:InterPro accession:IPR001254 description:Serine proteases%2C trypsin domain %0Amethod:InterPro accession:IPR001314 description:Peptidase S1A%2C chymotrypsin family %0Amethod:InterPro accession:IPR005514 description:Chymotrypsin family Peptidase-S1 %0Amethod:InterPro accession:IPR009003 description:Peptidase S1%2C PA clan %0Amethod:InterPro accession:IPR018114 description:Serine protea…
HPOL_0001137801-mRNA-1	HPOL_0001137801	-2.02904	6.53582e-33	-0.841251	2.22661e-07	-5.48385	1.3809e-211	-5.53934	9.6009e-106	M5	M4	info=method:InterPro accession:IPR000719 description:Protein kinase domain %0Amethod:InterPro accession:IPR001054 description:Adenylyl cyclase class-3/4/guanylyl cyclase %0Amethod:InterPro accession:IPR011009 description:Protein kinase-like domain superfamily %0Amethod:InterPro accession:IPR011645 description:Haem NO binding associated %0Amethod:InterPro accession:IPR018297 description:Adenylyl c…
HPOL_0001139601-mRNA-1	HPOL_0001139601	-1.31271	0.035496	-6.19079	3.93339e-45	-5.85767	1.68109e-53	-5.96322	2.5157e-43	M3	M3	info=method:InterPro accession:IPR000175 description:Sodium:neurotransmitter symporter %0Amethod:InterPro accession:IPR037272 description:Sodium:neurotransmitter symporter superfamily
HPOL_0001140001-mRNA-1	HPOL_0001140001	-2.75821	0.00253115	-6.3438	7.371e-24	-7.26718	1.09358e-39	-6.55571	7.60943e-26	M3	M3
HPOL_0001140101-mRNA-1	HPOL_0001140101	-1.95648	0.0320217	-6.40209	1.06462e-19	-7.07774	1.71346e-30	-6.59868	3.10239e-21	M3	M3
HPOL_0001142201-mRNA-1	HPOL_0001142201	-1.56153	4.28653e-05	-5.2754	5.33203e-51	-6.46457	3.12926e-97	-6.25156	2.09283e-70	M3	M3	info=method:InterPro accession:IPR000425 description:Major intrinsic protein %0Amethod:InterPro accession:IPR022357 description:Major intrinsic protein%2C conserved site %0Amethod:InterPro accession:IPR023271 description:Aquaporin-like
HPOL_0001143401-mRNA-1	HPOL_0001143401	-3.41261	0.0128006	-6.47164	1.04644e-41	-6.92492	1.11989e-65	-6.59018	4.59786e-46	M3	M3
HPOL_0001143901-mRNA-1	HPOL_0001143901	-1.69347	4.69436e-27	-2.6707	4.55569e-62	-4.0319	3.23739e-197	-4.70211	1.17994e-169	M5	M3	info=method:InterPro accession:IPR011701 description:Major facilitator superfamily %0Amethod:InterPro accession:IPR020846 description:Major facilitator superfamily domain %0Amethod:InterPro accession:IPR036259 description:MFS transporter superfamily
HPOL_0001145201-mRNA-1	HPOL_0001145201	-1.20506	2.15729e-10	-2.27623	6.0514e-38	-3.68096	5.81566e-118	-3.62675	1.69113e-75	M5	M4	info=method:InterPro accession:IPR029602 description:Intraflagellar transport protein 74
HPOL_0001147301-mRNA-1	HPOL_0001147301	-1.25481	0.0406384	-5.51484	3.57343e-32	-6.76296	1.27705e-63	-6.17939	1.02875e-41	M3	M3	info=method:InterPro accession:IPR005552 description:Scramblase %0Amethod:InterPro accession:IPR025659 description:Tubby-like%2C C-terminal
HPOL_0001148601-mRNA-1	HPOL_0001148601	-3.83447	0.0057337	-6.64832	8.4704e-37	-6.73901	2.231e-52	-6.32517	5.23375e-36	M3	M3
HPOL_0001151401-mRNA-1	HPOL_0001151401	-0.782912	0.00539292	-3.43958	1.06506e-46	-5.40883	9.56304e-147	-5.32424	3.20288e-110	M3	M3	info=method:InterPro accession:IPR000719 description:Protein kinase domain %0Amethod:InterPro accession:IPR000980 description:SH2 domain %0Amethod:InterPro accession:IPR001245 description:Serine-threonine/tyrosine-protein kinase%2C catalytic domain %0Amethod:InterPro accession:IPR008266 description:Tyrosine-protein kinase%2C active site %0Amethod:InterPro accession:IPR011009 description:Protein k…
HPOL_0001155201-mRNA-2	HPOL_0001155201	-0.718152	6.21885e-07	-2.15676	3.49997e-60	-1.55348	1.02886e-42	-1.37979	1.8963e-26	M3	M3	info=method:InterPro accession:IPR006751 description:TAFII55 protein%2C conserved region %0Amethod:InterPro accession:IPR037817 description:Transcription initiation factor TFIID subunit 7
HPOL_0001155201-mRNA-1	HPOL_0001155201	-0.682852	2.16779e-06	-2.12787	7.51862e-59	-1.55111	1.09388e-42	-1.3774	2.02656e-26	M3	M3	info=method:InterPro accession:IPR006751 description:TAFII55 protein%2C conserved region %0Amethod:InterPro accession:IPR037817 description:Transcription initiation factor TFIID subunit 7
HPOL_0001157201-mRNA-1	HPOL_0001157201	-0.984323	0.0142095	-2.93705	7.55909e-26	-6.19307	2.43237e-113	-6.15986	7.58749e-59	M3	M3	info=method:InterPro accession:IPR039884 description:Coiled-coil domain-containing protein R3HC1/R3HCL
HPOL_0001160601-mRNA-1	HPOL_0001160601	-3.00236	0.0463589	-6.53751	1.56156e-28	-6.90302	4.13826e-41	-6.55876	2.03097e-29	M3	M3
HPOL_0001162601-mRNA-1	HPOL_0001162601	-2.58196	0.0275852	-6.26075	1.10036e-15	-7.09206	2.35339e-25	-6.38128	1.35514e-16	M3	M3
HPOL_0001165901-mRNA-1	HPOL_0001165901	-1.01039	8.3128e-24	-0.796048	9.52585e-16	-0.275796	0.0017276	-0.439391	1.05674e-05	M5	M4
HPOL_0001166401-mRNA-1	HPOL_0001166401	-2.3085	0.000504615	-6.66506	2.36099e-32	-6.75969	9.51253e-43	-6.36219	3.84809e-30	M3	M3
HPOL_0001175301-mRNA-1	HPOL_0001175301	-1.56447	0.0312967	-6.24161	2.37875e-34	-6.68637	1.82645e-51	-6.37487	7.56005e-37	M3	M3	info=method:InterPro accession:IPR003439 description:ABC transporter-like %0Amethod:InterPro accession:IPR003593 description:AAA+ ATPase domain %0Amethod:InterPro accession:IPR013525 description:ABC-2 type transporter %0Amethod:InterPro accession:IPR017871 description:ABC transporter%2C conserved site %0Amethod:InterPro accession:IPR027417 description:P-loop containing nucleoside triphosphate hyd…
HPOL_0001176901-mRNA-1	HPOL_0001176901	-3.04537	2.04448e-68	-3.48061	4.27539e-90	-3.03116	3.78713e-88	-3.70049	2.2503e-102	M3	M3
HPOL_0001178501-mRNA-1	HPOL_0001178501	-2.33478	0.00396794	-6.5427	3.15638e-33	-6.89067	1.0323e-47	-6.49172	1.72225e-33	M3	M3	info=method:InterPro accession:IPR000535 description:Major sperm protein (MSP) domain %0Amethod:InterPro accession:IPR008962 description:PapD-like superfamily %0Amethod:InterPro accession:IPR013783 description:Immunoglobulin-like fold
HPOL_0001179101-mRNA-1	HPOL_0001179101	-2.23982	0.00296175	-5.57954	6.27446e-23	-6.94833	4.73212e-45	-6.61206	6.40157e-32	M3	M3	info=method:InterPro accession:IPR022776 description:TRM13/UPF0224 family%2C U11-48K-like CHHC zinc finger domain %0Amethod:InterPro accession:IPR036236 description:Zinc finger C2H2 superfamily
HPOL_0001179601-mRNA-1	HPOL_0001179601	-1.80543	6.34731e-12	-2.61795	6.89113e-37	-6.06799	2.15707e-210	-5.78042	1.20126e-134	M3	M3
HPOL_0001181901-mRNA-2	HPOL_0001181901	-3.26882	1.43454e-64	-3.69154	6.39453e-88	-5.87903	3.21677e-264	-5.8759	7.09783e-190	M5	M4
HPOL_0001181901-mRNA-1	HPOL_0001181901	-3.26882	1.43454e-64	-3.69154	6.39453e-88	-5.87903	3.21677e-264	-5.8759	7.09783e-190	M5	M4
HPOL_0001189301-mRNA-1	HPOL_0001189301	-1.53283	0.0023838	-5.86712	4.24276e-41	-6.46937	8.18056e-64	-6.24508	5.62893e-47	M3	M3
HPOL_0001190201-mRNA-1	HPOL_0001190201	-2.99122	0.00224247	-5.7136	1.9378e-24	-6.8984	2.39531e-46	-6.66753	2.60281e-33	M3	M3	info=method:InterPro accession:IPR004843 description:Calcineurin-like phosphoesterase domain%2C ApaH type %0Amethod:InterPro accession:IPR006186 description:Serine/threonine-specific protein phosphatase/bis(5-nucleosyl)-tetraphosphatase %0Amethod:InterPro accession:IPR029052 description:Metallo-dependent phosphatase-like
HPOL_0001191501-mRNA-1	HPOL_0001191501	-1.28532	0.0167789	-5.53749	9.36985e-42	-6.79267	1.18888e-80	-6.53304	1.77169e-58	M3	M3
HPOL_0001195601-mRNA-1	HPOL_0001195601	-0.620732	0.0165919	-5.20245	4.64745e-129	-5.75453	8.63042e-207	-5.84151	8.58583e-165	M3	M3
HPOL_0001195701-mRNA-1	HPOL_0001195701	-2.14786	0.000113952	-5.71171	9.50895e-32	-6.93462	5.48845e-59	-6.6239	6.18341e-42	M3	M3	info=method:InterPro accession:IPR029063 description:S-adenosyl-L-methionine-dependent methyltransferase
HPOL_0001197701-mRNA-1	HPOL_0001197701	-2.89986	0.00221886	-5.96672	2.76762e-31	-6.98652	1.78795e-56	-6.31458	4.08119e-36	M3	M3	info=method:InterPro accession:IPR001304 description:C-type lectin-like %0Amethod:InterPro accession:IPR016186 description:C-type lectin-like/link domain superfamily %0Amethod:InterPro accession:IPR016187 description:C-type lectin fold
HPOL_0001208901-mRNA-1	HPOL_0001208901	-1.43866	2.08689e-07	-1.8719	1.09841e-13	-1.99778	4.01955e-20	-2.41863	1.32014e-18	M5	M3	info=method:InterPro accession:IPR000408 description:Regulator of chromosome condensation%2C RCC1 %0Amethod:InterPro accession:IPR009091 description:Regulator of chromosome condensation 1/beta-lactamase-inhibitor protein II
HPOL_0001209001-mRNA-1	HPOL_0001209001	-1.45852	4.3333e-07	-1.80325	2.03713e-11	-1.77108	2.14098e-14	-2.32918	2.86295e-17	M5	M3	info=method:InterPro accession:IPR000408 description:Regulator of chromosome condensation%2C RCC1 %0Amethod:InterPro accession:IPR009091 description:Regulator of chromosome condensation 1/beta-lactamase-inhibitor protein II
HPOL_0001209801-mRNA-1	HPOL_0001209801	-1.08963	6.40414e-20	-2.07851	1.31586e-73	-1.74283	2.0804e-68	-1.5046	2.61691e-40	M3	M3	info=method:InterPro accession:IPR008962 description:PapD-like superfamily
HPOL_0001210001-mRNA-1	HPOL_0001210001	-0.413635	0.0151544	-1.84492	6.33673e-36	-3.79083	4.71104e-189	-3.93943	1.67415e-158	M5	M3	info=method:InterPro accession:IPR000286 description:Histone deacetylase family %0Amethod:InterPro accession:IPR023696 description:Ureohydrolase domain superfamily %0Amethod:InterPro accession:IPR023801 description:Histone deacetylase domain %0Amethod:InterPro accession:IPR037138 description:Histone deacetylase domain superfamily
HPOL_0001213001-mRNA-1	HPOL_0001213001	-1.14582	9.04885e-18	-1.66655	8.65393e-36	-2.43084	8.82587e-97	-2.42388	3.38282e-69	M5	M4	info=method:InterPro accession:IPR004977 description:Ribosomal protein S25
HPOL_0001213101-mRNA-1	HPOL_0001213101	-2.52859	1.95192e-53	-1.96029	1.81244e-34	-4.36826	9.08315e-199	-4.36116	1.37522e-137	M5	M4
HPOL_0001213801-mRNA-1	HPOL_0001213801	-0.743651	0.00321005	-1.38182	8.43039e-10	-1.88781	1.19158e-23	-1.86434	1.18904e-14	M3	M3
HPOL_0001215401-mRNA-1	HPOL_0001215401	-0.857136	0.0148678	-5.32091	5.00487e-83	-6.12543	1.92948e-145	-5.8761	2.16646e-102	M3	M3	info=method:InterPro accession:IPR002999 description:Tudor domain
HPOL_0001221801-mRNA-1	HPOL_0001221801	-1.56959	6.41822e-07	-4.93378	4.81613e-63	-6.48222	1.70025e-138	-6.26856	9.8841e-102	M3	M3
HPOL_0001222801-mRNA-1	HPOL_0001222801	-3.45375	2.83816e-102	-1.47463	1.28438e-20	-1.64065	2.42079e-32	-1.66712	2.56935e-26	M3	M3	info=method:InterPro accession:IPR038946 description:F-box only protein 47
HPOL_0001235801-mRNA-1	HPOL_0001235801	-1.01	0.00166879	-4.14549	1.9945e-77	-4.87499	8.29433e-156	-4.89882	3.97093e-111	M3	M3
HPOL_0001235801-mRNA-2	HPOL_0001235801	-1.00997	0.00171431	-4.14599	6.9802e-77	-4.8676	3.54146e-154	-4.89883	2.66172e-110	M3	M3
HPOL_0001236101-mRNA-1	HPOL_0001236101	-0.749423	0.00167416	-1.99066	4.77653e-33	-1.27851	7.74691e-21	-1.34211	3.84148e-17	M3	M3
HPOL_0001243501-mRNA-1	HPOL_0001243501	-4.28977	4.4994e-17	-6.24143	9.03608e-43	-7.02687	2.05756e-71	-6.47599	4.26114e-48	M3	M3
HPOL_0001247101-mRNA-1	HPOL_0001247101	-3.62014	6.12644e-08	-5.58047	1.56109e-19	-6.94717	7.56284e-38	-6.55816	8.12099e-27	M3	M3
HPOL_0001248201-mRNA-1	HPOL_0001248201	-0.667855	0.000249454	-2.33192	6.82977e-46	-4.59201	4.18087e-212	-4.76913	4.21306e-154	M5	M4	info=method:InterPro accession:IPR000626 description:Ubiquitin domain %0Amethod:InterPro accession:IPR000938 description:CAP Gly-rich domain %0Amethod:InterPro accession:IPR029071 description:Ubiquitin-like domain superfamily %0Amethod:InterPro accession:IPR036859 description:CAP Gly-rich domain superfamily
HPOL_0001250601-mRNA-1	HPOL_0001250601	-3.13644	8.1193e-58	-2.0947	1.16631e-27	-4.39618	5.29387e-132	-4.05565	1.94608e-74	M5	M4	info=method:InterPro accession:IPR000086 description:NUDIX hydrolase domain %0Amethod:InterPro accession:IPR015797 description:NUDIX hydrolase-like domain superfamily
HPOL_0001251901-mRNA-1	HPOL_0001251901	-1.83389	0.000196677	-5.75386	2.99171e-42	-6.58644	2.1054e-72	-6.00842	3.40804e-47	M3	M3	info=method:InterPro accession:IPR000210 description:BTB/POZ domain %0Amethod:InterPro accession:IPR011333 description:SKP1/BTB/POZ domain superfamily
HPOL_0001252601-mRNA-1	HPOL_0001252601	-1.36865	2.54405e-05	-2.40032	8.24275e-17	-1.72783	3.45065e-11	-1.31939	4.46276e-05	M5	M4	info=method:InterPro accession:IPR011598 description:Myc-type%2C basic helix-loop-helix (bHLH) domain %0Amethod:InterPro accession:IPR036638 description:Helix-loop-helix DNA-binding domain superfamily
HPOL_0001253501-mRNA-1	HPOL_0001253501	-0.97635	0.0204544	-4.58335	1.80527e-40	-6.51202	1.96575e-108	-6.11851	1.2007e-75	M3	M3	info=method:InterPro accession:IPR002223 description:Pancreatic trypsin inhibitor Kunitz domain %0Amethod:InterPro accession:IPR020901 description:Proteinase inhibitor I2%2C Kunitz%2C conserved site %0Amethod:InterPro accession:IPR036880 description:Pancreatic trypsin inhibitor Kunitz domain superfamily
HPOL_0001253601-mRNA-1	HPOL_0001253601	-0.964424	0.022205	-3.8721	1.42552e-31	-6.82234	5.38806e-131	-6.24128	1.97738e-87	M3	M3	info=method:InterPro accession:IPR002223 description:Pancreatic trypsin inhibitor Kunitz domain %0Amethod:InterPro accession:IPR036880 description:Pancreatic trypsin inhibitor Kunitz domain superfamily
HPOL_0001254301-mRNA-1	HPOL_0001254301	-3.64987	6.25806e-18	-4.9641	9.6471e-67	-5.4426	5.94616e-107	-5.44756	1.82557e-65	M3	M3
HPOL_0001254501-mRNA-1	HPOL_0001254501	-2.0808	4.47346e-33	-1.97544	4.89558e-31	-4.14995	3.13568e-124	-4.18575	3.06569e-79	M5	M4
HPOL_0001254701-mRNA-1	HPOL_0001254701	-1.75485	3.10478e-21	-1.50068	4.58936e-17	-4.21085	6.5855e-102	-4.06945	3.43133e-60	M5	M4
HPOL_0001255301-mRNA-1	HPOL_0001255301	-1.50529	1.05971e-16	-1.49592	1.02078e-17	-2.13768	2.80156e-45	-3.37865	1.00181e-63	M5	M4	info=method:InterPro accession:IPR011677 description:Domain of unknown function DUF1619 %0Amethod:InterPro accession:IPR040354 description:Tectonic
HPOL_0001258401-mRNA-1	HPOL_0001258401	-3.57056	8.46394e-26	-4.93147	6.82479e-38	-6.39115	1.32954e-63	-5.12736	4.54412e-30	M5	M4
HPOL_0001258501-mRNA-1	HPOL_0001258501	-3.02402	2.48862e-26	-4.26326	9.30891e-42	-5.53133	1.1556e-78	-4.72816	3.50167e-42	M5	M4	info=method:InterPro accession:IPR000558 description:Histone H2B %0Amethod:InterPro accession:IPR007125 description:Histone H2A/H2B/H3 %0Amethod:InterPro accession:IPR009072 description:Histone-fold
HPOL_0001261201-mRNA-1	HPOL_0001261201	-0.383807	0.0278018	-0.35529	0.02443	-0.695583	1.26362e-07	-1.52592	1.47012e-24	M5	M3	info=method:InterPro accession:IPR002223 description:Pancreatic trypsin inhibitor Kunitz domain %0Amethod:InterPro accession:IPR006149 description:EB domain %0Amethod:InterPro accession:IPR006150 description:Cysteine-rich repeat %0Amethod:InterPro accession:IPR020901 description:Proteinase inhibitor I2%2C Kunitz%2C conserved site %0Amethod:InterPro accession:IPR028150 description:Lustrin%2C cyste…
HPOL_0001267601-mRNA-1	HPOL_0001267601	-2.79937	6.23724e-55	-3.08164	6.40884e-66	-4.7218	1.08955e-173	-4.54969	5.98757e-106	M5	M4
HPOL_0001270101-mRNA-1	HPOL_0001270101	-1.62627	0.0236798	-4.79919	4.54e-10	-6.83649	1.10181e-15	-5.94537	5.92743e-08	M5	M3
HPOL_0001275501-mRNA-1	HPOL_0001275501	-0.558967	1.49704e-09	-0.365155	5.63589e-05	-0.263347	0.000854652	-0.308558	0.000576028	M5	M4
HPOL_0001275501-mRNA-2	HPOL_0001275501	-0.558967	1.49704e-09	-0.365155	5.63589e-05	-0.263347	0.000854652	-0.308558	0.000576028	M5	M4
HPOL_0001276101-mRNA-1	HPOL_0001276101	-3.01171	8.60945e-05	-6.55966	4.42297e-39	-6.99713	2.54531e-60	-6.47678	4.61824e-41	M3	M3
HPOL_0001281201-mRNA-1	HPOL_0001281201	-1.02362	1.16629e-25	-1.41862	1.02894e-49	-1.03596	6.90592e-35	-1.00706	3.85275e-26	M3	M3	info=method:InterPro accession:IPR019410 description:Lysine methyltransferase %0Amethod:InterPro accession:IPR025800 description:Calmodulin-lysine N-methyltransferase %0Amethod:InterPro accession:IPR029003 description:CENP-S/Mhf1 %0Amethod:InterPro accession:IPR029063 description:S-adenosyl-L-methionine-dependent methyltransferase
HPOL_0001289601-mRNA-1	HPOL_0001289601	-2.56718	0.0241161	-5.90303	5.27877e-52	-6.64637	1.04862e-89	-6.57241	1.40923e-63	M3	M3	info=method:InterPro accession:IPR003961 description:Fibronectin type III %0Amethod:InterPro accession:IPR013783 description:Immunoglobulin-like fold %0Amethod:InterPro accession:IPR036116 description:Fibronectin type III superfamily
HPOL_0001297701-mRNA-1	HPOL_0001297701	-2.84652	4.422e-58	-2.77964	2.42028e-56	-4.74967	1.41628e-205	-4.66276	1.6519e-150	M5	M4	info=method:InterPro accession:IPR001232 description:S-phase kinase-associated protein 1-like %0Amethod:InterPro accession:IPR011333 description:SKP1/BTB/POZ domain superfamily %0Amethod:InterPro accession:IPR016073 description:SKP1 component%2C POZ domain %0Amethod:InterPro accession:IPR039948 description:Elongin-C
HPOL_0001298601-mRNA-1	HPOL_0001298601	-3.89473	0.000115609	-6.41932	3.88491e-18	-6.92992	7.80235e-27	-6.47755	8.05845e-19	M3	M3	info=method:InterPro accession:IPR021010 description:Cytosolic motility protein
HPOL_0001299401-mRNA-1	HPOL_0001299401	-3.27013	2.74972e-08	-6.24002	2.40755e-41	-7.03695	3.15489e-68	-6.35834	3.13716e-44	M3	M3
HPOL_0001300601-mRNA-1	HPOL_0001300601	-0.896039	2.20375e-06	-2.4276	1.2034e-50	-3.28617	4.74367e-99	-2.81767	5.26012e-47	M5	M3	info=method:InterPro accession:IPR037863 description:Rho GTPase-activating protein 6/36
HPOL_0001300801-mRNA-1	HPOL_0001300801	-1.70857	2.50396e-08	-4.22135	1.54834e-53	-6.3637	2.2628e-155	-6.42454	8.24003e-117	M3	M3	info=method:InterPro accession:IPR006028 description:Gamma-aminobutyric acid A receptor/Glycine receptor alpha %0Amethod:InterPro accession:IPR006029 description:Neurotransmitter-gated ion-channel transmembrane domain %0Amethod:InterPro accession:IPR006201 description:Neurotransmitter-gated ion-channel %0Amethod:InterPro accession:IPR006202 description:Neurotransmitter-gated ion-channel ligand-bi…
HPOL_0001302601-mRNA-1	HPOL_0001302601	-0.870614	0.0117221	-4.65426	4.90546e-61	-5.94588	2.71166e-130	-5.90276	3.41501e-96	M3	M3
HPOL_0001304001-mRNA-1	HPOL_0001304001	-2.42835	0.00639065	-6.01419	2.41953e-24	-7.3381	2.72275e-46	-6.53024	3.39719e-29	M3	M3	info=method:InterPro accession:IPR000535 description:Major sperm protein (MSP) domain %0Amethod:InterPro accession:IPR008962 description:PapD-like superfamily %0Amethod:InterPro accession:IPR013783 description:Immunoglobulin-like fold
HPOL_0001304101-mRNA-1	HPOL_0001304101	-2.84481	2.28593e-08	-5.68857	4.50183e-77	-6.24311	5.6164e-133	-6.15446	3.01326e-89	M3	M3
HPOL_0001306801-mRNA-1	HPOL_0001306801	-3.43727	7.57688e-07	-5.92961	2.80987e-35	-6.86216	1.77474e-64	-6.43846	2.24514e-43	M3	M3
HPOL_0001313901-mRNA-1	HPOL_0001313901	-4.03335	1.38846e-12	-5.71861	6.82975e-29	-6.89685	4.84634e-53	-6.59942	2.83745e-38	M3	M3	info=method:InterPro accession:IPR002999 description:Tudor domain
HPOL_0001315801-mRNA-1	HPOL_0001315801	-2.77409	3.0221e-10	-4.80689	2.6128e-46	-7.32267	2.20539e-141	-6.76436	1.95739e-84	M3	M3	info=method:InterPro accession:IPR019103 description:Aspartic peptidase%2C DDI1-type %0Amethod:InterPro accession:IPR021109 description:Aspartic peptidase domain superfamily
HPOL_0001316301-mRNA-1	HPOL_0001316301	-1.87951	1.01847e-26	-1.37179	1.32285e-20	-3.17143	9.48364e-133	-2.9998	7.95778e-88	M3	M3	info=method:InterPro accession:IPR005828 description:Major facilitator%2C sugar transporter-like %0Amethod:InterPro accession:IPR020846 description:Major facilitator superfamily domain %0Amethod:InterPro accession:IPR036259 description:MFS transporter superfamily
HPOL_0001316401-mRNA-1	HPOL_0001316401	-1.5902	3.93986e-10	-1.74868	9.33379e-14	-0.96086	1.30748e-06	-1.01003	9.10205e-06	M3	M3
HPOL_0001319001-mRNA-1	HPOL_0001319001	-4.05723	0.00165255	-6.55213	2.8491e-44	-6.88202	3.384e-95	-6.67296	1.25661e-60	M3	M3
HPOL_0001319001-mRNA-2	HPOL_0001319001	-4.15944	0.0011664	-6.55449	1.62666e-43	-6.88396	1.13696e-92	-6.67575	2.80238e-59	M3	M3
HPOL_0001319501-mRNA-1	HPOL_0001319501	-2.70503	1.58148e-05	-5.95139	2.88961e-35	-6.8686	6.00875e-60	-6.2805	9.81863e-40	M3	M3
HPOL_0001323101-mRNA-1	HPOL_0001323101	-2.92182	8.72667e-29	-4.70075	1.62299e-76	-6.18421	2.37435e-168	-5.95639	2.81845e-119	M5	M3	info=method:InterPro accession:IPR002087 description:Anti-proliferative protein %0Amethod:InterPro accession:IPR015676 description:Tob1/2 %0Amethod:InterPro accession:IPR036054 description:BTG-like domain superfamily
HPOL_0001323201-mRNA-1	HPOL_0001323201	-3.07887	0.00157515	-6.19317	1.00189e-28	-6.80172	6.25373e-46	-6.58144	2.81208e-33	M3	M3
HPOL_0001328101-mRNA-1	HPOL_0001328101	-0.94601	0.00775968	-5.14315	4.46647e-69	-5.80176	2.63149e-116	-5.82149	1.21451e-87	M3	M3
HPOL_0001328201-mRNA-1	HPOL_0001328201	-3.15621	2.17686e-13	-6.155	5.93093e-56	-6.89821	9.64424e-91	-6.33417	5.01432e-60	M3	M3	info=method:InterPro accession:IPR000242 description:PTP type protein phosphatase %0Amethod:InterPro accession:IPR000387 description:Tyrosine specific protein phosphatases domain %0Amethod:InterPro accession:IPR003595 description:Protein-tyrosine phosphatase%2C catalytic %0Amethod:InterPro accession:IPR016130 description:Protein-tyrosine phosphatase%2C active site %0Amethod:InterPro accession:IPR…
HPOL_0001330101-mRNA-1	HPOL_0001330101	-2.46267	9.04339e-61	-1.78865	2.62679e-37	-2.46714	1.7805e-88	-2.73086	1.26825e-80	M5	M3
HPOL_0001331501-mRNA-2	HPOL_0001331501	-2.11504	7.34343e-72	-1.93291	4.73777e-64	-1.81517	7.32931e-75	-1.54521	1.01428e-42	M3	M3
HPOL_0001331501-mRNA-1	HPOL_0001331501	-2.1142	9.61934e-72	-1.93268	5.60106e-64	-1.81505	8.81743e-75	-1.5451	1.12566e-42	M3	M3
HPOL_0001332801-mRNA-1	HPOL_0001332801	-1.13236	0.00340491	-5.16975	1.06e-67	-6.77096	1.55963e-147	-6.49985	4.9109e-103	M3	M3
HPOL_0001337001-mRNA-1	HPOL_0001337001	-1.76845	0.00637706	-6.3238	9.11626e-35	-6.87562	1.62616e-52	-6.54035	1.33819e-37	M3	M3
HPOL_0001337101-mRNA-1	HPOL_0001337101	-2.34489	0.000376845	-6.44043	9.83247e-34	-6.9219	3.33488e-50	-6.51896	2.79837e-35	M3	M3
HPOL_0001337201-mRNA-1	HPOL_0001337201	-1.6295	2.38121e-05	-5.36745	1.57595e-54	-6.3925	2.30589e-100	-6.10556	9.89543e-72	M3	M3
HPOL_0001337701-mRNA-1	HPOL_0001337701	-1.05431	1.45023e-07	-0.59087	0.00312073	-1.54503	1.71504e-19	-1.17164	3.02408e-09	M5	M4
HPOL_0001339301-mRNA-1	HPOL_0001339301	-3.58223	0.0227553	-6.13037	1.52947e-16	-7.01551	1.68771e-27	-6.61344	1.50074e-19	M3	M3
HPOL_0001339501-mRNA-1	HPOL_0001339501	-1.90912	0.00677313	-6.07114	1.06919e-33	-7.09309	1.26607e-58	-6.44837	2.0876e-38	M3	M3	info=method:InterPro accession:IPR007648 description:Mitochondrial ATPase inhibitor
HPOL_0001341301-mRNA-1	HPOL_0001341301	-1.97814	0.00445111	-6.40652	7.3497e-49	-6.84166	6.98296e-79	-6.22921	2.42692e-50	M3	M3
HPOL_0001344901-mRNA-1	HPOL_0001344901	-2.00252	5.95733e-15	-2.31034	2.08717e-20	-2.20251	5.41707e-27	-1.92194	2.02066e-15	M5	M3	info=method:InterPro accession:IPR003316 description:E2F/DP family%2C winged-helix DNA-binding domain %0Amethod:InterPro accession:IPR015633 description:E2F Family %0Amethod:InterPro accession:IPR036388 description:Winged helix-like DNA-binding domain superfamily %0Amethod:InterPro accession:IPR036390 description:Winged helix DNA-binding domain superfamily %0Amethod:InterPro accession:IPR037241 d…
HPOL_0001345001-mRNA-1	HPOL_0001345001	-1.44112	7.82181e-05	-5.67092	1.0406e-70	-6.51806	2.88106e-122	-6.17398	1.47805e-83	M3	M3
HPOL_0001348401-mRNA-1	HPOL_0001348401	-4.80493	0.00324286	-3.63281	0.0160876	-3.41869	0.0108248	-4.20195	0.00525032	M5	M4
HPOL_0001352101-mRNA-1	HPOL_0001352101	-1.75139	0.000951268	-5.86424	1.9697e-37	-6.89957	3.4676e-67	-6.36744	5.77886e-45	M3	M3
HPOL_0001352401-mRNA-1	HPOL_0001352401	-3.39446	3.33494e-84	-3.26637	4.7798e-84	-4.52624	8.37223e-196	-3.89313	5.53606e-108	M5	M4
HPOL_0001359001-mRNA-1	HPOL_0001359001	-1.2807	1.24957e-28	-2.71028	1.89252e-129	-1.66479	2.79997e-65	-1.34584	5.08541e-34	M3	M3
HPOL_0001361601-mRNA-1	HPOL_0001361601	-2.60067	0.00679403	-6.48406	6.35194e-56	-6.68379	1.29687e-100	-6.64211	2.59091e-67	M3	M3
HPOL_0001366501-mRNA-1	HPOL_0001366501	-3.04589	1.35901e-07	-6.27489	1.96798e-36	-6.72171	1.83433e-54	-6.47267	1.02906e-39	M3	M3	info=method:InterPro accession:IPR001926 description:Pyridoxal-phosphate dependent enzyme %0Amethod:InterPro accession:IPR036052 description:Tryptophan synthase beta subunit-like PLP-dependent enzyme
HPOL_0001368901-mRNA-1	HPOL_0001368901	-1.59045	0.0315036	-6.3682	7.80159e-32	-6.84898	3.06525e-50	-6.19429	1.70346e-32	M3	M3
HPOL_0001373001-mRNA-1	HPOL_0001373001	-2.69084	0.025008	-6.32342	8.46121e-33	-6.7977	7.71118e-53	-6.35504	7.36357e-36	M3	M3
HPOL_0001382901-mRNA-1	HPOL_0001382901	-1.98333	1.02671e-39	-1.72727	1.37567e-31	-2.82132	3.00254e-106	-2.27053	1.02861e-53	M5	M4	info=method:InterPro accession:IPR000210 description:BTB/POZ domain %0Amethod:InterPro accession:IPR001372 description:Dynein light chain%2C type 1/2 %0Amethod:InterPro accession:IPR011333 description:SKP1/BTB/POZ domain superfamily %0Amethod:InterPro accession:IPR011705 description:BTB/Kelch-associated %0Amethod:InterPro accession:IPR037177 description:Dynein light chain superfamily
HPOL_0001383201-mRNA-1	HPOL_0001383201	-0.536722	0.000422462	-1.143	7.50662e-16	-1.93107	3.90801e-53	-2.20331	3.93554e-49	M5	M4
HPOL_0001383701-mRNA-1	HPOL_0001383701	-2.8662	0.000280521	-6.21533	2.02239e-36	-6.78665	3.30028e-59	-6.24566	3.55393e-39	M3	M3
HPOL_0001383801-mRNA-1	HPOL_0001383801	-0.575104	0.0183328	-3.78883	1.46457e-91	-3.33919	1.08121e-93	-3.36341	1.90241e-74	M3	M3
HPOL_0001384301-mRNA-1	HPOL_0001384301	-1.74393	3.3523e-13	-1.41265	2.62136e-10	-3.67094	2.2525e-40	-3.84437	1.84357e-22	M5	M4	info=method:InterPro accession:IPR003653 description:Ulp1 protease family%2C C-terminal catalytic domain %0Amethod:InterPro accession:IPR038765 description:Papain-like cysteine peptidase superfamily
HPOL_0001388201-mRNA-1	HPOL_0001388201	-1.04924	8.3202e-15	-2.06024	1.44261e-56	-1.38985	2.64395e-34	-1.53432	9.93594e-33	M3	M3	info=method:InterPro accession:IPR002913 description:START domain %0Amethod:InterPro accession:IPR023393 description:START-like domain superfamily %0Amethod:InterPro accession:IPR041951 description:STARD10%2C START domain
HPOL_0001388301-mRNA-1	HPOL_0001388301	-3.57261	7.64407e-12	-5.92982	3.0689e-43	-6.71628	1.68505e-73	-6.35484	2.36211e-50	M3	M3
HPOL_0001398901-mRNA-1	HPOL_0001398901	-1.91873	7.02489e-13	-3.18193	8.2807e-56	-3.96614	6.50001e-115	-4.70255	6.38185e-116	M3	M3	info=method:InterPro accession:IPR003439 description:ABC transporter-like %0Amethod:InterPro accession:IPR003593 description:AAA+ ATPase domain %0Amethod:InterPro accession:IPR013525 description:ABC-2 type transporter %0Amethod:InterPro accession:IPR017871 description:ABC transporter%2C conserved site %0Amethod:InterPro accession:IPR027417 description:P-loop containing nucleoside triphosphate hyd…
HPOL_0001399201-mRNA-1	HPOL_0001399201	-2.11961	5.51947e-32	-1.68467	1.63581e-21	-3.4702	4.24988e-111	-3.33998	4.58808e-77	M5	M4
HPOL_0001400901-mRNA-1	HPOL_0001400901	-1.63786	2.21956e-37	-2.1833	1.71872e-67	-1.03387	8.7459e-21	-1.31852	5.97777e-26	M3	M3
HPOL_0001403101-mRNA-1	HPOL_0001403101	-1.28765	0.000187264	-4.85071	6.57456e-81	-5.59298	2.39296e-151	-5.63127	3.85547e-108	M3	M3	info=method:InterPro accession:IPR001375 description:Peptidase S9%2C prolyl oligopeptidase%2C catalytic domain %0Amethod:InterPro accession:IPR029058 description:Alpha/Beta hydrolase fold
HPOL_0001406501-mRNA-2	HPOL_0001406501	-2.21579	1.80485e-38	-1.10392	7.06473e-12	-3.0276	5.32333e-95	-3.27211	7.84415e-74	M5	M4
HPOL_0001406501-mRNA-1	HPOL_0001406501	-2.21643	1.9462e-38	-1.10316	7.59856e-12	-3.02959	5.5419e-95	-3.27273	9.15236e-74	M5	M4
HPOL_0001406601-mRNA-1	HPOL_0001406601	-1.53407	0.0490886	-6.303	2.67116e-36	-6.85757	8.10954e-60	-6.35966	5.87968e-40	M3	M3	info=method:InterPro accession:IPR001304 description:C-type lectin-like %0Amethod:InterPro accession:IPR016186 description:C-type lectin-like/link domain superfamily %0Amethod:InterPro accession:IPR016187 description:C-type lectin fold
HPOL_0001407701-mRNA-1	HPOL_0001407701	-1.33558	2.08813e-46	-0.626268	2.27687e-11	-2.27006	3.08355e-172	-2.40089	1.23816e-150	M3	M3	info=method:InterPro accession:IPR003100 description:PAZ domain %0Amethod:InterPro accession:IPR003165 description:Piwi domain %0Amethod:InterPro accession:IPR012337 description:Ribonuclease H-like superfamily %0Amethod:InterPro accession:IPR036085 description:PAZ domain superfamily %0Amethod:InterPro accession:IPR036397 description:Ribonuclease H superfamily
HPOL_0001412101-mRNA-1	HPOL_0001412101	-3.05796	0.0413079	-5.88626	5.72685e-29	-6.87314	5.61072e-55	-6.44901	6.00294e-36	M3	M3	info=method:InterPro accession:IPR000242 description:PTP type protein phosphatase %0Amethod:InterPro accession:IPR000387 description:Tyrosine specific protein phosphatases domain %0Amethod:InterPro accession:IPR003595 description:Protein-tyrosine phosphatase%2C catalytic %0Amethod:InterPro accession:IPR029021 description:Protein-tyrosine phosphatase-like
HPOL_0001412101-mRNA-2	HPOL_0001412101	-3.05796	0.0413079	-5.88508	5.79734e-29	-6.87314	5.45598e-55	-6.449	5.90281e-36	M3	M3	info=method:InterPro accession:IPR000242 description:PTP type protein phosphatase %0Amethod:InterPro accession:IPR000387 description:Tyrosine specific protein phosphatases domain %0Amethod:InterPro accession:IPR003595 description:Protein-tyrosine phosphatase%2C catalytic %0Amethod:InterPro accession:IPR029021 description:Protein-tyrosine phosphatase-like
HPOL_0001412801-mRNA-1	HPOL_0001412801	-1.16642	1.769e-22	-2.7695	1.23892e-126	-1.89028	1.56534e-77	-2.14187	9.57955e-78	M3	M3	info=method:InterPro accession:IPR000048 description:IQ motif%2C EF-hand binding site %0Amethod:InterPro accession:IPR001715 description:Calponin homology domain %0Amethod:InterPro accession:IPR036872 description:CH domain superfamily
HPOL_0001412801-mRNA-3	HPOL_0001412801	-1.1663	1.84809e-22	-2.77036	1.23892e-126	-1.89038	1.72697e-77	-2.14192	1.06723e-77	M3	M3	info=method:InterPro accession:IPR000048 description:IQ motif%2C EF-hand binding site %0Amethod:InterPro accession:IPR001715 description:Calponin homology domain %0Amethod:InterPro accession:IPR036872 description:CH domain superfamily
HPOL_0001412801-mRNA-2	HPOL_0001412801	-1.16659	1.75964e-22	-2.76924	1.32037e-126	-1.89033	1.59441e-77	-2.14188	9.82335e-78	M3	M3	info=method:InterPro accession:IPR000048 description:IQ motif%2C EF-hand binding site %0Amethod:InterPro accession:IPR001715 description:Calponin homology domain %0Amethod:InterPro accession:IPR036872 description:CH domain superfamily
HPOL_0001413201-mRNA-1	HPOL_0001413201	-1.55028	1.65271e-08	-2.41169	1.70619e-19	-1.61598	5.13666e-12	-0.732768	0.00707647	M5	M4	info=method:InterPro accession:IPR002655 description:Acyl-CoA oxidase%2C C-terminal %0Amethod:InterPro accession:IPR036250 description:Acyl-CoA dehydrogenase-like%2C C-terminal
HPOL_0001418101-mRNA-1	HPOL_0001418101	-1.69871	3.77065e-09	-1.28966	2.1209e-06	-4.22092	4.63971e-73	-5.19343	3.19197e-82	M3	M3	info=method:InterPro accession:IPR001506 description:Peptidase M12A %0Amethod:InterPro accession:IPR003582 description:ShKT domain %0Amethod:InterPro accession:IPR006026 description:Peptidase%2C metallopeptidase %0Amethod:InterPro accession:IPR024079 description:Metallopeptidase%2C catalytic domain superfamily %0Amethod:InterPro accession:IPR034035 description:Astacin-like metallopeptidase domain
HPOL_0001418401-mRNA-1	HPOL_0001418401	-4.01239	2.26217e-46	-5.37192	1.23043e-86	-6.31413	4.26838e-153	-5.97243	9.67199e-98	M5	M4
HPOL_0001418401-mRNA-2	HPOL_0001418401	-3.91849	1.66994e-44	-5.37438	2.59883e-85	-6.28728	3.06997e-149	-6.024	5.29066e-97	M5	M4
HPOL_0001419801-mRNA-1	HPOL_0001419801	-0.728359	9.62364e-05	-2.94262	2.03298e-69	-4.21983	3.24497e-181	-4.18149	1.11438e-132	M3	M3	info=method:InterPro accession:IPR000242 description:PTP type protein phosphatase %0Amethod:InterPro accession:IPR000387 description:Tyrosine specific protein phosphatases domain %0Amethod:InterPro accession:IPR003595 description:Protein-tyrosine phosphatase%2C catalytic %0Amethod:InterPro accession:IPR016130 description:Protein-tyrosine phosphatase%2C active site %0Amethod:InterPro accession:IPR…
HPOL_0001421601-mRNA-1	HPOL_0001421601	-2.74368	3.11839e-42	-3.72336	1.46477e-74	-4.45465	1.10068e-135	-4.40443	2.16865e-86	M5	M4
HPOL_0001423901-mRNA-1	HPOL_0001423901	-0.942157	0.00484523	-5.41026	3.85896e-78	-6.22231	1.21324e-132	-6.17514	1.11955e-101	M3	M3
HPOL_0001428101-mRNA-1	HPOL_0001428101	-3.52552	3.43303e-23	-4.95566	6.22188e-52	-6.78776	1.50794e-132	-6.25258	6.88722e-86	M3	M3
HPOL_0001428201-mRNA-1	HPOL_0001428201	-1.40738	1.59655e-07	-3.71946	1.94957e-48	-6.21122	7.72371e-177	-5.38238	1.24435e-104	M3	M3
HPOL_0001430901-mRNA-1	HPOL_0001430901	-1.87382	8.96319e-24	-2.48336	3.57677e-41	-3.5665	2.78126e-107	-3.32879	3.89246e-70	M5	M4	info=method:InterPro accession:IPR006029 description:Neurotransmitter-gated ion-channel transmembrane domain %0Amethod:InterPro accession:IPR006201 description:Neurotransmitter-gated ion-channel %0Amethod:InterPro accession:IPR006202 description:Neurotransmitter-gated ion-channel ligand-binding domain %0Amethod:InterPro accession:IPR018000 description:Neurotransmitter-gated ion-channel%2C conserv…
HPOL_0001436101-mRNA-1	HPOL_0001436101	-0.640273	0.0284711	-4.72907	1.39354e-104	-5.04256	1.03727e-166	-5.02894	1.79086e-122	M3	M3	info=method:InterPro accession:IPR029063 description:S-adenosyl-L-methionine-dependent methyltransferase
HPOL_0001444101-mRNA-1	HPOL_0001444101	-0.271723	0.0306445	-1.18872	1.14574e-28	-0.753362	1.27154e-15	-0.56397	1.41918e-07	M3	M3	info=method:InterPro accession:IPR006594 description:LIS1 homology motif
HPOL_0001445001-mRNA-1	HPOL_0001445001	-6.19911	9.99758e-08	-6.66327	3.35429e-24	-7.08826	6.79768e-106	-6.50947	6.33027e-70	M3	M3
HPOL_0001447101-mRNA-1	HPOL_0001447101	-1.79288	0.003856	-5.88974	4.52831e-57	-6.75579	2.66889e-109	-6.67117	1.02165e-76	M3	M3
HPOL_0001449201-mRNA-1	HPOL_0001449201	-3.31349	3.72379e-09	-5.20416	1.42359e-17	-6.90724	2.97043e-20	-6.3981	1.39837e-09	M5	M4
HPOL_0001452201-mRNA-1	HPOL_0001452201	-0.61351	1.9314e-07	-2.34885	1.93071e-100	-3.40885	1.01508e-269	-3.44347	1.31939e-211	M5	M3	info=method:InterPro accession:IPR011989 description:Armadillo-like helical %0Amethod:InterPro accession:IPR016024 description:Armadillo-type fold %0Amethod:InterPro accession:IPR039918 description:Serine/threonine-protein phosphatase 4 regulatory subunit 4
HPOL_0001459101-mRNA-1	HPOL_0001459101	-0.603073	2.17368e-07	-0.850256	1.40135e-14	-0.725598	4.56389e-14	-0.828331	4.06034e-14	M3	M3	info=method:InterPro accession:IPR002731 description:ATPase%2C BadF/BadG/BcrA/BcrD type %0Amethod:InterPro accession:IPR019410 description:Lysine methyltransferase %0Amethod:InterPro accession:IPR029063 description:S-adenosyl-L-methionine-dependent methyltransferase %0Amethod:InterPro accession:IPR039758 description:N-acetyl-D-glucosamine kinase NAGK-like
HPOL_0001459101-mRNA-2	HPOL_0001459101	-0.603073	2.17368e-07	-0.850256	1.40135e-14	-0.725598	4.56389e-14	-0.828331	4.06034e-14	M3	M3	info=method:InterPro accession:IPR002731 description:ATPase%2C BadF/BadG/BcrA/BcrD type %0Amethod:InterPro accession:IPR019410 description:Lysine methyltransferase %0Amethod:InterPro accession:IPR029063 description:S-adenosyl-L-methionine-dependent methyltransferase %0Amethod:InterPro accession:IPR039758 description:N-acetyl-D-glucosamine kinase NAGK-like
HPOL_0001462001-mRNA-1	HPOL_0001462001	-4.15743	0.00201008	-6.43055	4.21883e-32	-7.11962	1.20847e-60	-6.36951	2.97817e-37	M3	M3	info=method:InterPro accession:IPR001304 description:C-type lectin-like %0Amethod:InterPro accession:IPR016186 description:C-type lectin-like/link domain superfamily %0Amethod:InterPro accession:IPR016187 description:C-type lectin fold %0Amethod:InterPro accession:IPR018378 description:C-type lectin%2C conserved site
HPOL_0001462201-mRNA-1	HPOL_0001462201	-2.93776	2.06004e-19	-2.13749	6.1296e-18	-6.49486	1.59685e-91	-5.93278	1.01061e-38	M5	M4
HPOL_0001467201-mRNA-1	HPOL_0001467201	-3.14907	0.0016777	-6.65927	1.55042e-38	-6.88239	2.82539e-60	-6.28113	4.58076e-39	M3	M3
HPOL_0001469901-mRNA-1	HPOL_0001469901	-3.17136	1.31334e-34	-2.48153	1.08616e-28	-4.31883	6.3499e-107	-3.61254	2.40747e-56	M5	M3
HPOL_0001470101-mRNA-1	HPOL_0001470101	-3.14331	3.65809e-26	-4.46746	1.15521e-54	-5.67517	4.50632e-112	-5.44153	1.70575e-73	M5	M4
HPOL_0001470301-mRNA-1	HPOL_0001470301	-1.06157	0.0232769	-4.02011	8.39527e-37	-6.25538	3.39846e-110	-5.6627	3.13234e-66	M3	M3
HPOL_0001470901-mRNA-1	HPOL_0001470901	-1.29805	3.11561e-10	-2.53097	2.96496e-39	-5.23415	1.19146e-189	-5.41059	5.60961e-140	M5	M4	info=method:InterPro accession:IPR000719 description:Protein kinase domain %0Amethod:InterPro accession:IPR001054 description:Adenylyl cyclase class-3/4/guanylyl cyclase %0Amethod:InterPro accession:IPR001828 description:Receptor%2C ligand binding region %0Amethod:InterPro accession:IPR011009 description:Protein kinase-like domain superfamily %0Amethod:InterPro accession:IPR028082 description:Per…
HPOL_0001471201-mRNA-1	HPOL_0001471201	-2.28107	1.72099e-29	-2.8139	5.42041e-47	-4.4473	4.91002e-146	-3.96387	1.29154e-86	M5	M4	info=method:InterPro accession:IPR013083 description:Zinc finger%2C RING/FYVE/PHD-type
HPOL_0001471301-mRNA-1	HPOL_0001471301	-2.06439	2.37786e-08	-3.14466	1.47546e-25	-5.61988	2.14142e-73	-4.15369	2.70052e-30	M5	M3	info=method:InterPro accession:IPR001841 description:Zinc finger%2C RING-type %0Amethod:InterPro accession:IPR013083 description:Zinc finger%2C RING/FYVE/PHD-type
HPOL_0001471501-mRNA-1	HPOL_0001471501	-1.6412	6.14153e-30	-1.96067	2.75107e-42	-4.6216	1.0966e-140	-4.7857	1.57191e-70	M5	M4
HPOL_0001474401-mRNA-1	HPOL_0001474401	-3.04449	5.6933e-18	-2.26645	3.9917e-11	-6.38169	2.13579e-97	-6.03991	8.32601e-67	M5	M4	info=method:InterPro accession:IPR009644 description:Fukutin-related
HPOL_0001475401-mRNA-1	HPOL_0001475401	-3.74553	0.00420584	-6.4123	1.17382e-37	-7.14066	5.48112e-61	-6.55082	1.84363e-40	M3	M3
HPOL_0001475401-mRNA-2	HPOL_0001475401	-3.74553	0.00420584	-6.4123	1.17382e-37	-7.14066	5.48112e-61	-6.55082	1.84363e-40	M3	M3
HPOL_0001476801-mRNA-1	HPOL_0001476801	-0.528666	0.0220377	-2.2124	5.45439e-34	-1.70715	1.44554e-27	-2.53094	3.83571e-45	M3	M3	info=method:InterPro accession:IPR000175 description:Sodium:neurotransmitter symporter %0Amethod:InterPro accession:IPR037272 description:Sodium:neurotransmitter symporter superfamily
HPOL_0001479501-mRNA-1	HPOL_0001479501	-3.18693	0.00252406	-5.91693	4.62789e-60	-6.77582	6.66884e-108	-6.35099	7.33608e-69	M3	M3	info=method:InterPro accession:IPR003378 description:Fringe-like
HPOL_0001483101-mRNA-1	HPOL_0001483101	-3.47775	5.81308e-11	-2.94092	3.80105e-13	-3.97954	8.74437e-18	-2.27872	6.90315e-05	M5	M4	info=method:InterPro accession:IPR040128 description:Uncharacterized protein T25E4.2-like
HPOL_0001491101-mRNA-1	HPOL_0001491101	-3.21925	1.86062e-33	-4.39773	3.81865e-60	-7.07948	2.87348e-174	-6.36113	1.44515e-101	M5	M4	info=method:InterPro accession:IPR023184 description:Ubiquinol-cytochrome C reductase hinge domain %0Amethod:InterPro accession:IPR036811 description:Ubiquinol-cytochrome C reductase hinge domain superfamily
HPOL_0001494901-mRNA-1	HPOL_0001494901	-0.984314	0.0256976	-5.64647	1.70914e-54	-6.82574	1.36521e-101	-6.24906	5.96761e-67	M3	M3
HPOL_0001497501-mRNA-1	HPOL_0001497501	-2.85608	8.61666e-107	-1.64109	2.0994e-36	-3.6287	6.20447e-214	-3.659	1.64666e-159	M5	M4	info=method:InterPro accession:IPR008705 description:Nanos/Xcat2 %0Amethod:InterPro accession:IPR024161 description:Zinc finger%2C nanos-type %0Amethod:InterPro accession:IPR038129 description:Nanos domain superfamily
HPOL_0001502201-mRNA-1	HPOL_0001502201	-1.58061	0.0269175	-5.71989	2.29154e-40	-5.36546	2.67194e-48	-5.98309	9.3394e-46	M3	M3
HPOL_0001506501-mRNA-1	HPOL_0001506501	-1.73538	1.06151e-61	-0.281855	0.00560239	-0.824121	6.31572e-21	-1.31983	2.44434e-35	M5	M4	info=method:InterPro accession:IPR000210 description:BTB/POZ domain %0Amethod:InterPro accession:IPR008979 description:Galactose-binding-like domain superfamily %0Amethod:InterPro accession:IPR011333 description:SKP1/BTB/POZ domain superfamily %0Amethod:InterPro accession:IPR011705 description:BTB/Kelch-associated
HPOL_0001506901-mRNA-1	HPOL_0001506901	-1.70236	0.00341947	-5.3535	9.40457e-32	-6.88682	4.69526e-70	-6.71731	1.89055e-49	M3	M3	info=method:InterPro accession:IPR000980 description:SH2 domain %0Amethod:InterPro accession:IPR035849 description:Fes/Fps/Fer%2C SH2 domain %0Amethod:InterPro accession:IPR036860 description:SH2 domain superfamily
HPOL_0001509201-mRNA-1	HPOL_0001509201	-1.32118	8.4189e-05	-5.30309	2.24731e-79	-5.63793	3.32601e-119	-5.4508	3.03982e-86	M3	M3
HPOL_0001509401-mRNA-1	HPOL_0001509401	-0.994387	0.019673	-5.66105	1.02166e-55	-6.55629	9.22279e-97	-6.33784	1.32404e-70	M3	M3
HPOL_0001509701-mRNA-2	HPOL_0001509701	-3.77861	1.89294e-84	-4.27307	1.70734e-109	-5.45335	1.69016e-220	-5.52419	1.23131e-162	M5	M4	info=method:InterPro accession:IPR013087 description:Zinc finger C2H2-type %0Amethod:InterPro accession:IPR036236 description:Zinc finger C2H2 superfamily
HPOL_0001509701-mRNA-1	HPOL_0001509701	-3.78272	2.50578e-84	-4.28758	9.32868e-110	-5.44396	4.89478e-219	-5.5251	7.22082e-162	M5	M4	info=method:InterPro accession:IPR013087 description:Zinc finger C2H2-type %0Amethod:InterPro accession:IPR036236 description:Zinc finger C2H2 superfamily
HPOL_0001510001-mRNA-1	HPOL_0001510001	-3.75981	1.88583e-77	-4.54476	1.43755e-113	-5.45173	1.2576e-206	-5.85388	2.91384e-172	M5	M4
HPOL_0001510301-mRNA-1	HPOL_0001510301	-3.69826	9.78086e-46	-4.33517	1.57686e-61	-6.40608	5.94092e-157	-6.12164	9.77214e-101	M5	M4
HPOL_0001510401-mRNA-1	HPOL_0001510401	-3.2377	2.29766e-34	-3.1918	1.27765e-34	-5.30072	1.01986e-98	-5.18973	3.79352e-53	M5	M4
HPOL_0001510501-mRNA-1	HPOL_0001510501	-2.91108	6.92659e-55	-2.32271	1.62051e-36	-4.58041	1.78441e-157	-4.31542	2.52172e-95	M5	M4
HPOL_0001510601-mRNA-1	HPOL_0001510601	-3.11963	2.17965e-80	-3.51132	1.25917e-101	-4.8747	4.06704e-224	-4.61113	9.83349e-137	M5	M4
HPOL_0001514001-mRNA-1	HPOL_0001514001	-0.508521	0.0276472	-0.461681	0.0232138	-2.59147	5.36085e-55	-1.99752	2.06724e-26	M3	M3	info=method:InterPro accession:IPR010291 description:Ion channel regulatory protein%2C UNC-93 %0Amethod:InterPro accession:IPR020846 description:Major facilitator superfamily domain %0Amethod:InterPro accession:IPR036259 description:MFS transporter superfamily
HPOL_0001514201-mRNA-1	HPOL_0001514201	-1.98216	0.000254708	-6.1099	3.7599e-43	-6.92729	8.50621e-72	-6.38841	2.17565e-47	M3	M3	info=method:InterPro accession:IPR008569 description:Protein of unknown function DUF851
HPOL_0001514401-mRNA-1	HPOL_0001514401	-1.53773	0.0291564	-6.24022	8.08548e-32	-6.93055	3.26921e-50	-6.47183	1.33311e-34	M3	M3	info=method:InterPro accession:IPR008569 description:Protein of unknown function DUF851
HPOL_0001523401-mRNA-1	HPOL_0001523401	-1.03401	4.93346e-11	-1.22192	7.63276e-16	-0.997102	4.88275e-14	-1.24276	1.12808e-16	M3	M3
HPOL_0001525801-mRNA-1	HPOL_0001525801	-2.62487	0.00859873	-6.59229	9.92319e-22	-7.0319	1.27703e-31	-6.51727	9.07311e-22	M3	M3	info=method:InterPro accession:IPR002223 description:Pancreatic trypsin inhibitor Kunitz domain %0Amethod:InterPro accession:IPR020901 description:Proteinase inhibitor I2%2C Kunitz%2C conserved site %0Amethod:InterPro accession:IPR036880 description:Pancreatic trypsin inhibitor Kunitz domain superfamily
HPOL_0001526101-mRNA-1	HPOL_0001526101	-2.57179	2.77014e-05	-6.24136	4.37269e-36	-6.95393	2.69388e-57	-6.56788	2.82822e-40	M3	M3	info=method:InterPro accession:IPR000494 description:Receptor L-domain %0Amethod:InterPro accession:IPR036941 description:Receptor L-domain superfamily
HPOL_0001527901-mRNA-1	HPOL_0001527901	-1.31047	0.00327309	-5.56239	6.7828e-45	-6.84585	1.95645e-86	-6.35325	1.10316e-58	M3	M3
HPOL_0001535701-mRNA-1	HPOL_0001535701	-1.14805	0.00637578	-5.6572	2.29517e-54	-6.52633	2.50441e-93	-6.37609	9.30566e-70	M3	M3	info=method:InterPro accession:IPR000425 description:Major intrinsic protein %0Amethod:InterPro accession:IPR022357 description:Major intrinsic protein%2C conserved site %0Amethod:InterPro accession:IPR023271 description:Aquaporin-like %0Amethod:InterPro accession:IPR034294 description:Aquaporin transporter
HPOL_0001535801-mRNA-1	HPOL_0001535801	-2.54403	6.50669e-38	-1.14993	6.49032e-09	-3.04238	1.46721e-70	-4.11477	5.39383e-97	M5	M4	info=method:InterPro accession:IPR000425 description:Major intrinsic protein %0Amethod:InterPro accession:IPR022357 description:Major intrinsic protein%2C conserved site %0Amethod:InterPro accession:IPR023271 description:Aquaporin-like %0Amethod:InterPro accession:IPR034294 description:Aquaporin transporter
HPOL_0001542801-mRNA-1	HPOL_0001542801	-2.33918	2.9067e-10	-4.52173	2.42924e-40	-6.48294	2.60392e-103	-6.49594	9.65958e-80	M3	M3	info=method:InterPro accession:IPR000719 description:Protein kinase domain %0Amethod:InterPro accession:IPR008271 description:Serine/threonine-protein kinase%2C active site %0Amethod:InterPro accession:IPR011009 description:Protein kinase-like domain superfamily %0Amethod:InterPro accession:IPR017441 description:Protein kinase%2C ATP binding site %0Amethod:InterPro accession:IPR027084 description…
HPOL_0001546901-mRNA-1	HPOL_0001546901	-3.71936	0.00789179	-6.89671	2.66384e-40	-7.03466	4.14682e-58	-6.48461	7.09828e-39	M3	M3
HPOL_0001547801-mRNA-1	HPOL_0001547801	-3.33569	4.23024e-11	-5.87463	3.87221e-34	-6.88491	1.90207e-59	-6.46372	1.62585e-41	M3	M3	info=method:InterPro accession:IPR004087 description:K Homology domain %0Amethod:InterPro accession:IPR004088 description:K Homology domain%2C type 1 %0Amethod:InterPro accession:IPR032377 description:STAR protein%2C homodimerisation region %0Amethod:InterPro accession:IPR036612 description:K Homology domain%2C type 1 superfamily
HPOL_0001549101-mRNA-1	HPOL_0001549101	-1.27194	2.8683e-14	-1.57849	2.07985e-22	-0.920512	1.03514e-10	-0.648863	6.88662e-05	M5	M3	info=method:InterPro accession:IPR017877 description:Myb-like domain
HPOL_0001549101-mRNA-2	HPOL_0001549101	-1.27194	2.8683e-14	-1.57849	2.07985e-22	-0.920512	1.03514e-10	-0.648863	6.88662e-05	M5	M3	info=method:InterPro accession:IPR017877 description:Myb-like domain
HPOL_0001549101-mRNA-3	HPOL_0001549101	-1.27194	2.8683e-14	-1.57849	2.07985e-22	-0.920512	1.03514e-10	-0.648863	6.88662e-05	M5	M3	info=method:InterPro accession:IPR017877 description:Myb-like domain
HPOL_0001552501-mRNA-1	HPOL_0001552501	-2.92837	1.40963e-69	-2.15009	1.07231e-38	-4.28548	7.41554e-191	-4.45554	4.22263e-160	M5	M4	info=method:InterPro accession:IPR001372 description:Dynein light chain%2C type 1/2 %0Amethod:InterPro accession:IPR037177 description:Dynein light chain superfamily
HPOL_0001553101-mRNA-1	HPOL_0001553101	-1.02707	0.0132927	-5.06998	3.46371e-45	-6.79394	1.1125e-102	-6.40117	8.37005e-72	M3	M3	info=method:InterPro accession:IPR021010 description:Cytosolic motility protein
HPOL_0001554401-mRNA-1	HPOL_0001554401	-1.96308	3.43763e-10	-3.59499	1.14382e-33	-6.6417	5.77661e-143	-6.37002	3.98021e-103	M3	M3
HPOL_0001555401-mRNA-1	HPOL_0001555401	-2.0677	7.20861e-43	-1.34838	1.35255e-19	-0.755923	7.66247e-09	-1.14413	9.03111e-15	M3	M3
HPOL_0001558601-mRNA-1	HPOL_0001558601	-0.889216	0.00580811	-4.61341	2.82492e-61	-5.90734	3.46625e-128	-5.74355	4.47851e-95	M3	M3	info=method:InterPro accession:IPR000719 description:Protein kinase domain %0Amethod:InterPro accession:IPR001245 description:Serine-threonine/tyrosine-protein kinase%2C catalytic domain %0Amethod:InterPro accession:IPR001828 description:Receptor%2C ligand binding region %0Amethod:InterPro accession:IPR011009 description:Protein kinase-like domain superfamily %0Amethod:InterPro accession:IPR02063…
HPOL_0001559501-mRNA-1	HPOL_0001559501	-3.59265	9.01513e-37	-3.92517	8.24006e-30	-6.042	3.76035e-36	-4.78694	7.7949e-19	M5	M4
HPOL_0001560201-mRNA-1	HPOL_0001560201	-2.387	2.34626e-45	-3.50911	1.64682e-103	-5.20193	2.60636e-288	-5.19069	3.14912e-218	M3	M3	info=method:InterPro accession:IPR036427 description:Bromodomain-like superfamily %0Amethod:InterPro accession:IPR038336 description:NET domain superfamily
HPOL_0001562301-mRNA-1	HPOL_0001562301	-3.15815	3.35368e-06	-6.2526	3.75555e-27	-6.77094	1.27119e-40	-6.35964	1.61772e-28	M3	M3
HPOL_0001568201-mRNA-1	HPOL_0001568201	-1.05962	3.73075e-15	-1.69567	8.37633e-39	-3.05838	1.66515e-157	-3.12637	3.55701e-127	M5	M4	info=method:InterPro accession:IPR001041 description:2Fe-2S ferredoxin-type iron-sulfur binding domain %0Amethod:InterPro accession:IPR004489 description:Succinate dehydrogenase/fumarate reductase iron-sulphur protein %0Amethod:InterPro accession:IPR006058 description:2Fe-2S ferredoxin%2C iron-sulphur binding site %0Amethod:InterPro accession:IPR009051 description:Alpha-helical ferredoxin %0Ameth…
HPOL_0001570701-mRNA-1	HPOL_0001570701	-2.74503	4.6341e-09	-4.39092	2.28062e-12	-4.9091	4.90579e-19	-4.41355	2.54081e-11	M5	M4
HPOL_0001571201-mRNA-1	HPOL_0001571201	-1.33263	0.0470101	-5.33722	2.1049e-46	-6.80326	6.34016e-97	-6.27359	1.47285e-62	M3	M3
HPOL_0001575001-mRNA-1	HPOL_0001575001	-0.740568	0.00303989	-0.971609	1.91643e-05	-2.53978	4.41143e-38	-2.79356	5.20919e-33	M5	M4	info=method:InterPro accession:IPR000719 description:Protein kinase domain %0Amethod:InterPro accession:IPR001054 description:Adenylyl cyclase class-3/4/guanylyl cyclase %0Amethod:InterPro accession:IPR001245 description:Serine-threonine/tyrosine-protein kinase%2C catalytic domain %0Amethod:InterPro accession:IPR011009 description:Protein kinase-like domain superfamily %0Amethod:InterPro accessio…
HPOL_0001575801-mRNA-1	HPOL_0001575801	-0.59525	0.0366442	-4.26898	2.89708e-94	-5.98932	1.15968e-225	-5.92288	1.78507e-146	M3	M3	info=method:InterPro accession:IPR025749 description:Sphingomyelin synthase-like domain
HPOL_0001575801-mRNA-2	HPOL_0001575801	-0.59525	0.0366442	-4.26898	2.89708e-94	-5.98932	1.15968e-225	-5.92288	1.78507e-146	M3	M3	info=method:InterPro accession:IPR025749 description:Sphingomyelin synthase-like domain
HPOL_0001576201-mRNA-1	HPOL_0001576201	-2.38006	4.96147e-12	-3.14856	2.77313e-21	-5.10717	4.69261e-54	-4.21542	1.76605e-26	M5	M4
HPOL_0001581201-mRNA-1	HPOL_0001581201	-3.96554	0.00199022	-6.54599	1.14786e-41	-6.91821	6.99829e-62	-6.22253	1.35209e-39	M3	M3
HPOL_0001587801-mRNA-1	HPOL_0001587801	-1.72431	1.72504e-10	-2.6444	1.18861e-24	-3.1699	3.3495e-44	-3.0245	2.8272e-25	M5	M4
HPOL_0001588701-mRNA-1	HPOL_0001588701	-3.47065	5.59945e-69	-4.0191	1.31511e-79	-5.04753	3.45717e-151	-4.72342	2.25296e-82	M5	M4
HPOL_0001590601-mRNA-1	HPOL_0001590601	-1.70532	0.000478284	-5.20691	3.72126e-37	-6.89495	7.9028e-84	-6.11628	2.2877e-51	M3	M3	info=method:InterPro accession:IPR000242 description:PTP type protein phosphatase %0Amethod:InterPro accession:IPR000387 description:Tyrosine specific protein phosphatases domain %0Amethod:InterPro accession:IPR003595 description:Protein-tyrosine phosphatase%2C catalytic %0Amethod:InterPro accession:IPR016130 description:Protein-tyrosine phosphatase%2C active site %0Amethod:InterPro accession:IPR…
HPOL_0001592601-mRNA-1	HPOL_0001592601	-2.77856	1.51361e-56	-1.94196	3.92561e-29	-3.77068	5.87593e-127	-3.94433	7.01793e-97	M5	M4	info=method:InterPro accession:IPR013087 description:Zinc finger C2H2-type
HPOL_0001594001-mRNA-1	HPOL_0001594001	-0.980417	0.0449981	-5.58119	1.84933e-55	-6.27495	5.94998e-93	-6.23126	6.05537e-70	M3	M3
HPOL_0001595001-mRNA-1	HPOL_0001595001	-2.70201	0.000347026	-6.13464	1.03388e-26	-6.74882	1.6201e-42	-6.4275	2.61242e-30	M3	M3
HPOL_0001599701-mRNA-1	HPOL_0001599701	-4.18317	6.74591e-53	-5.25485	5.99212e-65	-7.30807	1.58387e-109	-6.24174	3.92914e-64	M5	M4	info=method:InterPro accession:IPR013078 description:Histidine phosphatase superfamily%2C clade-1 %0Amethod:InterPro accession:IPR029033 description:Histidine phosphatase superfamily
HPOL_0001599701-mRNA-2	HPOL_0001599701	-4.18317	6.74591e-53	-5.25485	5.99212e-65	-7.30807	1.58387e-109	-6.24174	3.92914e-64	M5	M4	info=method:InterPro accession:IPR013078 description:Histidine phosphatase superfamily%2C clade-1 %0Amethod:InterPro accession:IPR029033 description:Histidine phosphatase superfamily
HPOL_0001601801-mRNA-1	HPOL_0001601801	-1.50695	0.000678006	-5.57433	6.80669e-56	-6.18055	1.02015e-89	-5.79848	5.6498e-62	M3	M3	info=method:InterPro accession:IPR000719 description:Protein kinase domain %0Amethod:InterPro accession:IPR011009 description:Protein kinase-like domain superfamily
HPOL_0001604301-mRNA-1	HPOL_0001604301	-2.06172	0.0177175	-6.39068	6.842e-37	-6.97405	7.49984e-58	-6.4069	1.99961e-38	M3	M3
HPOL_0001604301-mRNA-2	HPOL_0001604301	-2.09009	0.0229942	-6.37993	3.14402e-35	-6.96999	2.83699e-55	-6.41327	7.49e-37	M3	M3
HPOL_0001609601-mRNA-1	HPOL_0001609601	-2.66812	0.00311776	-6.51242	8.4868e-17	-7.21309	5.00204e-26	-6.52485	3.37386e-17	M3	M3	info=method:InterPro accession:IPR000535 description:Major sperm protein (MSP) domain %0Amethod:InterPro accession:IPR008962 description:PapD-like superfamily %0Amethod:InterPro accession:IPR013783 description:Immunoglobulin-like fold
HPOL_0001611501-mRNA-1	HPOL_0001611501	-3.12122	1.55436e-33	-3.55867	2.49821e-42	-4.81731	1.2408e-84	-4.88534	3.65749e-49	M5	M4
HPOL_0001613701-mRNA-1	HPOL_0001613701	-2.73774	2.85688e-16	-4.84258	3.97876e-57	-6.48855	8.66843e-161	-5.7935	5.98202e-99	M3	M3
HPOL_0001615001-mRNA-1	HPOL_0001615001	-1.09908	3.45086e-18	-1.54322	3.87233e-37	-1.95389	2.02085e-75	-2.41579	1.54118e-87	M3	M3	info=method:InterPro accession:IPR007696 description:DNA mismatch repair protein MutS%2C core %0Amethod:InterPro accession:IPR007860 description:DNA mismatch repair protein MutS%2C connector domain %0Amethod:InterPro accession:IPR036187 description:DNA mismatch repair protein MutS%2C core domain superfamily %0Amethod:InterPro accession:IPR036678 description:MutS%2C connector domain superfamily
HPOL_0001619501-mRNA-1	HPOL_0001619501	-2.06997	3.3398e-35	-2.03397	3.30036e-34	-3.40848	4.26423e-101	-3.37622	2.27434e-64	M5	M4
HPOL_0001619501-mRNA-2	HPOL_0001619501	-2.37476	1.06142e-29	-2.55806	6.87495e-33	-3.76161	1.09974e-65	-3.66069	6.85836e-37	M5	M4
HPOL_0001619701-mRNA-1	HPOL_0001619701	-1.8185	7.57848e-30	-1.96677	3.06614e-35	-1.19592	8.8055e-18	-1.44712	9.84547e-20	M5	M4	info=method:InterPro accession:IPR001965 description:Zinc finger%2C PHD-type %0Amethod:InterPro accession:IPR011011 description:Zinc finger%2C FYVE/PHD-type %0Amethod:InterPro accession:IPR013083 description:Zinc finger%2C RING/FYVE/PHD-type %0Amethod:InterPro accession:IPR019786 description:Zinc finger%2C PHD-type%2C conserved site %0Amethod:InterPro accession:IPR019787 description:Zinc finger%2…
HPOL_0001620101-mRNA-1	HPOL_0001620101	-1.49928	2.8123e-12	-2.49826	2.41846e-39	-4.37668	1.49504e-152	-5.37443	1.09221e-174	M3	M3
HPOL_0001620301-mRNA-1	HPOL_0001620301	-0.952798	4.66266e-06	-0.699779	0.000606829	-0.72047	2.56798e-05	-1.05966	6.91811e-08	M5	M4	info=method:InterPro accession:IPR019306 description:Transmembrane protein 231
HPOL_0001621001-mRNA-1	HPOL_0001621001	-1.68117	0.0103883	-6.09825	4.9605e-52	-6.71985	8.45401e-97	-6.49194	3.47512e-66	M3	M3
HPOL_0001621301-mRNA-1	HPOL_0001621301	-3.40528	3.11896e-33	-5.12744	6.58649e-71	-6.61725	1.80788e-156	-6.26896	4.09988e-86	M5	M4
HPOL_0001624101-mRNA-1	HPOL_0001624101	-3.09528	4.80285e-34	-4.61595	9.29004e-75	-6.21246	3.07088e-153	-6.21115	2.31489e-87	M5	M4	info=method:InterPro accession:IPR000719 description:Protein kinase domain %0Amethod:InterPro accession:IPR001054 description:Adenylyl cyclase class-3/4/guanylyl cyclase %0Amethod:InterPro accession:IPR001828 description:Receptor%2C ligand binding region %0Amethod:InterPro accession:IPR001965 description:Zinc finger%2C PHD-type %0Amethod:InterPro accession:IPR011009 description:Protein kinase-lik…
HPOL_0001627201-mRNA-1	HPOL_0001627201	-2.85471	2.98609e-76	-2.8375	1.57488e-76	-4.40802	6.18493e-234	-4.25243	8.01977e-169	M5	M4	info=method:InterPro accession:IPR005485 description:Ribosomal protein L5 eukaryotic/L18 archaeal %0Amethod:InterPro accession:IPR025607 description:Ribosomal protein L5 eukaryotic/L18 archaeal%2C C-terminal
HPOL_0001627301-mRNA-1	HPOL_0001627301	-2.28889	1.35408e-06	-5.23114	5.43731e-37	-6.38359	8.80976e-72	-6.42515	6.27122e-56	M3	M3	info=method:InterPro accession:IPR000595 description:Cyclic nucleotide-binding domain %0Amethod:InterPro accession:IPR014710 description:RmlC-like jelly roll fold %0Amethod:InterPro accession:IPR018488 description:Cyclic nucleotide-binding%2C conserved site %0Amethod:InterPro accession:IPR018490 description:Cyclic nucleotide-binding-like
HPOL_0001632501-mRNA-1	HPOL_0001632501	-1.40788	0.039869	-5.28584	1.39708e-35	-6.65487	2.11718e-75	-6.01267	7.20069e-47	M3	M3
HPOL_0001635801-mRNA-1	HPOL_0001635801	-1.3832	5.11672e-07	-1.14379	1.21997e-05	-0.828371	0.000231874	-1.89117	4.92101e-12	M5	M4	info=method:InterPro accession:IPR015267 description:Protein phosphatase 4 core regulatory subunit R2
HPOL_0001636201-mRNA-1	HPOL_0001636201	-0.807323	3.68092e-06	-1.81617	4.60998e-29	-1.12376	2.3652e-15	-0.608572	0.000187886	M3	M3	info=method:InterPro accession:IPR024445 description:ISXO2-like transposase domain
HPOL_0001636701-mRNA-1	HPOL_0001636701	-1.10321	9.80469e-10	-1.3006	2.63386e-14	-3.16608	1.89505e-96	-3.70862	1.26907e-86	M5	M4	info=method:InterPro accession:IPR013216 description:Methyltransferase type 11 %0Amethod:InterPro accession:IPR029063 description:S-adenosyl-L-methionine-dependent methyltransferase
HPOL_0001638101-mRNA-1	HPOL_0001638101	-1.65179	0.0389793	-6.12698	2.12922e-36	-6.98745	2.08211e-67	-6.50578	3.97197e-46	M3	M3	info=method:InterPro accession:IPR003677 description:Domain of unknown function DUF148
HPOL_0001638501-mRNA-1	HPOL_0001638501	-2.28739	0.00344926	-2.08207	0.0003143	-6.2846	1.11773e-13	-3.90674	3.31392e-06	M5	M4
HPOL_0001643401-mRNA-1	HPOL_0001643401	-2.19515	0.00173603	-6.01779	1.29778e-35	-6.82551	2.39696e-59	-6.51703	1.84218e-42	M3	M3	info=method:InterPro accession:IPR004299 description:Membrane bound O-acyl transferase%2C MBOAT
HPOL_0001647601-mRNA-1	HPOL_0001647601	-3.36669	1.26804e-84	-1.60829	5.98854e-21	-3.03595	6.678e-91	-3.34309	2.3328e-85	M5	M4	info=method:InterPro accession:IPR003511 description:HORMA domain %0Amethod:InterPro accession:IPR036570 description:HORMA domain superfamily
HPOL_0001660101-mRNA-1	HPOL_0001660101	-2.35284	8.99341e-103	-2.22616	6.10018e-94	-1.41268	6.76205e-50	-1.61781	9.95088e-51	M5	M4	info=method:InterPro accession:IPR013087 description:Zinc finger C2H2-type
HPOL_0001661401-mRNA-1	HPOL_0001661401	-1.31522	2.99295e-11	-1.76815	5.96217e-18	-4.26326	3.22729e-118	-3.74612	4.75587e-55	M5	M4	info=method:InterPro accession:IPR011990 description:Tetratricopeptide-like helical domain superfamily %0Amethod:InterPro accession:IPR013026 description:Tetratricopeptide repeat-containing domain %0Amethod:InterPro accession:IPR019734 description:Tetratricopeptide repeat %0Amethod:InterPro accession:IPR028796 description:Tetratricopeptide repeat protein 8
HPOL_0001662701-mRNA-1	HPOL_0001662701	-3.12558	0.00718526	-6.99217	7.13505e-23	-6.86291	2.25763e-29	-6.66487	6.60909e-22	M3	M3
HPOL_0001664201-mRNA-1	HPOL_0001664201	-1.21051	1.34105e-08	-1.08708	9.50317e-08	-3.09366	1.75687e-50	-2.0838	7.85448e-18	M5	M4
HPOL_0001668901-mRNA-1	HPOL_0001668901	-0.507075	2.93922e-05	-1.06792	1.59837e-21	-0.868285	7.23383e-19	-0.759085	1.07649e-11	M3	M3	info=method:InterPro accession:IPR000164 description:Histone H3/CENP-A %0Amethod:InterPro accession:IPR007125 description:Histone H2A/H2B/H3 %0Amethod:InterPro accession:IPR009072 description:Histone-fold
HPOL_0001671801-mRNA-1	HPOL_0001671801	-1.13581	0.000123407	-2.49036	1.07161e-19	-5.8625	3.94164e-129	-5.53352	1.33075e-87	M5	M4	info=method:InterPro accession:IPR001948 description:Peptidase M18 %0Amethod:InterPro accession:IPR023358 description:Peptidase M18%2C domain 2
HPOL_0001673201-mRNA-1	HPOL_0001673201	-2.40822	7.71671e-62	-1.78367	9.95015e-36	-2.88351	1.23712e-116	-2.92191	7.52375e-92	M5	M4	info=method:InterPro accession:IPR006594 description:LIS1 homology motif
HPOL_0001680101-mRNA-1	HPOL_0001680101	-1.06136	1.74198e-15	-1.07582	1.74187e-16	-3.63877	8.91665e-218	-3.46287	1.36031e-148	M5	M4	info=method:InterPro accession:IPR008705 description:Nanos/Xcat2 %0Amethod:InterPro accession:IPR024161 description:Zinc finger%2C nanos-type %0Amethod:InterPro accession:IPR038129 description:Nanos domain superfamily
HPOL_0001682001-mRNA-1	HPOL_0001682001	-1.26185	2.09901e-23	-0.817981	4.6516e-11	-0.549031	4.07013e-07	-0.812066	4.63949e-11	M3	M3	info=method:InterPro accession:IPR000536 description:Nuclear hormone receptor%2C ligand-binding domain %0Amethod:InterPro accession:IPR035500 description:Nuclear hormone receptor-like domain superfamily
HPOL_0001684901-mRNA-1	HPOL_0001684901	-2.49786	1.2598e-46	-3.29985	9.0711e-84	-4.15041	1.15163e-170	-4.19725	1.72917e-134	M3	M3
HPOL_0001685401-mRNA-1	HPOL_0001685401	-1.89468	0.00570792	-6.1077	1.76267e-30	-6.69824	1.87155e-48	-6.53397	5.078e-36	M3	M3	info=method:InterPro accession:IPR002619 description:Domain of unknown function CX
HPOL_0001686701-mRNA-1	HPOL_0001686701	-1.38195	5.41998e-05	-2.43725	8.01088e-15	-5.73961	1.88771e-39	-5.52803	7.88218e-15	M5	M4	info=method:InterPro accession:IPR002919 description:Trypsin Inhibitor-like%2C cysteine rich domain %0Amethod:InterPro accession:IPR036084 description:Serine protease inhibitor-like superfamily
HPOL_0001687701-mRNA-1	HPOL_0001687701	-1.47064	0.00276063	-5.86432	1.55772e-44	-6.96795	8.66016e-81	-6.39442	1.56324e-53	M3	M3
HPOL_0001688501-mRNA-1	HPOL_0001688501	-2.15846	6.3968e-24	-2.68013	1.82569e-36	-5.04424	7.75272e-150	-4.44977	2.37206e-82	M5	M4	info=method:InterPro accession:IPR000276 description:G protein-coupled receptor%2C rhodopsin-like %0Amethod:InterPro accession:IPR017452 description:GPCR%2C rhodopsin-like%2C 7TM
HPOL_0001690201-mRNA-1	HPOL_0001690201	-1.71105	0.00329478	-6.28471	2.99944e-42	-6.94375	3.22719e-67	-6.5397	9.77715e-47	M3	M3	info=method:InterPro accession:IPR000175 description:Sodium:neurotransmitter symporter %0Amethod:InterPro accession:IPR037272 description:Sodium:neurotransmitter symporter superfamily
HPOL_0001691101-mRNA-1	HPOL_0001691101	-1.96412	0.00609242	-7.17053	9.47288e-55	-6.77071	6.24808e-96	-6.32675	1.38581e-66	M3	M3	info=method:InterPro accession:IPR000436 description:Sushi/SCR/CCP domain %0Amethod:InterPro accession:IPR035976 description:Sushi/SCR/CCP superfamily
HPOL_0001692301-mRNA-1	HPOL_0001692301	-0.916153	0.00913774	-4.96656	2.07463e-61	-5.86812	2.09189e-109	-6.05455	3.9238e-87	M3	M3	info=method:InterPro accession:IPR002227 description:Tyrosinase copper-binding domain %0Amethod:InterPro accession:IPR008922 description:Uncharacterised domain%2C di-copper centre %0Amethod:InterPro accession:IPR015559 description:Putative tyrosinase-like%2C Tyr-3
HPOL_0001692501-mRNA-1	HPOL_0001692501	-3.60785	0.000554584	-6.22745	1.37361e-26	-6.88848	3.27665e-42	-6.48906	1.34059e-29	M3	M3	info=method:InterPro accession:IPR000719 description:Protein kinase domain %0Amethod:InterPro accession:IPR001245 description:Serine-threonine/tyrosine-protein kinase%2C catalytic domain %0Amethod:InterPro accession:IPR011009 description:Protein kinase-like domain superfamily
HPOL_0001694301-mRNA-1	HPOL_0001694301	-2.67585	0.00132627	-5.41935	6.41076e-35	-6.15482	5.2526e-63	-6.13535	5.51505e-45	M3	M3	info=method:InterPro accession:IPR029063 description:S-adenosyl-L-methionine-dependent methyltransferase
HPOL_0001695501-mRNA-1	HPOL_0001695501	-0.652937	1.71367e-11	-1.72556	7.11418e-78	-0.982446	6.69005e-34	-0.884232	5.22711e-22	M3	M3	info=method:InterPro accession:IPR007587 description:SIT4 phosphatase-associated protein family
HPOL_0001695501-mRNA-2	HPOL_0001695501	-0.65236	1.84494e-11	-1.72557	8.78175e-78	-0.982892	6.88035e-34	-0.884321	5.49851e-22	M3	M3	info=method:InterPro accession:IPR007587 description:SIT4 phosphatase-associated protein family
HPOL_0001695801-mRNA-1	HPOL_0001695801	-1.70832	1.39146e-07	-5.13203	5.63718e-40	-7.0694	1.96639e-95	-5.94106	1.66833e-52	M5	M4
HPOL_0001699001-mRNA-1	HPOL_0001699001	-1.14767	0.000160367	-3.77798	6.71243e-55	-4.62459	1.63519e-118	-4.41661	5.37289e-76	M3	M3
HPOL_0001700601-mRNA-1	HPOL_0001700601	-2.5864	7.42671e-05	-4.3969	9.05756e-14	-7.16019	3.93241e-43	-6.52889	4.4055e-28	M3	M3
HPOL_0001700701-mRNA-1	HPOL_0001700701	-1.35268	0.00100892	-4.84987	8.34e-82	-5.18262	1.61252e-127	-5.13622	1.01252e-91	M3	M3	info=method:InterPro accession:IPR038901 description:Hexosaminidase D-like
HPOL_0001706201-mRNA-1	HPOL_0001706201	-2.44748	4.34507e-29	-4.53266	2.05771e-102	-5.37875	9.36192e-187	-5.14782	5.76551e-131	M3	M3	info=method:InterPro accession:IPR013087 description:Zinc finger C2H2-type
HPOL_0001710601-mRNA-1	HPOL_0001710601	-3.4575	0.00267064	-6.85438	7.175e-15	-6.93701	1.89998e-19	-6.31721	4.07758e-13	M3	M3	info=method:InterPro accession:IPR002223 description:Pancreatic trypsin inhibitor Kunitz domain %0Amethod:InterPro accession:IPR020901 description:Proteinase inhibitor I2%2C Kunitz%2C conserved site %0Amethod:InterPro accession:IPR036880 description:Pancreatic trypsin inhibitor Kunitz domain superfamily
HPOL_0001711501-mRNA-1	HPOL_0001711501	-2.453	2.43351e-71	-2.80457	3.99901e-108	-3.13687	6.06885e-178	-2.99416	3.83166e-125	M3	M3	info=method:InterPro accession:IPR006565 description:Bromodomain associated domain %0Amethod:InterPro accession:IPR009072 description:Histone-fold
HPOL_0001721301-mRNA-1	HPOL_0001721301	-3.2472	2.5135e-05	-6.22924	1.98695e-33	-6.81824	4.87019e-72	-6.21689	1.6096e-46	M3	M3
HPOL_0001724601-mRNA-3	HPOL_0001724601	-1.41094	0.00677201	-5.41739	2.81249e-59	-6.24598	1.91582e-118	-6.16307	1.14929e-75	M3	M3
HPOL_0001724601-mRNA-2	HPOL_0001724601	-1.41092	0.00682369	-5.41279	5.48259e-59	-6.24212	7.54741e-118	-6.16029	2.30509e-75	M3	M3
HPOL_0001724601-mRNA-1	HPOL_0001724601	-1.38803	0.00689403	-5.46129	5.89319e-63	-6.24344	4.57355e-127	-6.18513	4.10009e-80	M3	M3
HPOL_0001726001-mRNA-1	HPOL_0001726001	-1.93516	0.0119784	-6.16897	7.36709e-28	-7.11278	3.38256e-47	-6.45309	6.38174e-31	M3	M3	info=method:InterPro accession:IPR011001 description:Saposin-like
HPOL_0001728101-mRNA-1	HPOL_0001728101	-1.1435	1.82102e-15	-0.520215	0.000171189	-0.314962	0.00917588	-0.425741	0.00207992	M3	M3	info=method:InterPro accession:IPR000742 description:EGF-like domain %0Amethod:InterPro accession:IPR013032 description:EGF-like%2C conserved site
HPOL_0001729901-mRNA-1	HPOL_0001729901	-0.658602	0.0175121	-3.1487	2.49965e-52	-5.45167	1.28563e-183	-5.07019	7.78343e-110	M3	M3
HPOL_0001736401-mRNA-1	HPOL_0001736401	-1.54901	7.0996e-05	-5.64821	7.38618e-57	-6.66	4.31178e-101	-6.46928	5.09458e-75	M3	M3
HPOL_0001737201-mRNA-1	HPOL_0001737201	-1.79614	0.0376755	-5.52461	5.90847e-33	-6.67142	9.6597e-54	-6.10692	2.10969e-32	M3	M3
HPOL_0001737601-mRNA-1	HPOL_0001737601	-1.48597	2.25507e-06	-4.08082	6.79565e-68	-4.26226	3.87938e-105	-4.24397	5.34779e-77	M3	M3	info=method:InterPro accession:IPR004327 description:Phosphotyrosyl phosphatase activator%2C PTPA %0Amethod:InterPro accession:IPR037218 description:PTPA superfamily
HPOL_0001738001-mRNA-1	HPOL_0001738001	-1.12979	1.02961e-13	-2.61209	3.56204e-79	-3.39559	8.08946e-174	-3.43839	9.21065e-123	M3	M3
HPOL_0001740001-mRNA-1	HPOL_0001740001	-2.50498	2.76218e-16	-2.06874	1.48623e-13	-4.83846	4.03068e-68	-6.17352	3.82061e-40	M5	M4	info=method:InterPro accession:IPR019430 description:7TM GPCR%2C serpentine receptor class x (Srx)
HPOL_0001744001-mRNA-1	HPOL_0001744001	-1.44065	0.00245089	-3.78311	2.3502e-34	-6.3548	2.39713e-114	-6.73685	9.2462e-87	M3	M3	info=method:InterPro accession:IPR001478 description:PDZ domain %0Amethod:InterPro accession:IPR036034 description:PDZ superfamily %0Amethod:InterPro accession:IPR040264 description:Uncharacterized protein T15H9.4-like
HPOL_0001744301-mRNA-1	HPOL_0001744301	-1.58071	2.0416e-13	-2.7165	4.59552e-38	-5.66762	9.8989e-165	-5.63784	2.04383e-103	M5	M4
HPOL_0001745101-mRNA-1	HPOL_0001745101	-2.59016	3.82897e-05	-3.75403	3.88832e-19	-3.88118	3.3668e-41	-3.73909	7.70085e-16	M3	M3
HPOL_0001748301-mRNA-1	HPOL_0001748301	-2.54529	3.05207e-06	-5.71402	3.34564e-32	-6.64454	2.12813e-55	-6.44589	4.1887e-41	M3	M3	info=method:InterPro accession:IPR000504 description:RNA recognition motif domain %0Amethod:InterPro accession:IPR012677 description:Nucleotide-binding alpha-beta plait domain superfamily %0Amethod:InterPro accession:IPR032296 description:Cytoplasmic polyadenylation element-binding protein%2C ZZ domain %0Amethod:InterPro accession:IPR034819 description:Cytoplasmic polyadenylation element-binding …
HPOL_0001754701-mRNA-1	HPOL_0001754701	-1.24941	1.625e-05	-3.0979	1.66249e-34	-2.45053	1.49315e-30	-2.38751	7.78823e-23	M3	M3
HPOL_0001761501-mRNA-1	HPOL_0001761501	-1.66827	0.000726062	-5.93331	3.02905e-44	-6.93025	1.52343e-78	-6.42947	1.54552e-53	M3	M3
HPOL_0001762701-mRNA-1	HPOL_0001762701	-2.96979	1.06861e-35	-4.06667	1.23259e-90	-4.16223	8.2116e-118	-4.26103	1.01685e-85	M3	M3	info=method:InterPro accession:IPR001304 description:C-type lectin-like %0Amethod:InterPro accession:IPR002352 description:Eosinophil major basic protein %0Amethod:InterPro accession:IPR016186 description:C-type lectin-like/link domain superfamily %0Amethod:InterPro accession:IPR016187 description:C-type lectin fold
HPOL_0001763401-mRNA-1	HPOL_0001763401	-3.95244	5.83427e-19	-3.58066	1.11631e-23	-6.90244	2.40995e-98	-6.52369	5.44053e-63	M3	M3
HPOL_0001766301-mRNA-1	HPOL_0001766301	-0.888388	2.68064e-06	-1.0807	1.77276e-09	-3.71334	4.86332e-127	-3.93495	5.9783e-110	M5	M3
HPOL_0001766901-mRNA-1	HPOL_0001766901	-1.2521	0.026142	-6.11852	1.19148e-41	-6.6761	1.62034e-65	-6.53065	6.23883e-49	M3	M3	info=method:InterPro accession:IPR000719 description:Protein kinase domain %0Amethod:InterPro accession:IPR008271 description:Serine/threonine-protein kinase%2C active site %0Amethod:InterPro accession:IPR011009 description:Protein kinase-like domain superfamily %0Amethod:InterPro accession:IPR017441 description:Protein kinase%2C ATP binding site
HPOL_0001767301-mRNA-1	HPOL_0001767301	-3.37752	6.29933e-06	-5.44809	2.02149e-25	-7.02677	3.37692e-52	-6.44398	1.79173e-33	M3	M3
HPOL_0001767401-mRNA-1	HPOL_0001767401	-3.7679	0.00300886	-5.39619	2.9609e-26	-7.11728	6.32377e-53	-6.60035	3.76076e-30	M3	M3
HPOL_0001768501-mRNA-1	HPOL_0001768501	-4.03624	2.81577e-35	-5.50783	2.35552e-63	-6.93897	6.08151e-123	-6.37489	4.52099e-77	M5	M4
HPOL_0001771901-mRNA-1	HPOL_0001771901	-0.895412	0.0262429	-1.96001	7.92098e-08	-3.86565	1.44004e-22	-3.68278	4.27904e-11	M5	M4	info=method:InterPro accession:IPR000719 description:Protein kinase domain %0Amethod:InterPro accession:IPR011009 description:Protein kinase-like domain superfamily %0Amethod:InterPro accession:IPR017441 description:Protein kinase%2C ATP binding site
HPOL_0001772601-mRNA-1	HPOL_0001772601	-1.13508	9.71548e-09	-3.9919	2.55324e-112	-2.81268	2.70353e-76	-2.96162	1.25094e-65	M3	M3
HPOL_0001773301-mRNA-1	HPOL_0001773301	-2.49872	0.00252714	-6.38125	1.94442e-20	-6.75015	4.22391e-29	-6.56624	5.89836e-22	M3	M3	info=method:InterPro accession:IPR000535 description:Major sperm protein (MSP) domain %0Amethod:InterPro accession:IPR008962 description:PapD-like superfamily %0Amethod:InterPro accession:IPR013783 description:Immunoglobulin-like fold
HPOL_0001775701-mRNA-1	HPOL_0001775701	-1.544	2.38355e-09	-2.35708	6.61454e-25	-3.65464	6.53075e-47	-2.70325	1.27584e-21	M5	M4
HPOL_0001776701-mRNA-1	HPOL_0001776701	-3.87696	2.85942e-43	-5.49909	2.97139e-85	-6.39454	2.73727e-144	-6.32066	1.2334e-104	M5	M4	info=method:InterPro accession:IPR001322 description:Lamin tail domain %0Amethod:InterPro accession:IPR036415 description:Lamin tail domain superfamily
HPOL_0001776901-mRNA-2	HPOL_0001776901	-3.17314	5.89759e-78	-0.850884	7.95581e-07	-2.32758	7.77217e-55	-2.69091	3.48152e-56	M5	M4	info=method:InterPro accession:IPR003100 description:PAZ domain %0Amethod:InterPro accession:IPR003165 description:Piwi domain %0Amethod:InterPro accession:IPR012337 description:Ribonuclease H-like superfamily %0Amethod:InterPro accession:IPR036085 description:PAZ domain superfamily %0Amethod:InterPro accession:IPR036397 description:Ribonuclease H superfamily
HPOL_0001776901-mRNA-1	HPOL_0001776901	-3.16683	1.82007e-74	-0.856941	1.18131e-06	-2.32525	1.36519e-52	-2.70619	7.62589e-55	M5	M4	info=method:InterPro accession:IPR003100 description:PAZ domain %0Amethod:InterPro accession:IPR003165 description:Piwi domain %0Amethod:InterPro accession:IPR012337 description:Ribonuclease H-like superfamily %0Amethod:InterPro accession:IPR036085 description:PAZ domain superfamily %0Amethod:InterPro accession:IPR036397 description:Ribonuclease H superfamily
HPOL_0001776901-mRNA-4	HPOL_0001776901	-3.14172	2.42068e-58	-0.88471	6.83115e-06	-2.29021	7.83044e-41	-2.79338	2.9871e-45	M5	M4	info=method:InterPro accession:IPR003100 description:PAZ domain %0Amethod:InterPro accession:IPR003165 description:Piwi domain %0Amethod:InterPro accession:IPR012337 description:Ribonuclease H-like superfamily %0Amethod:InterPro accession:IPR036085 description:PAZ domain superfamily %0Amethod:InterPro accession:IPR036397 description:Ribonuclease H superfamily
HPOL_0001776901-mRNA-3	HPOL_0001776901	-3.1316	1.06136e-57	-0.879358	8.9946e-06	-2.32625	6.81791e-42	-2.77503	4.31136e-45	M5	M4	info=method:InterPro accession:IPR003100 description:PAZ domain %0Amethod:InterPro accession:IPR003165 description:Piwi domain %0Amethod:InterPro accession:IPR012337 description:Ribonuclease H-like superfamily %0Amethod:InterPro accession:IPR036085 description:PAZ domain superfamily %0Amethod:InterPro accession:IPR036397 description:Ribonuclease H superfamily
HPOL_0001777601-mRNA-1	HPOL_0001777601	-2.54625	0.0444188	-6.22045	4.03752e-27	-6.84488	1.09025e-43	-6.36383	1.02438e-29	M3	M3
HPOL_0001786801-mRNA-1	HPOL_0001786801	-1.30577	0.00348548	-5.08933	1.25016e-41	-7.02925	8.04028e-102	-6.54371	9.96109e-68	M3	M3	info=method:InterPro accession:IPR040282 description:Abnormal cell migration protein 18-like
HPOL_0001788801-mRNA-1	HPOL_0001788801	-2.7641	0.000450613	-5.3796	3.52159e-38	-6.99463	8.3463e-82	-6.55851	2.273e-56	M3	M3
HPOL_0001788901-mRNA-1	HPOL_0001788901	-1.74145	0.00878027	-5.05118	2.52603e-36	-6.79187	1.09955e-82	-6.66396	1.82957e-61	M3	M3
HPOL_0001789601-mRNA-1	HPOL_0001789601	-2.67988	0.00178986	-6.02734	5.52276e-43	-6.74351	1.70786e-69	-6.70938	4.2225e-53	M3	M3	info=method:InterPro accession:IPR000719 description:Protein kinase domain %0Amethod:InterPro accession:IPR000980 description:SH2 domain %0Amethod:InterPro accession:IPR001245 description:Serine-threonine/tyrosine-protein kinase%2C catalytic domain %0Amethod:InterPro accession:IPR008266 description:Tyrosine-protein kinase%2C active site %0Amethod:InterPro accession:IPR011009 description:Protein k…
HPOL_0001792801-mRNA-1	HPOL_0001792801	-1.68832	2.29985e-10	-3.19711	5.06413e-45	-5.57046	4.74544e-172	-5.6054	1.51708e-122	M3	M3	info=method:InterPro accession:IPR002259 description:Equilibrative nucleoside transporter
HPOL_0001797001-mRNA-1	HPOL_0001797001	-1.85206	0.00538749	-5.44838	7.7271e-53	-6.49222	6.29731e-129	-6.66986	4.68773e-78	M3	M3
HPOL_0001798001-mRNA-1	HPOL_0001798001	-3.78229	5.5122e-06	-6.3654	6.1704e-30	-7.11899	1.00974e-47	-6.77235	3.60536e-34	M3	M3
HPOL_0001799101-mRNA-1	HPOL_0001799101	-3.21265	2.88767e-08	-5.54085	5.25684e-45	-6.87023	1.33402e-87	-6.25486	8.94657e-51	M3	M3
HPOL_0001799301-mRNA-1	HPOL_0001799301	-3.3225	0.0101614	-6.49655	1.78306e-49	-7.22583	2.39938e-87	-6.5841	8.83063e-55	M3	M3
HPOL_0001800501-mRNA-1	HPOL_0001800501	-2.49188	6.64419e-67	-1.62464	1.32198e-29	-3.92111	9.61298e-199	-3.73549	9.11443e-130	M5	M4	info=method:InterPro accession:IPR012423 description:Chromatin modification-related protein Eaf7/MRGBP
HPOL_0001801801-mRNA-1	HPOL_0001801801	-0.756137	0.0270058	-5.26498	1.11865e-149	-4.42381	1.43612e-147	-4.82497	4.02974e-131	M3	M3	info=method:InterPro accession:IPR004843 description:Calcineurin-like phosphoesterase domain%2C ApaH type %0Amethod:InterPro accession:IPR006186 description:Serine/threonine-specific protein phosphatase/bis(5-nucleosyl)-tetraphosphatase %0Amethod:InterPro accession:IPR029052 description:Metallo-dependent phosphatase-like
HPOL_0001804801-mRNA-1	HPOL_0001804801	-3.00786	7.42153e-29	-3.50035	4.83192e-28	-3.42061	1.83989e-43	-3.28687	1.18268e-20	M5	M4	info=method:InterPro accession:IPR000276 description:G protein-coupled receptor%2C rhodopsin-like
HPOL_0001809601-mRNA-1	HPOL_0001809601	-2.54946	0.0369615	-5.96982	2.43621e-33	-6.5549	7.67566e-52	-6.43637	3.05762e-39	M3	M3
HPOL_0001814201-mRNA-1	HPOL_0001814201	-0.943034	1.5297e-10	-1.05739	9.12031e-14	-4.0279	4.57516e-234	-4.12193	6.0393e-190	M5	M3
HPOL_0001814401-mRNA-1	HPOL_0001814401	-1.78695	0.0174467	-6.07111	6.30958e-31	-6.98094	8.58682e-53	-6.29945	4.86062e-34	M3	M3	info=method:InterPro accession:IPR001910 description:Inosine/uridine-preferring nucleoside hydrolase domain %0Amethod:InterPro accession:IPR036452 description:Ribonucleoside hydrolase-like
HPOL_0001816301-mRNA-1	HPOL_0001816301	-3.07069	5.81466e-06	-5.316	1.17196e-19	-7.06665	3.87197e-43	-6.37844	8.94956e-28	M3	M3
HPOL_0001827901-mRNA-1	HPOL_0001827901	-1.59637	0.000275408	-6.12407	2.74952e-68	-6.07121	3.1648e-90	-6.11971	1.54653e-70	M3	M3	info=method:InterPro accession:IPR004843 description:Calcineurin-like phosphoesterase domain%2C ApaH type %0Amethod:InterPro accession:IPR006186 description:Serine/threonine-specific protein phosphatase/bis(5-nucleosyl)-tetraphosphatase %0Amethod:InterPro accession:IPR029052 description:Metallo-dependent phosphatase-like %0Amethod:InterPro accession:IPR031675 description:Serine-threonine protein …
HPOL_0001829001-mRNA-2	HPOL_0001829001	-1.03236	5.54167e-09	-1.16302	1.74692e-13	-0.84203	2.10878e-09	-1.07304	3.36596e-11	M3	M3
HPOL_0001829001-mRNA-1	HPOL_0001829001	-1.02028	2.61389e-08	-1.11102	2.27158e-11	-0.853724	7.82416e-09	-1.09035	1.31441e-10	M3	M3
HPOL_0001834101-mRNA-1	HPOL_0001834101	-3.49991	3.18407e-12	-5.62512	6.72874e-72	-7.0522	1.97517e-162	-6.00519	3.65651e-96	M3	M3	info=method:InterPro accession:IPR000719 description:Protein kinase domain %0Amethod:InterPro accession:IPR011009 description:Protein kinase-like domain superfamily
HPOL_0001834201-mRNA-1	HPOL_0001834201	-2.98595	1.10609e-06	-5.94808	9.34485e-61	-6.45752	1.9206e-109	-6.3144	7.7887e-75	M3	M3	info=method:InterPro accession:IPR011009 description:Protein kinase-like domain superfamily
HPOL_0001834601-mRNA-1	HPOL_0001834601	-1.46506	5.51853e-06	-5.0098	1.18968e-67	-6.43927	2.70817e-144	-6.19362	1.05398e-102	M3	M3
HPOL_0001836401-mRNA-1	HPOL_0001836401	-2.37545	0.0154679	-6.19149	3.19911e-37	-7.48584	3.3603e-69	-6.42482	2.26589e-40	M3	M3	info=method:InterPro accession:IPR000535 description:Major sperm protein (MSP) domain %0Amethod:InterPro accession:IPR008962 description:PapD-like superfamily %0Amethod:InterPro accession:IPR013783 description:Immunoglobulin-like fold
HPOL_0001837101-mRNA-1	HPOL_0001837101	-0.532959	0.0262412	-0.604845	0.00458637	-2.75006	9.44701e-54	-2.14667	1.7116e-26	M3	M3
HPOL_0001843801-mRNA-1	HPOL_0001843801	-2.0938	0.0149222	-6.79138	9.4406e-35	-7.27035	2.2505e-55	-6.4307	4.13617e-34	M3	M3
HPOL_0001855001-mRNA-1	HPOL_0001855001	-2.41184	1.05964e-12	-5.69906	3.78817e-69	-6.79044	3.10063e-127	-6.29822	3.76629e-82	M3	M3	info=method:InterPro accession:IPR001534 description:Transthyretin-like %0Amethod:InterPro accession:IPR038479 description:Transthyretin-like superfamily
HPOL_0001855201-mRNA-1	HPOL_0001855201	-2.88719	0.00770608	-6.84927	8.91343e-22	-7.0305	2.07472e-29	-6.39486	1.40577e-19	M3	M3	info=method:InterPro accession:IPR001304 description:C-type lectin-like %0Amethod:InterPro accession:IPR016186 description:C-type lectin-like/link domain superfamily %0Amethod:InterPro accession:IPR016187 description:C-type lectin fold
HPOL_0001855301-mRNA-1	HPOL_0001855301	-1.63903	2.89155e-05	-5.57984	4.37974e-55	-6.66298	8.28993e-102	-6.0224	4.26181e-62	M3	M3
HPOL_0001857501-mRNA-1	HPOL_0001857501	-2.88836	0.044728	-6.50791	3.11421e-30	-7.23581	7.54396e-50	-6.64425	4.61662e-33	M3	M3
HPOL_0001860301-mRNA-2	HPOL_0001860301	-1.33732	0.00481378	-6.01285	1.82443e-52	-6.49522	1.19034e-79	-6.17964	1.10013e-56	M3	M3
HPOL_0001860301-mRNA-1	HPOL_0001860301	-1.32381	0.0052782	-6.00858	1.65038e-52	-6.49362	8.58284e-80	-6.18534	6.5493e-57	M3	M3
HPOL_0001861301-mRNA-1	HPOL_0001861301	-0.569372	1.35597e-07	-1.75981	1.19162e-67	-1.08669	2.68979e-34	-1.00439	2.04373e-23	M3	M3	info=method:InterPro accession:IPR007673 description:Condensin subunit 1 %0Amethod:InterPro accession:IPR016024 description:Armadillo-type fold %0Amethod:InterPro accession:IPR026971 description:Condensin subunit 1/Condensin-2 complex subunit D3 %0Amethod:InterPro accession:IPR032682 description:Condensin complex subunit 1%2C C-terminal
HPOL_0001864401-mRNA-1	HPOL_0001864401	-3.35579	5.98509e-06	-5.68204	9.69434e-40	-6.77679	4.05178e-80	-6.26113	2.34724e-50	M3	M3
HPOL_0001864801-mRNA-1	HPOL_0001864801	-2.38154	1.2638e-14	-1.48966	7.46858e-07	-3.89499	1.35751e-48	-4.16524	3.04194e-41	M5	M4
HPOL_0001865301-mRNA-1	HPOL_0001865301	-3.642	5.25456e-31	-4.96419	1.12038e-56	-5.57067	8.47608e-92	-5.45975	4.95e-66	M5	M4
HPOL_0001868401-mRNA-1	HPOL_0001868401	-1.09845	0.0448566	-5.44922	6.79384e-36	-7.02789	1.59952e-77	-6.34327	1.91513e-48	M3	M3
HPOL_0001870601-mRNA-1	HPOL_0001870601	-2.32442	1.68828e-05	-5.87768	4.51941e-37	-6.83663	2.51116e-64	-6.15076	3.10285e-41	M3	M3
HPOL_0001873101-mRNA-1	HPOL_0001873101	-3.71557	0.00888404	-6.34157	4.25726e-29	-6.67823	5.19327e-45	-6.23889	8.86977e-31	M3	M3
HPOL_0001875401-mRNA-1	HPOL_0001875401	-3.50625	8.91708e-54	-3.33328	1.21614e-52	-3.87143	3.83564e-93	-4.14258	6.20978e-60	M5	M4
HPOL_0001879601-mRNA-1	HPOL_0001879601	-2.29103	0.00259705	-5.95066	1.39652e-46	-7.30094	3.04384e-93	-6.66223	1.58761e-58	M3	M3
HPOL_0001889101-mRNA-1	HPOL_0001889101	-3.47839	4.6027e-07	-5.77559	2.98244e-28	-6.78922	1.63011e-49	-6.48238	2.50094e-35	M3	M3	info=method:InterPro accession:IPR001304 description:C-type lectin-like %0Amethod:InterPro accession:IPR016186 description:C-type lectin-like/link domain superfamily %0Amethod:InterPro accession:IPR016187 description:C-type lectin fold
HPOL_0001889401-mRNA-1	HPOL_0001889401	-1.24303	1.11607e-16	-1.38445	1.32099e-21	-2.10204	9.74738e-62	-2.35434	1.85202e-59	M5	M3	info=method:InterPro accession:IPR000432 description:DNA mismatch repair protein MutS%2C C-terminal %0Amethod:InterPro accession:IPR027417 description:P-loop containing nucleoside triphosphate hydrolase
HPOL_0001892001-mRNA-1	HPOL_0001892001	-2.70077	9.98184e-58	-3.40821	7.74843e-93	-3.62263	1.59687e-134	-4.14135	1.02895e-136	M3	M3
HPOL_0001900701-mRNA-1	HPOL_0001900701	-1.62126	1.62165e-09	-4.25138	4.35634e-70	-4.61532	1.40044e-122	-4.9311	7.17754e-89	M3	M3
HPOL_0001902701-mRNA-1	HPOL_0001902701	-3.67756	6.83672e-22	-4.12118	2.3667e-26	-4.48867	2.92971e-42	-5.0919	2.63643e-38	M5	M4	info=method:InterPro accession:IPR001275 description:DM DNA-binding domain %0Amethod:InterPro accession:IPR026607 description:DMRT/protein doublesex/protein male abnormal 3 %0Amethod:InterPro accession:IPR036407 description:DM DNA-binding domain superfamily
HPOL_0001908101-mRNA-1	HPOL_0001908101	-2.13369	1.38264e-07	-1.87774	9.22926e-07	-1.27617	0.000127742	-2.97567	4.25272e-11	M5	M4
HPOL_0001909901-mRNA-1	HPOL_0001909901	-3.7597	9.36536e-10	-5.69491	1.9022e-31	-6.84388	9.69934e-58	-6.45451	4.05593e-40	M3	M3	info=method:InterPro accession:IPR001304 description:C-type lectin-like %0Amethod:InterPro accession:IPR016186 description:C-type lectin-like/link domain superfamily %0Amethod:InterPro accession:IPR016187 description:C-type lectin fold
HPOL_0001912801-mRNA-1	HPOL_0001912801	-3.73558	0.00144877	-6.23128	1.80685e-25	-6.87057	9.27911e-40	-6.43976	9.59369e-28	M3	M3	info=method:InterPro accession:IPR000719 description:Protein kinase domain %0Amethod:InterPro accession:IPR011009 description:Protein kinase-like domain superfamily %0Amethod:InterPro accession:IPR017441 description:Protein kinase%2C ATP binding site
HPOL_0001915001-mRNA-1	HPOL_0001915001	-2.44506	6.88302e-32	-2.20264	5.73142e-26	-3.6489	1.43142e-84	-2.85111	8.67827e-40	M5	M4
HPOL_0001921201-mRNA-1	HPOL_0001921201	-1.18889	6.15816e-09	-0.565489	0.00501424	-4.0828	1.98698e-124	-3.77962	1.03046e-79	M5	M4
HPOL_0001922401-mRNA-1	HPOL_0001922401	-2.34422	0.00375116	-5.90527	7.14317e-32	-7.11235	6.83686e-60	-6.84588	1.84159e-42	M3	M3
HPOL_0001925701-mRNA-1	HPOL_0001925701	-1.95937	3.4362e-23	-2.02451	8.08945e-26	-2.67794	1.04097e-54	-2.75182	2.82808e-43	M5	M4
HPOL_0001926701-mRNA-1	HPOL_0001926701	-2.94742	0.00421483	-7.23884	1.23039e-18	-7.18391	1.04136e-23	-6.46658	1.45561e-15	M3	M3	info=method:InterPro accession:IPR001304 description:C-type lectin-like %0Amethod:InterPro accession:IPR016186 description:C-type lectin-like/link domain superfamily %0Amethod:InterPro accession:IPR016187 description:C-type lectin fold
HPOL_0001926901-mRNA-1	HPOL_0001926901	-1.38974	1.99057e-05	-5.20219	6.26836e-68	-6.36686	2.98047e-130	-6.22437	1.27739e-97	M3	M3
HPOL_0001935101-mRNA-1	HPOL_0001935101	-1.79631	8.04117e-21	-0.60442	0.000998715	-0.377668	0.0180153	-0.587827	0.001239	M3	M3	info=method:InterPro accession:IPR001611 description:Leucine-rich repeat %0Amethod:InterPro accession:IPR003591 description:Leucine-rich repeat%2C typical subtype %0Amethod:InterPro accession:IPR032675 description:Leucine-rich repeat domain superfamily
HPOL_0001935101-mRNA-2	HPOL_0001935101	-1.79631	8.04117e-21	-0.60442	0.000998715	-0.377668	0.0180153	-0.587827	0.001239	M3	M3	info=method:InterPro accession:IPR001611 description:Leucine-rich repeat %0Amethod:InterPro accession:IPR003591 description:Leucine-rich repeat%2C typical subtype %0Amethod:InterPro accession:IPR032675 description:Leucine-rich repeat domain superfamily
HPOL_0001935101-mRNA-3	HPOL_0001935101	-1.79631	8.04117e-21	-0.60442	0.000998715	-0.377668	0.0180153	-0.587827	0.001239	M3	M3	info=method:InterPro accession:IPR001611 description:Leucine-rich repeat %0Amethod:InterPro accession:IPR003591 description:Leucine-rich repeat%2C typical subtype %0Amethod:InterPro accession:IPR032675 description:Leucine-rich repeat domain superfamily
HPOL_0001936101-mRNA-1	HPOL_0001936101	-0.823702	0.000292005	-4.52902	8.95177e-112	-3.00575	4.28495e-65	-3.02501	6.60381e-52	M3	M3	info=method:InterPro accession:IPR002314 description:Aminoacyl-tRNA synthetase%2C class II (G/ P/ S/T) %0Amethod:InterPro accession:IPR002320 description:Threonine-tRNA ligase%2C class IIa %0Amethod:InterPro accession:IPR004154 description:Anticodon-binding %0Amethod:InterPro accession:IPR036621 description:Anticodon-binding domain superfamily
HPOL_0001936501-mRNA-1	HPOL_0001936501	-0.93163	0.00196864	-1.45741	7.09747e-10	-2.45871	3.2989e-36	-2.60145	1.10222e-27	M3	M3	info=method:InterPro accession:IPR004843 description:Calcineurin-like phosphoesterase domain%2C ApaH type %0Amethod:InterPro accession:IPR008963 description:Purple acid phosphatase-like%2C N-terminal %0Amethod:InterPro accession:IPR015914 description:Purple acid phosphatase%2C N-terminal %0Amethod:InterPro accession:IPR025733 description:Iron/zinc purple acid phosphatase-like C-terminal domain %0…
HPOL_0001937001-mRNA-1	HPOL_0001937001	-2.72635	2.97197e-19	-4.20745	9.99322e-37	-6.10465	8.12821e-36	-6.22464	5.42391e-16	M5	M4
HPOL_0001938001-mRNA-1	HPOL_0001938001	-3.84447	4.68484e-37	-6.13789	2.02144e-90	-6.84679	1.73711e-159	-6.22208	3.5177e-99	M5	M3
HPOL_0001939101-mRNA-1	HPOL_0001939101	-2.95935	0.0289975	-6.75386	1.66105e-48	-6.69357	1.74724e-69	-6.33691	2.69552e-48	M3	M3	info=method:InterPro accession:IPR001577 description:Peptidase M8%2C leishmanolysin
HPOL_0001942401-mRNA-1	HPOL_0001942401	-3.20866	0.0142982	-6.12394	2.55524e-17	-6.87457	1.31986e-27	-6.43602	2.15868e-19	M3	M3
HPOL_0001948001-mRNA-1	HPOL_0001948001	-1.9118	6.69569e-10	-2.28153	2.80945e-15	-4.92152	7.89536e-31	-4.4881	1.73994e-14	M5	M4
HPOL_0001948101-mRNA-1	HPOL_0001948101	-3.16244	1.79774e-29	-3.87788	3.90091e-38	-5.51218	1.25902e-64	-6.31548	2.33621e-23	M5	M4
HPOL_0001948201-mRNA-1	HPOL_0001948201	-3.00291	3.23116e-72	-3.15225	2.49752e-78	-4.22179	2.50429e-147	-4.87631	1.58986e-62	M5	M4	info=method:InterPro accession:IPR014729 description:Rossmann-like alpha/beta/alpha sandwich fold
HPOL_0001949401-mRNA-1	HPOL_0001949401	-1.33628	1.90248e-15	-0.591415	0.000308161	-1.61387	3.26256e-28	-2.01028	2.95181e-28	M5	M4	info=method:InterPro accession:IPR011009 description:Protein kinase-like domain superfamily %0Amethod:InterPro accession:IPR012877 description:Uncharacterised oxidoreductase Dhs-27 %0Amethod:InterPro accession:IPR015897 description:CHK kinase-like
HPOL_0001953001-mRNA-1	HPOL_0001953001	-0.976704	3.38348e-10	-0.946082	3.55501e-10	-2.66982	7.01733e-89	-2.70102	2.95533e-70	M5	M4
HPOL_0001954601-mRNA-1	HPOL_0001954601	-2.42998	4.00516e-51	-1.29923	6.27109e-18	-1.92284	2.11419e-48	-2.46797	1.06061e-48	M5	M4
HPOL_0001954701-mRNA-1	HPOL_0001954701	-2.61203	6.39596e-34	-2.34734	7.23839e-33	-3.20192	1.85686e-73	-3.69691	2.07042e-52	M5	M4
HPOL_0001954801-mRNA-1	HPOL_0001954801	-2.47878	1.97859e-39	-1.29906	1.13914e-13	-0.766731	3.45009e-07	-0.833806	3.54134e-06	M3	M4
HPOL_0001968401-mRNA-1	HPOL_0001968401	-2.53962	0.0300333	-4.16418	2.92712e-23	-6.85381	4.51235e-77	-6.30283	5.25966e-51	M3	M3	info=method:InterPro accession:IPR017946 description:PLC-like phosphodiesterase%2C TIM beta/alpha-barrel domain superfamily %0Amethod:InterPro accession:IPR030395 description:Glycerophosphodiester phosphodiesterase domain
HPOL_0001972301-mRNA-1	HPOL_0001972301	-2.44168	8.76471e-25	-1.68793	4.37193e-14	-3.72243	7.318e-74	-3.96175	6.6835e-59	M5	M4
HPOL_0001972401-mRNA-1	HPOL_0001972401	-2.39465	5.83331e-91	-1.65663	1.36838e-45	-2.41251	1.0348e-120	-2.78287	2.92219e-121	M5	M4
HPOL_0001974001-mRNA-1	HPOL_0001974001	-1.44122	0.0413417	-3.13489	6.15364e-14	-1.7639	2.183e-05	-2.35668	8.3819e-05	M3	M3	info=method:InterPro accession:IPR008906 description:HAT%2C C-terminal dimerisation domain %0Amethod:InterPro accession:IPR012337 description:Ribonuclease H-like superfamily
HPOL_0001974401-mRNA-1	HPOL_0001974401	-1.31362	2.44983e-10	-1.54571	5.21334e-15	-4.28024	2.75859e-137	-4.43662	1.2193e-111	M3	M3
HPOL_0001974901-mRNA-1	HPOL_0001974901	-2.30902	2.10602e-45	-1.55771	6.90621e-23	-3.92615	2.04362e-152	-4.02338	4.7954e-99	M5	M4	info=method:InterPro accession:IPR000210 description:BTB/POZ domain %0Amethod:InterPro accession:IPR011333 description:SKP1/BTB/POZ domain superfamily %0Amethod:InterPro accession:IPR011705 description:BTB/Kelch-associated
HPOL_0001976101-mRNA-1	HPOL_0001976101	-2.00544	0.000258414	-6.09601	2.00734e-40	-6.78445	1.69851e-65	-6.52917	2.29842e-47	M3	M3
HPOL_0001976401-mRNA-1	HPOL_0001976401	-3.48307	0.00118499	-6.10275	4.28329e-25	-6.58588	2.33805e-62	-5.97009	1.35186e-36	M3	M3	info=method:InterPro accession:IPR017946 description:PLC-like phosphodiesterase%2C TIM beta/alpha-barrel domain superfamily %0Amethod:InterPro accession:IPR030395 description:Glycerophosphodiester phosphodiesterase domain
HPOL_0001982001-mRNA-1	HPOL_0001982001	-3.007	9.07277e-81	-0.843966	5.3315e-08	-1.78334	3.41285e-40	-1.96789	7.92393e-38	M3	M3
HPOL_0001984801-mRNA-1	HPOL_0001984801	-5.02945	3.73028e-12	-5.43568	8.22291e-24	-6.96093	2.36325e-48	-6.19716	2.33415e-30	M3	M3
HPOL_0001984901-mRNA-1	HPOL_0001984901	-3.26405	4.68178e-05	-6.20278	4.16055e-21	-7.24282	1.90034e-36	-6.55986	7.67863e-24	M3	M3
HPOL_0001987901-mRNA-1	HPOL_0001987901	-3.7629	0.00762266	-6.07295	1.47625e-22	-7.15681	1.38823e-41	-6.48795	6.18248e-27	M3	M3
HPOL_0001989501-mRNA-2	HPOL_0001989501	-0.530264	1.03223e-06	-1.62566	2.90396e-57	-1.39659	8.71286e-56	-1.30854	1.30448e-38	M3	M3	info=method:InterPro accession:IPR006109 description:Glycerol-3-phosphate dehydrogenase%2C NAD-dependent%2C C-terminal %0Amethod:InterPro accession:IPR006168 description:Glycerol-3-phosphate dehydrogenase%2C NAD-dependent %0Amethod:InterPro accession:IPR008927 description:6-phosphogluconate dehydrogenase-like%2C C-terminal domain superfamily %0Amethod:InterPro accession:IPR011128 description:Glyc…
HPOL_0001989501-mRNA-1	HPOL_0001989501	-0.531596	9.49415e-07	-1.62297	3.76149e-57	-1.39457	1.07924e-55	-1.30811	1.24801e-38	M3	M3	info=method:InterPro accession:IPR006109 description:Glycerol-3-phosphate dehydrogenase%2C NAD-dependent%2C C-terminal %0Amethod:InterPro accession:IPR006168 description:Glycerol-3-phosphate dehydrogenase%2C NAD-dependent %0Amethod:InterPro accession:IPR008927 description:6-phosphogluconate dehydrogenase-like%2C C-terminal domain superfamily %0Amethod:InterPro accession:IPR011128 description:Glyc…
HPOL_0001994601-mRNA-1	HPOL_0001994601	-0.544946	0.0322765	-1.76479	3.47061e-17	-2.47497	4.70875e-42	-2.52885	1.38098e-32	M3	M3
HPOL_0002005901-mRNA-2	HPOL_0002005901	-3.63215	0.000565724	-6.14346	4.24715e-24	-7.02727	9.93987e-41	-6.53108	1.35579e-27	M3	M3
HPOL_0002005901-mRNA-1	HPOL_0002005901	-3.63215	0.000565724	-6.14346	4.24715e-24	-7.02727	9.93987e-41	-6.53108	1.35579e-27	M3	M3
HPOL_0002006801-mRNA-1	HPOL_0002006801	-2.18216	2.88761e-27	-2.58088	7.75651e-32	-4.76126	5.23284e-96	-4.2065	1.48608e-47	M5	M4
HPOL_0002009801-mRNA-1	HPOL_0002009801	-2.26503	1.21421e-13	-2.52911	1.4369e-16	-4.02188	1.44837e-38	-3.14048	1.49724e-20	M5	M4	info=method:InterPro accession:IPR011989 description:Armadillo-like helical
HPOL_0002011101-mRNA-1	HPOL_0002011101	-4.06417	2.01602e-41	-5.1465	3.9461e-62	-6.53053	1.01698e-141	-6.64745	5.24152e-97	M5	M3
HPOL_0002015001-mRNA-1	HPOL_0002015001	-0.785676	0.00322457	-2.42506	2.53323e-26	-5.13892	1.85253e-114	-5.44228	6.53298e-68	M5	M3	info=method:InterPro accession:IPR000152 description:EGF-type aspartate/asparagine hydroxylation site %0Amethod:InterPro accession:IPR000742 description:EGF-like domain %0Amethod:InterPro accession:IPR001881 description:EGF-like calcium-binding domain %0Amethod:InterPro accession:IPR002486 description:Nematode cuticle collagen%2C N-terminal %0Amethod:InterPro accession:IPR013032 description:EGF-l…
HPOL_0002019401-mRNA-1	HPOL_0002019401	-0.82127	0.0470119	-3.61392	1.33064e-39	-5.36162	4.66598e-122	-5.88688	1.49368e-87	M3	M3	info=method:InterPro accession:IPR002259 description:Equilibrative nucleoside transporter
HPOL_0002026301-mRNA-1	HPOL_0002026301	-1.67438	5.01568e-21	-0.575969	0.00153592	-1.22624	5.15347e-16	-1.50298	7.20947e-18	M5	M4
HPOL_0002026501-mRNA-1	HPOL_0002026501	-1.61346	0.0107215	-6.39381	1.86097e-33	-6.85051	4.35647e-49	-6.55828	1.18767e-35	M3	M3	info=method:InterPro accession:IPR008209 description:Phosphoenolpyruvate carboxykinase%2C GTP-utilising %0Amethod:InterPro accession:IPR008210 description:Phosphoenolpyruvate carboxykinase%2C N-terminal %0Amethod:InterPro accession:IPR013035 description:Phosphoenolpyruvate carboxykinase%2C C-terminal %0Amethod:InterPro accession:IPR035077 description:Phosphoenolpyruvate carboxykinase%2C C-termina…
HPOL_0002029801-mRNA-1	HPOL_0002029801	-3.03881	4.79232e-09	-5.20235	1.38884e-46	-7.11376	1.42439e-106	-6.4797	6.28715e-65	M3	M3
HPOL_0002029901-mRNA-1	HPOL_0002029901	-3.27328	1.22457e-76	-2.14803	3.14055e-40	-3.71185	1.44946e-134	-4.2588	2.08923e-111	M5	M4
HPOL_0002040001-mRNA-1	HPOL_0002040001	-2.95789	6.15759e-91	-2.99902	6.89322e-95	-4.38767	9.30572e-258	-4.58479	5.61263e-214	M5	M4	info=method:InterPro accession:IPR009072 description:Histone-fold
HPOL_0002040901-mRNA-1	HPOL_0002040901	-3.44437	1.09488e-13	-5.2345	1.12168e-47	-6.23579	4.79719e-80	-6.17286	5.42979e-47	M3	M3
HPOL_0002041901-mRNA-1	HPOL_0002041901	-0.67168	0.0208355	-2.81637	2.94137e-29	-3.81561	2.44707e-63	-4.20753	1.80983e-49	M5	M4
HPOL_0002042001-mRNA-1	HPOL_0002042001	-1.00914	2.47483e-16	-1.01351	3.74271e-17	-1.32159	2.34675e-36	-1.60875	7.6999e-42	M3	M3	info=method:InterPro accession:IPR000866 description:Alkyl hydroperoxide reductase subunit C/ Thiol specific antioxidant %0Amethod:InterPro accession:IPR013766 description:Thioredoxin domain %0Amethod:InterPro accession:IPR024706 description:Peroxiredoxin%2C AhpC-type %0Amethod:InterPro accession:IPR036249 description:Thioredoxin-like superfamily
HPOL_0002042201-mRNA-1	HPOL_0002042201	-4.33619	2.11017e-05	-4.67905	1.57906e-31	-6.99216	4.11871e-85	-6.40955	1.67388e-54	M3	M3
HPOL_0002042601-mRNA-1	HPOL_0002042601	-2.27202	2.34343e-06	-4.45517	4.12633e-35	-5.46897	1.16587e-96	-5.22809	4.00208e-61	M3	M3
HPOL_0002047001-mRNA-1	HPOL_0002047001	-1.05448	4.76998e-13	-1.54772	3.58934e-28	-4.77668	5.79734e-177	-5.12084	4.61571e-76	M5	M4
HPOL_0002047201-mRNA-1	HPOL_0002047201	-1.22762	2.32048e-15	-3.9412	1.3939e-154	-2.48932	1.58524e-80	-2.34431	1.91338e-56	M3	M3
HPOL_0002063301-mRNA-1	HPOL_0002063301	-3.20464	0.0287696	-6.18056	2.66436e-26	-6.86713	3.28318e-42	-6.54938	5.43577e-30	M3	M3
HPOL_0002073301-mRNA-1	HPOL_0002073301	-0.693826	0.000190087	-3.99175	5.87503e-124	-5.14447	8.72832e-264	-4.96319	2.207e-191	M3	M3	info=method:InterPro accession:IPR003702 description:Acetyl-CoA hydrolase/transferase %0Amethod:InterPro accession:IPR026888 description:Acetyl-CoA hydrolase/transferase C-terminal domain %0Amethod:InterPro accession:IPR037171 description:NagB/RpiA transferase-like %0Amethod:InterPro accession:IPR038460 description:Acetyl-CoA hydrolase/transferase%2C C-terminal domain superfamily
HPOL_0002075201-mRNA-1	HPOL_0002075201	-3.44986	0.0460247	-3.25153	0.00229339	-4.95683	5.94346e-08	-7.21594	4.28802e-08	M3	M3	info=method:InterPro accession:IPR035126 description:Secreted clade V protein
HPOL_0002075301-mRNA-1	HPOL_0002075301	-3.55236	0.0110333	-6.21408	3.08219e-36	-6.83454	1.17537e-65	-6.26736	2.37933e-43	M3	M3	info=method:InterPro accession:IPR035126 description:Secreted clade V protein
HPOL_0002076101-mRNA-1	HPOL_0002076101	-1.29565	0.0329471	-5.66174	4.14592e-36	-6.62319	7.2233e-65	-6.44897	1.02988e-46	M3	M3	info=method:InterPro accession:IPR000719 description:Protein kinase domain %0Amethod:InterPro accession:IPR001245 description:Serine-threonine/tyrosine-protein kinase%2C catalytic domain %0Amethod:InterPro accession:IPR011009 description:Protein kinase-like domain superfamily %0Amethod:InterPro accession:IPR020635 description:Tyrosine-protein kinase%2C catalytic domain
HPOL_0002076301-mRNA-1	HPOL_0002076301	-2.65539	0.00439488	-6.1411	1.12799e-18	-6.99796	1.31241e-30	-6.53491	2.2372e-21	M3	M3
HPOL_0002079701-mRNA-1	HPOL_0002079701	-2.77024	0.00259695	-6.65554	7.04755e-30	-6.11415	2.71189e-17	-3.79642	0.00323916	M5	M3
HPOL_0002082001-mRNA-1	HPOL_0002082001	-3.65309	3.4196e-53	-4.98967	1.37556e-93	-6.60885	8.51687e-158	-6.69841	2.89851e-92	M5	M4
HPOL_0002082001-mRNA-2	HPOL_0002082001	-3.78784	7.49169e-45	-5.0594	1.38723e-71	-6.92802	1.2429e-103	-6.66965	1.25156e-55	M5	M4
HPOL_0002087501-mRNA-1	HPOL_0002087501	-2.1922	0.0121398	-7.2585	1.70898e-47	-6.89707	5.53197e-66	-6.05935	2.44731e-40	M3	M3
HPOL_0002095701-mRNA-1	HPOL_0002095701	-3.40453	3.51678e-32	-5.11742	6.1458e-80	-5.24763	3.47119e-127	-5.74624	9.81928e-82	M5	M3	info=method:InterPro accession:IPR007967 description:GSKIP domain %0Amethod:InterPro accession:IPR023231 description:GSKIP domain superfamily %0Amethod:InterPro accession:IPR037395 description:GSK3B-interacting protein
HPOL_0002099401-mRNA-1	HPOL_0002099401	-0.989868	0.0129799	-4.38922	2.84672e-42	-6.26782	1.09527e-111	-6.07575	9.73819e-78	M3	M3	info=method:InterPro accession:IPR000719 description:Protein kinase domain %0Amethod:InterPro accession:IPR001245 description:Serine-threonine/tyrosine-protein kinase%2C catalytic domain %0Amethod:InterPro accession:IPR008266 description:Tyrosine-protein kinase%2C active site %0Amethod:InterPro accession:IPR011009 description:Protein kinase-like domain superfamily %0Amethod:InterPro accession:IPR…
HPOL_0002099601-mRNA-1	HPOL_0002099601	-3.5316	3.74166e-40	-3.74051	4.1497e-43	-3.05813	2.15626e-45	-4.99627	1.04721e-43	M5	M4
HPOL_0002100501-mRNA-1	HPOL_0002100501	-0.823435	0.0236962	-1.08979	6.41039e-06	-1.43679	1.1816e-13	-1.44912	3.64844e-10	M3	M3
HPOL_0002103501-mRNA-1	HPOL_0002103501	-3.93518	0.00103517	-6.42151	9.19476e-44	-7.19943	6.71678e-108	-6.47036	3.50751e-65	M3	M3
HPOL_0002103501-mRNA-2	HPOL_0002103501	-3.9353	0.0010781	-6.50868	1.82451e-43	-7.17788	2.13829e-105	-6.23305	6.41749e-64	M3	M3
HPOL_0002106401-mRNA-1	HPOL_0002106401	-4.46902	0.00010519	-5.60616	3.16336e-10	-6.85479	2.52295e-19	-5.79094	2.00029e-11	M3	M3
HPOL_0002112301-mRNA-1	HPOL_0002112301	-1.17336	0.0485705	-5.59651	7.65276e-48	-6.19703	2.86186e-83	-6.17784	3.56804e-59	M3	M3	info=method:InterPro accession:IPR003439 description:ABC transporter-like %0Amethod:InterPro accession:IPR026082 description:ABC transporter A %0Amethod:InterPro accession:IPR027417 description:P-loop containing nucleoside triphosphate hydrolase
HPOL_0002116901-mRNA-1	HPOL_0002116901	-2.47776	1.18697e-16	-3.21435	4.76399e-22	-5.78759	6.17419e-55	-5.65894	1.27389e-26	M5	M4	info=method:InterPro accession:IPR001356 description:Homeobox domain %0Amethod:InterPro accession:IPR009057 description:Homeobox-like domain superfamily
HPOL_0002117801-mRNA-1	HPOL_0002117801	-1.00785	0.0152029	-5.46884	5.62613e-70	-6.39378	4.07078e-140	-5.69495	4.92033e-82	M3	M3
HPOL_0002133501-mRNA-1	HPOL_0002133501	-2.0827	0.0208877	-6.3206	1.3897e-19	-6.79843	8.88139e-29	-6.50825	4.47612e-21	M3	M3	info=method:InterPro accession:IPR013078 description:Histidine phosphatase superfamily%2C clade-1 %0Amethod:InterPro accession:IPR029033 description:Histidine phosphatase superfamily
HPOL_0002139801-mRNA-1	HPOL_0002139801	-2.02961	0.00359577	-6.33569	1.37094e-30	-6.81212	2.36873e-45	-6.40049	9.43906e-32	M3	M3	info=method:InterPro accession:IPR000555 description:JAB1/MPN/MOV34 metalloenzyme domain %0Amethod:InterPro accession:IPR037518 description:MPN domain
HPOL_0002146801-mRNA-1	HPOL_0002146801	-0.987268	6.39543e-11	-2.22525	1.0516e-61	-1.22417	1.43443e-28	-1.00718	1.97366e-15	M3	M3	info=method:InterPro accession:IPR000164 description:Histone H3/CENP-A %0Amethod:InterPro accession:IPR007125 description:Histone H2A/H2B/H3 %0Amethod:InterPro accession:IPR009072 description:Histone-fold
HPOL_0002146901-mRNA-1	HPOL_0002146901	-3.03893	0.0274111	-6.26006	4.6835e-36	-6.97086	4.4059e-58	-6.41034	2.26823e-38	M3	M3	info=method:InterPro accession:IPR001841 description:Zinc finger%2C RING-type %0Amethod:InterPro accession:IPR013083 description:Zinc finger%2C RING/FYVE/PHD-type %0Amethod:InterPro accession:IPR017907 description:Zinc finger%2C RING-type%2C conserved site
HPOL_0002147501-mRNA-1	HPOL_0002147501	-3.25327	1.6716e-119	-2.73276	5.51843e-86	-3.00755	8.62846e-134	-3.24439	3.06509e-121	M5	M3	info=method:InterPro accession:IPR002067 description:Mitochondrial carrier protein %0Amethod:InterPro accession:IPR002113 description:Adenine nucleotide translocator 1 %0Amethod:InterPro accession:IPR018108 description:Mitochondrial substrate/solute carrier %0Amethod:InterPro accession:IPR023395 description:Mitochondrial carrier domain superfamily
HPOL_0002147901-mRNA-1	HPOL_0002147901	-1.40426	0.0344683	-5.91214	7.20312e-44	-6.83318	5.69708e-75	-6.28046	6.2508e-50	M3	M3
HPOL_0002151601-mRNA-1	HPOL_0002151601	-3.40752	3.92469e-24	-2.334	1.72881e-13	-0.764209	0.00435202	-2.02437	1.23951e-10	M3	M3
HPOL_0002151801-mRNA-1	HPOL_0002151801	-1.77848	0.0167672	-5.00997	5.68146e-12	-2.11163	9.86709e-13	-2.53159	2.51286e-10	M3	M3
HPOL_0002152401-mRNA-1	HPOL_0002152401	-1.8251	9.11969e-12	-4.77642	4.2534e-91	-4.5493	5.31031e-114	-5.15091	6.4535e-110	M3	M3	info=method:InterPro accession:IPR000719 description:Protein kinase domain %0Amethod:InterPro accession:IPR001245 description:Serine-threonine/tyrosine-protein kinase%2C catalytic domain %0Amethod:InterPro accession:IPR008266 description:Tyrosine-protein kinase%2C active site %0Amethod:InterPro accession:IPR011009 description:Protein kinase-like domain superfamily %0Amethod:InterPro accession:IPR…
HPOL_0002160901-mRNA-1	HPOL_0002160901	-2.42405	0.0114053	-6.18168	1.3832e-23	-6.6789	2.67134e-35	-6.56969	5.20552e-27	M3	M3	info=method:InterPro accession:IPR001079 description:Galectin%2C carbohydrate recognition domain %0Amethod:InterPro accession:IPR013320 description:Concanavalin A-like lectin/glucanase domain superfamily
HPOL_0002161601-mRNA-1	HPOL_0002161601	-3.6825	3.60464e-13	-5.62339	7.19616e-51	-6.78584	7.21407e-96	-6.6668	6.68207e-67	M3	M3	info=method:InterPro accession:IPR005124 description:Vacuolar (H+)-ATPase G subunit
HPOL_0002161601-mRNA-2	HPOL_0002161601	-3.6825	3.60464e-13	-5.62339	7.19616e-51	-6.78584	7.21407e-96	-6.6668	6.68207e-67	M3	M3	info=method:InterPro accession:IPR005124 description:Vacuolar (H+)-ATPase G subunit
HPOL_0002162901-mRNA-1	HPOL_0002162901	-2.3834	1.05964e-12	-5.51935	4.93334e-75	-6.73969	1.57982e-144	-6.45774	2.1967e-98	M3	M3
HPOL_0002163401-mRNA-1	HPOL_0002163401	-3.32183	2.8346e-45	-4.46896	5.15515e-82	-5.79028	8.10245e-167	-5.60487	7.20718e-116	M5	M4
HPOL_0002168301-mRNA-1	HPOL_0002168301	-1.18197	0.000476356	-0.660893	0.0433832	-1.11639	4.23081e-05	-1.35113	0.000147033	M5	M4
HPOL_0002169501-mRNA-1	HPOL_0002169501	-0.555105	0.0428946	-0.736393	0.00153088	-6.39189	1.95597e-227	-6.34823	2.82915e-175	M3	M3
HPOL_0002169601-mRNA-1	HPOL_0002169601	-1.44353	0.000309758	-5.07524	1.46795e-50	-6.47621	1.71311e-104	-6.30801	1.39845e-72	M3	M3
HPOL_0002174001-mRNA-1	HPOL_0002174001	-3.12215	2.29485e-84	-3.62081	1.5619e-110	-5.37607	1.2156e-250	-5.66203	2.15558e-148	M5	M4
HPOL_0002175401-mRNA-1	HPOL_0002175401	-3.21238	1.16203e-30	-4.50361	4.25085e-60	-5.62059	3.26724e-109	-5.06395	3.80795e-66	M5	M4
HPOL_0002175501-mRNA-1	HPOL_0002175501	-1.95469	0.0105733	-4.92606	1.16757e-32	-4.71896	3.15901e-68	-4.84309	2.00526e-46	M3	M3	info=method:InterPro accession:IPR000980 description:SH2 domain %0Amethod:InterPro accession:IPR036860 description:SH2 domain superfamily
HPOL_0002178601-mRNA-1	HPOL_0002178601	-2.85149	0.0476681	-5.5832	1.3098e-31	-7.05113	6.63872e-64	-6.50325	8.45955e-40	M3	M3
HPOL_0002180601-mRNA-1	HPOL_0002180601	-0.873882	0.0170739	-5.4725	3.81622e-74	-6.17948	5.18331e-126	-5.92151	3.26724e-89	M3	M3
HPOL_0002180601-mRNA-2	HPOL_0002180601	-0.873882	0.0170739	-5.4725	3.81622e-74	-6.17939	5.20585e-126	-5.92146	3.26852e-89	M3	M3
HPOL_0002181701-mRNA-1	HPOL_0002181701	-3.38956	2.32239e-36	-3.66294	1.56915e-40	-5.86392	4.35203e-98	-5.36826	2.3828e-49	M5	M4
HPOL_0002185601-mRNA-1	HPOL_0002185601	-1.0413	0.0124686	-4.36328	5.11999e-49	-6.60497	5.22044e-132	-5.73848	1.49049e-74	M3	M3
HPOL_0002191901-mRNA-1	HPOL_0002191901	-2.55264	7.2956e-55	-2.09149	5.26465e-38	-4.72693	2.81832e-237	-4.83127	5.44348e-187	M5	M4	info=method:InterPro accession:IPR001232 description:S-phase kinase-associated protein 1-like %0Amethod:InterPro accession:IPR011333 description:SKP1/BTB/POZ domain superfamily %0Amethod:InterPro accession:IPR016072 description:SKP1 component%2C dimerisation %0Amethod:InterPro accession:IPR016073 description:SKP1 component%2C POZ domain %0Amethod:InterPro accession:IPR016897 description:S-phase k…
HPOL_0002195401-mRNA-1	HPOL_0002195401	-1.138	7.84977e-05	-3.32301	6.99119e-37	-6.47581	2.8287e-177	-6.08892	3.12896e-123	M3	M3
HPOL_0002196401-mRNA-1	HPOL_0002196401	-1.41967	4.70385e-11	-1.49965	1.82621e-12	-0.623525	0.000542659	-0.68729	0.0014596	M5	M4	info=method:InterPro accession:IPR007248 description:Mpv17/PMP22
HPOL_0002196601-mRNA-1	HPOL_0002196601	-1.81849	0.00610983	-4.31495	5.75963e-48	-5.76764	4.38441e-117	-6.52188	1.54859e-61	M3	M3
HPOL_0002197501-mRNA-1	HPOL_0002197501	-1.67073	9.01419e-49	-1.45415	1.46413e-39	-2.70335	8.05207e-140	-2.47129	2.01415e-83	M5	M4	info=method:InterPro accession:IPR004344 description:Tubulin-tyrosine ligase/Tubulin polyglutamylase %0Amethod:InterPro accession:IPR013815 description:ATP-grasp fold%2C subdomain 1
HPOL_0002197801-mRNA-1	HPOL_0002197801	-0.613241	0.0407154	-3.94696	3.03135e-68	-6.63272	5.21176e-126	-6.02659	1.51046e-50	M5	M3	info=method:InterPro accession:IPR007284 description:Ground-like domain
HPOL_0002198401-mRNA-1	HPOL_0002198401	-3.64696	4.47605e-27	-4.61481	1.69147e-43	-6.60374	6.37868e-108	-6.78333	2.04714e-83	M5	M4
HPOL_0002199801-mRNA-1	HPOL_0002199801	-2.71426	0.00277342	-6.43946	1.3097e-30	-6.95961	5.0277e-46	-6.59374	1.06607e-32	M3	M3	info=method:InterPro accession:IPR006099 description:Methylmalonyl-CoA mutase%2C alpha/beta chain%2C catalytic %0Amethod:InterPro accession:IPR006158 description:Cobalamin (vitamin B12)-binding domain %0Amethod:InterPro accession:IPR006159 description:Methylmalonyl-CoA mutase%2C C-terminal %0Amethod:InterPro accession:IPR016176 description:Cobalamin (vitamin B12)-dependent enzyme%2C catalytic %0A…
HPOL_0002200801-mRNA-1	HPOL_0002200801	-3.78252	9.18384e-10	-5.53509	3.03441e-23	-6.85539	1.25824e-44	-6.42399	1.54677e-30	M3	M3
HPOL_0002201001-mRNA-1	HPOL_0002201001	-0.643005	0.00887937	-0.521627	0.0174332	-0.996097	3.85441e-08	-2.14907	2.15203e-21	M3	M3	info=method:InterPro accession:IPR024862 description:Transient receptor potential cation channel subfamily V
HPOL_0002210901-mRNA-1	HPOL_0002210901	-1.94502	5.04819e-23	-3.83542	2.08573e-85	-5.78765	1.37856e-212	-5.4437	5.25553e-131	M5	M4	info=method:InterPro accession:IPR000175 description:Sodium:neurotransmitter symporter %0Amethod:InterPro accession:IPR037272 description:Sodium:neurotransmitter symporter superfamily
HPOL_0002214401-mRNA-1	HPOL_0002214401	-1.87317	2.06304e-11	-4.42883	1.07071e-65	-6.00332	8.01324e-149	-6.20074	8.66932e-103	M3	M3	info=method:InterPro accession:IPR037272 description:Sodium:neurotransmitter symporter superfamily
HPOL_0002214601-mRNA-1	HPOL_0002214601	-0.841378	0.0086504	-4.0576	4.50057e-52	-5.8025	3.51487e-137	-5.32897	2.98535e-86	M3	M3	info=method:InterPro accession:IPR011032 description:GroES-like superfamily %0Amethod:InterPro accession:IPR013149 description:Alcohol dehydrogenase%2C C-terminal %0Amethod:InterPro accession:IPR036291 description:NAD(P)-binding domain superfamily
HPOL_0002216101-mRNA-1	HPOL_0002216101	-2.29757	0.00559513	-6.47934	3.88081e-20	-7.05246	2.95333e-30	-6.53917	7.34018e-21	M3	M3
HPOL_0002219401-mRNA-1	HPOL_0002219401	-1.6351	2.61564e-27	-0.989947	2.99457e-11	-1.92888	2.70823e-47	-1.99131	4.71296e-37	M5	M4
HPOL_0002220501-mRNA-1	HPOL_0002220501	-1.26031	1.05418e-08	-1.66592	3.55446e-15	-3.41702	1.98235e-79	-4.24845	7.64108e-76	M5	M3
HPOL_0002221701-mRNA-1	HPOL_0002221701	-0.539691	0.0174203	-1.33122	3.73548e-12	-3.19916	3.60704e-74	-3.64403	9.15383e-58	M5	M4	info=method:InterPro accession:IPR039857 description:Intraflagellar transport protein 122 homolog
HPOL_0002223801-mRNA-1	HPOL_0002223801	-3.58242	3.82614e-20	-4.27149	4.3363e-24	-5.82103	3.96771e-33	-6.84348	1.30536e-10	M5	M4	info=method:InterPro accession:IPR000014 description:PAS domain %0Amethod:InterPro accession:IPR013767 description:PAS fold %0Amethod:InterPro accession:IPR035965 description:PAS domain superfamily
HPOL_0002229001-mRNA-1	HPOL_0002229001	-2.45181	0.00711327	-5.53185	7.61519e-29	-7.13822	1.96582e-61	-5.71702	1.71177e-32	M3	M3
HPOL_0002230201-mRNA-1	HPOL_0002230201	-2.53675	4.94074e-28	-2.78732	1.33201e-30	-4.11168	2.00099e-61	-2.98667	8.09709e-30	M5	M4
HPOL_0002231901-mRNA-1	HPOL_0002231901	-3.30838	8.84324e-10	-5.40715	7.31377e-28	-6.76311	4.16075e-55	-5.81017	4.6244e-32	M3	M3
HPOL_0002232301-mRNA-1	HPOL_0002232301	-1.67397	3.82668e-24	-1.02427	3.32813e-10	-2.33516	3.68147e-58	-2.5891	9.00684e-48	M5	M4	info=method:InterPro accession:IPR015096 description:Far upstream element-binding protein%2C C-terminal
HPOL_0002233501-mRNA-1	HPOL_0002233501	-2.56606	1.58483e-09	-4.60305	7.7117e-30	-7.2713	8.81768e-79	-6.97852	1.84919e-41	M5	M4
HPOL_0002235201-mRNA-1	HPOL_0002235201	-3.23344	3.68666e-06	-6.01647	3.25979e-32	-7.08819	1.75227e-60	-5.82786	4.15888e-33	M3	M3	info=method:InterPro accession:IPR025110 description:AMP-binding enzyme%2C C-terminal domain
HPOL_0002235501-mRNA-1	HPOL_0002235501	-3.38065	2.43027e-18	-5.9627	1.4754e-60	-6.77251	1.20301e-101	-6.19817	1.31775e-66	M3	M3
HPOL_0002242101-mRNA-1	HPOL_0002242101	-2.19836	1.30529e-16	-2.00527	2.78871e-14	-5.48483	2.33097e-59	-4.64533	1.22271e-30	M5	M4
HPOL_0002248701-mRNA-1	HPOL_0002248701	-1.75066	0.0231143	-6.26594	5.52922e-30	-7.09016	2.50667e-49	-6.37625	9.91825e-32	M3	M3
HPOL_0002251001-mRNA-1	HPOL_0002251001	-1.08161	4.79514e-06	-1.00147	1.19873e-05	-0.897476	5.93264e-06	-1.12737	4.6576e-07	M5	M4
HPOL_0002255901-mRNA-1	HPOL_0002255901	-0.243099	0.0467553	-0.408124	0.000124327	-0.339016	0.000231631	-0.40269	0.000116406	M5	M4	info=method:InterPro accession:IPR010703 description:Dedicator of cytokinesis%2C C-terminal %0Amethod:InterPro accession:IPR026791 description:Dedicator of cytokinesis %0Amethod:InterPro accession:IPR027357 description:DHR-2 domain %0Amethod:InterPro accession:IPR031057 description:DOCK1 homologue
HPOL_0002269701-mRNA-1	HPOL_0002269701	-1.97687	3.68678e-18	-1.98912	1.29759e-18	-0.801082	3.90421e-05	-2.22011	5.6019e-22	M5	M4
HPOL_0002271601-mRNA-1	HPOL_0002271601	-1.89716	0.00305987	-5.7508	3.85082e-50	-6.6938	2.10468e-111	-6.05307	1.68887e-63	M3	M3	info=method:InterPro accession:IPR002328 description:Alcohol dehydrogenase%2C zinc-type%2C conserved site %0Amethod:InterPro accession:IPR011032 description:GroES-like superfamily %0Amethod:InterPro accession:IPR013154 description:Alcohol dehydrogenase%2C N-terminal
HPOL_0002277301-mRNA-1	HPOL_0002277301	-1.1219	0.000164055	-1.42195	8.32875e-07	-2.10696	1.51222e-16	-1.35764	1.02716e-05	M5	M4	info=method:InterPro accession:IPR001054 description:Adenylyl cyclase class-3/4/guanylyl cyclase %0Amethod:InterPro accession:IPR029787 description:Nucleotide cyclase
HPOL_0002295101-mRNA-1	HPOL_0002295101	-0.83534	6.35133e-05	-0.566258	0.00494325	-0.61873	0.00034942	-0.781979	7.84825e-05	M5	M4	info=method:InterPro accession:IPR007866 description:TRIC channel %0Amethod:InterPro accession:IPR009361 description:RZZ complex%2C subunit Zw10
HPOL_0002301201-mRNA-1	HPOL_0002301201	-1.47969	3.21867e-08	-2.46983	7.21644e-21	-1.90095	1.55499e-16	-0.8002	0.0028334	M5	M4
HPOL_0002302101-mRNA-1	HPOL_0002302101	-2.63407	9.07526e-11	-4.35529	3.41406e-30	-5.84018	2.23859e-31	-4.75317	1.55487e-14	M5	M4	info=method:InterPro accession:IPR001283 description:Cysteine-rich secretory protein-related %0Amethod:InterPro accession:IPR014044 description:CAP domain %0Amethod:InterPro accession:IPR035940 description:CAP superfamily
HPOL_0002309701-mRNA-1	HPOL_0002309701	-1.40227	1.24931e-10	-1.23081	4.77837e-09	-2.60712	5.80178e-37	-2.11577	2.61254e-18	M5	M4
HPOL_0002313301-mRNA-1	HPOL_0002313301	-0.534064	0.0222079	-2.68185	1.33019e-42	-4.78113	5.02164e-174	-5.03585	4.14295e-147	M3	M3	info=method:InterPro accession:IPR004345 description:TB2/DP1/HVA22-related protein
HPOL_0002313501-mRNA-1	HPOL_0002313501	-3.3448	8.82466e-10	-2.34953	3.77993e-06	-4.65844	2.35762e-10	-3.92604	1.61809e-06	M5	M4
HPOL_0002322401-mRNA-1	HPOL_0002322401	-0.6584	0.0029755	-1.52571	1.16859e-15	-1.13413	1.10416e-13	-0.972655	4.39303e-08	M3	M3	info=method:InterPro accession:IPR012337 description:Ribonuclease H-like superfamily %0Amethod:InterPro accession:IPR036397 description:Ribonuclease H superfamily
HPOL_0002326701-mRNA-1	HPOL_0002326701	-1.75463	0.00517096	-3.96052	2.68028e-08	-6.90797	2.32285e-15	-6.5525	6.19889e-09	M5	M4	info=method:InterPro accession:IPR002110 description:Ankyrin repeat %0Amethod:InterPro accession:IPR020683 description:Ankyrin repeat-containing domain %0Amethod:InterPro accession:IPR036770 description:Ankyrin repeat-containing domain superfamily
HPOL_0002331601-mRNA-1	HPOL_0002331601	-3.20073	8.12942e-52	-0.707127	0.000369768	-2.2676	1.85297e-32	-2.6161	6.357e-29	M5	M4	info=method:InterPro accession:IPR003165 description:Piwi domain %0Amethod:InterPro accession:IPR012337 description:Ribonuclease H-like superfamily %0Amethod:InterPro accession:IPR036397 description:Ribonuclease H superfamily
HPOL_0002339301-mRNA-1	HPOL_0002339301	-0.820568	8.85965e-08	-1.7371	2.56391e-34	-1.64609	1.14663e-40	-1.80047	2.63741e-37	M3	M3	info=method:InterPro accession:IPR001394 description:Peptidase C19%2C ubiquitin carboxyl-terminal hydrolase %0Amethod:InterPro accession:IPR028889 description:Ubiquitin specific protease domain %0Amethod:InterPro accession:IPR038765 description:Papain-like cysteine peptidase superfamily

## Sheet: S4 Table
S4 Table. URM transcripts with one-to-one orthologs in C. elegans.
Transcript	Gene_ID	D5_Female_vs_D5_Male.log2FoldChange	D5_Female_vs_D5_Male.padj	D7_Female_vs_D7_Male.log2FoldChange	D7_Female_vs_D7_Male.padj	D10_Female_vs_D10_Male.log2FoldChange	D10_Female_vs_D10_Male.padj	D21_Female_vs_D21_Male.log2FoldChange	D21_Female_vs_D21_Male.padj	Unsigned Network modules	Signed Network Modules	Homology.type	Caenorhabditis.elegans..PRJNA13758...WS279..gene.name
HPOL_0000054901-mRNA-1	HPOL_0000054901	-1.16353	5.16163e-13	-1.17475	5.13641e-14	-0.343301	0.0110471	-0.518038	0.00117687	M5	M4	ortholog_one2one	srx-45
HPOL_0000063501-mRNA-1	HPOL_0000063501	-0.397809	0.00361704	-1.19091	9.30139e-23	-1.99406	2.63046e-79	-1.77501	2.61687e-49	M3	M3	ortholog_one2one	ZK353.9
HPOL_0000070901-mRNA-1	HPOL_0000070901	-2.54137	2.90316e-80	-3.59887	2.39273e-160	-4.06254	4.85364e-262	-3.6442	1.02922e-164	M5	M4	ortholog_one2one	pqe-1
HPOL_0000083401-mRNA-1	HPOL_0000083401	-3.43104	1.5765e-58	-3.28046	6.50753e-58	-4.41593	1.73057e-140	-5.32028	1.53423e-135	M5	M3	ortholog_one2one	R09H10.6
HPOL_0000131601-mRNA-1	HPOL_0000131601	-0.211496	0.0347037	-0.95298	3.16765e-29	-0.590069	2.14662e-15	-0.521311	7.02192e-10	M3	M3	ortholog_one2one	T27F6.7
HPOL_0000149901-mRNA-1	HPOL_0000149901	-0.809617	0.000305096	-1.71712	5.45658e-19	-3.63335	1.24337e-93	-4.15949	1.38337e-75	M5	M3	ortholog_one2one	ser-6
HPOL_0000163901-mRNA-1	HPOL_0000163901	-2.84827	0.00611821	-6.21699	1.8818e-34	-7.08798	2.65462e-59	-6.71076	2.7115e-41	M3	M3	ortholog_one2one	C47E8.1
HPOL_0000208601-mRNA-1	HPOL_0000208601	-0.698189	0.000925791	-1.04441	1.53316e-09	-1.90714	2.19477e-38	-2.2226	1.22367e-37	M3	M3	ortholog_one2one	W09H1.1
HPOL_0000227701-mRNA-1	HPOL_0000227701	-3.02437	1.36652e-21	-5.49137	5.8481e-73	-6.57876	1.3113e-133	-6.142	6.53235e-90	M3	M3	ortholog_one2one	C07G3.10
HPOL_0000230801-mRNA-1	HPOL_0000230801	-1.73684	4.02449e-20	-2.3549	6.27126e-38	-5.40781	1.44715e-221	-5.02383	3.28216e-140	M5	M4	ortholog_one2one	ZK287.4
HPOL_0000238001-mRNA-1	HPOL_0000238001	-0.677633	1.3781e-14	-0.884618	3.30298e-25	-0.493857	5.06633e-11	-0.441638	2.33441e-07	M3	M3	ortholog_one2one	prmt-9
HPOL_0000245101-mRNA-1	HPOL_0000245101	-2.96393	5.4108e-06	-6.40133	3.99024e-30	-6.92217	2.18158e-45	-6.41131	6.97348e-31	M3	M3	ortholog_one2one	F40E3.5
HPOL_0000252601-mRNA-2	HPOL_0000252601	-0.576227	0.00209434	-3.27908	1.49815e-91	-4.09763	3.24241e-186	-3.76355	4.49719e-122	M3	M3	ortholog_one2one	rom-1
HPOL_0000271601-mRNA-1	HPOL_0000271601	-0.854947	2.19633e-27	-1.37789	4.49497e-71	-0.745594	6.65205e-28	-0.573743	1.14602e-13	M3	M3	ortholog_one2one	gei-17
HPOL_0000274801-mRNA-1	HPOL_0000274801	-1.75092	0.00509879	-6.40344	4.15478e-37	-6.90029	2.06259e-55	-6.45613	1.93218e-38	M3	M3	ortholog_one2one	R155.3
HPOL_0000308001-mRNA-1	HPOL_0000308001	-2.53797	0.000128867	-6.02355	6.7433e-25	-6.73163	1.89144e-39	-6.52677	2.04976e-29	M3	M3	ortholog_one2one	spe-4
HPOL_0000344901-mRNA-1	HPOL_0000344901	-0.380577	0.00282493	-1.24415	6.88114e-28	-1.52185	8.85947e-53	-1.36602	8.19029e-34	M3	M3	ortholog_one2one	rsp-8
HPOL_0000372001-mRNA-1	HPOL_0000372001	-0.421625	0.000168445	-2.25817	4.21065e-109	-2.86399	2.60573e-224	-2.95488	1.52887e-184	M3	M3	ortholog_one2one	bca-2
HPOL_0000376401-mRNA-1	HPOL_0000376401	-0.803647	0.00287841	-3.32019	1.73347e-30	-4.37221	1.0903e-64	-4.1449	1.91234e-35	M5	M4	ortholog_one2one	ces-2
HPOL_0000381101-mRNA-1	HPOL_0000381101	-0.194466	0.0276472	-0.975793	2.04102e-38	-0.531492	1.24643e-15	-0.68082	1.06505e-19	M3	M3	ortholog_one2one	pam-1
HPOL_0000393901-mRNA-1	HPOL_0000393901	-0.352261	0.0028284	-0.962697	8.60314e-20	-0.529583	1.2387e-08	-0.608311	7.52659e-09	M3	M3	ortholog_one2one	ZC250.2
HPOL_0000436801-mRNA-1	HPOL_0000436801	-0.994247	6.33593e-07	-1.64506	2.83661e-18	-2.15372	3.59884e-39	-2.29225	9.25793e-35	M3	M3	ortholog_one2one	Y53G8AM.8
HPOL_0000438801-mRNA-1	HPOL_0000438801	-0.628586	0.026142	-5.0099	5.32795e-116	-5.55929	8.19398e-191	-5.27005	7.03213e-131	M3	M3	ortholog_one2one	cpb-2
HPOL_0000442901-mRNA-1	HPOL_0000442901	-0.34061	0.00470707	-1.40518	1.0098e-39	-2.2791	1.13629e-131	-2.29437	1.47407e-104	M3	M3	ortholog_one2one	noca-1
HPOL_0000446701-mRNA-1	HPOL_0000446701	-2.05338	0.00526418	-6.25172	5.93135e-23	-6.84035	6.88466e-35	-6.49704	4.31876e-25	M3	M3	ortholog_one2one	C44B9.2
HPOL_0000456701-mRNA-1	HPOL_0000456701	-0.725635	0.000118442	-1.38511	6.79869e-17	-1.23164	6.86457e-18	-1.89383	1.3313e-30	M3	M3	ortholog_one2one	C43H6.6
HPOL_0000460301-mRNA-1	HPOL_0000460301	-0.422501	0.00807921	-0.596669	3.56882e-05	-0.261734	0.0409793	-0.940822	2.87882e-11	M5	M4	ortholog_one2one	ZC84.1
HPOL_0000469201-mRNA-1	HPOL_0000469201	-1.93251	1.35235e-14	-3.87002	1.88578e-62	-5.60037	4.93536e-146	-5.37077	4.15717e-76	M5	M3	ortholog_one2one	tyr-3
HPOL_0000471801-mRNA-1	HPOL_0000471801	-0.635857	0.00113035	-1.71846	2.73442e-25	-4.86062	3.63384e-253	-5.05083	4.3974e-191	M3	M3	ortholog_one2one	W03A5.1
HPOL_0000491701-mRNA-2	HPOL_0000491701	-0.7516	0.0331799	-2.42903	6.53496e-17	-3.85999	1.05158e-52	-3.79769	2.79887e-37	M3	M3	ortholog_one2one	lgc-9
HPOL_0000499601-mRNA-1	HPOL_0000499601	-0.509032	3.85159e-06	-1.11067	6.10548e-27	-0.891114	8.61138e-23	-1.216	2.43755e-32	M5	M4	ortholog_one2one	tbc-18
HPOL_0000526301-mRNA-1	HPOL_0000526301	-1.43611	4.55545e-05	-2.59687	2.82283e-15	-3.74148	6.57821e-38	-3.44891	1.85365e-24	M5	M4	ortholog_one2one	T02G5.3
HPOL_0000527901-mRNA-1	HPOL_0000527901	-2.65354	3.75701e-07	-6.22915	2.69347e-40	-6.88777	7.83987e-65	-6.69699	1.46463e-47	M3	M3	ortholog_one2one	F52H3.6
HPOL_0000554501-mRNA-1	HPOL_0000554501	-0.605173	0.0141069	-2.23942	1.5662e-26	-4.37696	5.81367e-125	-3.92554	3.86587e-78	M3	M3	ortholog_one2one	cyp-37B1
HPOL_0000561301-mRNA-1	HPOL_0000561301	-1.83229	0.0499252	-6.45703	8.55113e-33	-6.73537	1.06325e-46	-6.31814	1.57337e-32	M3	M3	ortholog_one2one	sulp-6
HPOL_0000578801-mRNA-1	HPOL_0000578801	-1.39344	9.73264e-14	-4.2271	1.533e-138	-4.54094	6.65062e-218	-4.59942	4.179e-158	M3	M3	ortholog_one2one	M03F8.5
HPOL_0000592601-mRNA-1	HPOL_0000592601	-0.684837	5.17683e-06	-1.37602	2.38561e-23	-1.15232	2.07924e-21	-0.508198	0.000302568	M3	M3	ortholog_one2one	kqt-3
HPOL_0000594801-mRNA-1	HPOL_0000594801	-0.426033	0.0349009	-1.23568	6.8867e-13	-2.52633	1.43959e-63	-2.5406	3.29448e-50	M5	M3	ortholog_one2one	larp-5
HPOL_0000625901-mRNA-1	HPOL_0000625901	-3.13476	4.54555e-134	-2.45585	5.80065e-86	-1.41643	5.89062e-38	-2.49936	1.52247e-89	M3	M3	ortholog_one2one	gcy-35
HPOL_0000635101-mRNA-1	HPOL_0000635101	-0.661927	0.000171508	-3.3075	5.37535e-95	-2.89794	3.11759e-94	-2.91879	3.58533e-75	M3	M3	ortholog_one2one	inft-2
HPOL_0000699801-mRNA-1	HPOL_0000699801	-0.908565	0.000881461	-4.71098	1.04846e-86	-5.38574	8.09123e-147	-5.10841	1.13011e-102	M3	M3	ortholog_one2one	ZK418.2
HPOL_0000711901-mRNA-1	HPOL_0000711901	-0.285482	0.0278027	-1.2669	1.48026e-30	-1.09497	3.87107e-30	-1.40288	3.43164e-38	M3	M3	ortholog_one2one	tre-2
HPOL_0000740701-mRNA-1	HPOL_0000740701	-3.8962	1.4405e-56	-4.8292	8.00466e-82	-1.99518	1.32568e-20	-1.50412	6.32595e-10	M5	M4	ortholog_one2one	her-1
HPOL_0000745301-mRNA-1	HPOL_0000745301	-1.32634	0.0153515	-5.90114	3.21716e-41	-6.82468	3.83595e-71	-6.35185	1.90438e-48	M3	M3	ortholog_one2one	F26E4.5
HPOL_0000769001-mRNA-2	HPOL_0000769001	-2.70463	1.68027e-79	-0.483908	0.000208517	-1.18406	8.37916e-26	-0.904758	4.33666e-12	M3	M3	ortholog_one2one	zhp-4
HPOL_0000777301-mRNA-1	HPOL_0000777301	-1.77555	8.0709e-14	-2.04646	1.06269e-18	-2.30765	1.9438e-30	-1.62716	1.13554e-12	M5	M4	ortholog_one2one	lim-7
HPOL_0000799201-mRNA-1	HPOL_0000799201	-1.90023	0.00295422	-6.2262	1.29532e-30	-6.96031	1.06962e-48	-6.43831	4.04295e-33	M3	M3	ortholog_one2one	ZC434.8
HPOL_0000804101-mRNA-1	HPOL_0000804101	-0.642447	5.96565e-09	-1.32599	1.48696e-36	-0.533554	9.76789e-09	-0.540259	3.02031e-07	M3	M3	ortholog_one2one	spop-1
HPOL_0000809501-mRNA-1	HPOL_0000809501	-1.08538	1.87175e-11	-2.07722	3.26883e-43	-2.55088	1.85156e-73	-1.90005	7.57426e-30	M5	M4	ortholog_one2one	rga-6
HPOL_0000874301-mRNA-1	HPOL_0000874301	-1.76479	1.50206e-23	-1.25681	6.46277e-13	-4.25845	2.87145e-173	-4.69519	1.11432e-162	M5	M4	ortholog_one2one	bus-19
HPOL_0000906301-mRNA-1	HPOL_0000906301	-1.51139	1.71588e-07	-2.06966	1.87652e-14	-5.23678	5.03804e-86	-4.7173	1.47046e-49	M5	M4	ortholog_one2one	cil-7
HPOL_0000924301-mRNA-1	HPOL_0000924301	-0.727231	1.66265e-14	-1.73089	3.29578e-80	-1.2472	1.87362e-54	-1.36654	3.46281e-51	M3	M3	ortholog_one2one	ints-13
HPOL_0000964001-mRNA-1	HPOL_0000964001	-2.94825	7.44281e-16	-3.66052	4.19935e-13	-3.73575	2.57457e-20	-3.13009	1.12933e-11	M5	M4	ortholog_one2one	mab-23
HPOL_0000967701-mRNA-1	HPOL_0000967701	-2.7751	8.981e-15	-1.82798	2.52186e-07	-5.99643	2.73012e-84	-5.90651	4.67397e-62	M5	M4	ortholog_one2one	F14B4.1
HPOL_0000978401-mRNA-4	HPOL_0000978401	-0.90698	0.000507587	-3.56364	1.76157e-53	-3.99072	9.36121e-87	-3.3056	4.69628e-47	M3	M3	ortholog_one2one	mib-1
HPOL_0000999601-mRNA-1	HPOL_0000999601	-0.245932	0.0175562	-0.820051	7.72061e-20	-1.33834	4.63567e-65	-1.58174	5.83945e-71	M5	M4	ortholog_one2one	cnx-1
HPOL_0000999801-mRNA-1	HPOL_0000999801	-1.54396	0.00244662	-4.86598	6.52201e-34	-6.14987	2.40484e-72	-5.46556	1.20243e-44	M3	M3	ortholog_one2one	C03B8.3
HPOL_0001039201-mRNA-1	HPOL_0001039201	-1.59992	0.0110752	-6.36646	1.18538e-33	-6.82165	1.25283e-49	-6.45521	3.33207e-35	M3	M3	ortholog_one2one	C06A8.6
HPOL_0001057801-mRNA-1	HPOL_0001057801	-0.381929	1.95435e-05	-0.877176	4.78108e-26	-1.95583	3.10015e-156	-2.23335	3.74934e-151	M5	M4	ortholog_one2one	EEED8.10
HPOL_0001059801-mRNA-1	HPOL_0001059801	-2.79835	0.000279793	-6.11858	3.60408e-27	-7.12714	4.6403e-48	-6.42249	5.89143e-31	M3	M3	ortholog_one2one	B0261.6
HPOL_0001093901-mRNA-1	HPOL_0001093901	-2.85994	2.90651e-06	-6.1575	1.09581e-38	-6.82785	3.51525e-62	-6.62238	2.79725e-45	M3	M3	ortholog_one2one	Y42A5A.1
HPOL_0001117801-mRNA-1	HPOL_0001117801	-1.77635	0.00199018	-6.37929	1.21228e-37	-6.84902	1.41308e-55	-6.57849	1.51407e-40	M3	M3	ortholog_one2one	C10G11.8
HPOL_0001134601-mRNA-1	HPOL_0001134601	-0.36094	0.00384178	-0.346794	0.00315222	-0.553058	1.52583e-08	-1.18245	2.11637e-26	M5	M3	ortholog_one2one	F54G2.1
HPOL_0001143901-mRNA-1	HPOL_0001143901	-1.69347	4.69436e-27	-2.6707	4.55569e-62	-4.0319	3.23739e-197	-4.70211	1.17994e-169	M5	M3	ortholog_one2one	eat-4
HPOL_0001175301-mRNA-1	HPOL_0001175301	-1.56447	0.0312967	-6.24161	2.37875e-34	-6.68637	1.82645e-51	-6.37487	7.56005e-37	M3	M3	ortholog_one2one	wht-4
HPOL_0001222801-mRNA-1	HPOL_0001222801	-3.45375	2.83816e-102	-1.47463	1.28438e-20	-1.64065	2.42079e-32	-1.66712	2.56935e-26	M3	M3	ortholog_one2one	prom-1
HPOL_0001252601-mRNA-1	HPOL_0001252601	-1.36865	2.54405e-05	-2.40032	8.24275e-17	-1.72783	3.45065e-11	-1.31939	4.46276e-05	M5	M4	ortholog_one2one	ngn-1
HPOL_0001300801-mRNA-1	HPOL_0001300801	-1.70857	2.50396e-08	-4.22135	1.54834e-53	-6.3637	2.2628e-155	-6.42454	8.24003e-117	M3	M3	ortholog_one2one	lgc-54
HPOL_0001316401-mRNA-1	HPOL_0001316401	-1.5902	3.93986e-10	-1.74868	9.33379e-14	-0.96086	1.30748e-06	-1.01003	9.10205e-06	M3	M3	ortholog_one2one	F48E8.8
HPOL_0001323101-mRNA-1	HPOL_0001323101	-2.92182	8.72667e-29	-4.70075	1.62299e-76	-6.18421	2.37435e-168	-5.95639	2.81845e-119	M5	M3	ortholog_one2one	fog-3
HPOL_0001359001-mRNA-1	HPOL_0001359001	-1.2807	1.24957e-28	-2.71028	1.89252e-129	-1.66479	2.79997e-65	-1.34584	5.08541e-34	M3	M3	ortholog_one2one	cmt-1
HPOL_0001366501-mRNA-1	HPOL_0001366501	-3.04589	1.35901e-07	-6.27489	1.96798e-36	-6.72171	1.83433e-54	-6.47267	1.02906e-39	M3	M3	ortholog_one2one	Y51H7C.9
HPOL_0001388201-mRNA-1	HPOL_0001388201	-1.04924	8.3202e-15	-2.06024	1.44261e-56	-1.38985	2.64395e-34	-1.53432	9.93594e-33	M3	M3	ortholog_one2one	T28D6.7
HPOL_0001398901-mRNA-1	HPOL_0001398901	-1.91873	7.02489e-13	-3.18193	8.2807e-56	-3.96614	6.50001e-115	-4.70255	6.38185e-116	M3	M3	ortholog_one2one	wht-8
HPOL_0001403101-mRNA-1	HPOL_0001403101	-1.28765	0.000187264	-4.85071	6.57456e-81	-5.59298	2.39296e-151	-5.63127	3.85547e-108	M3	M3	ortholog_one2one	Y41E3.18
HPOL_0001412801-mRNA-3	HPOL_0001412801	-1.1663	1.84809e-22	-2.77036	1.23892e-126	-1.89038	1.72697e-77	-2.14192	1.06723e-77	M3	M3	ortholog_one2one	aspm-1
HPOL_0001418101-mRNA-1	HPOL_0001418101	-1.69871	3.77065e-09	-1.28966	2.1209e-06	-4.22092	4.63971e-73	-5.19343	3.19197e-82	M3	M3	ortholog_one2one	nas-15
HPOL_0001430901-mRNA-1	HPOL_0001430901	-1.87382	8.96319e-24	-2.48336	3.57677e-41	-3.5665	2.78126e-107	-3.32879	3.89246e-70	M5	M4	ortholog_one2one	acr-24
HPOL_0001601801-mRNA-1	HPOL_0001601801	-1.50695	0.000678006	-5.57433	6.80669e-56	-6.18055	1.02015e-89	-5.79848	5.6498e-62	M3	M3	ortholog_one2one	B0207.7
HPOL_0001620301-mRNA-1	HPOL_0001620301	-0.952798	4.66266e-06	-0.699779	0.000606829	-0.72047	2.56798e-05	-1.05966	6.91811e-08	M5	M4	ortholog_one2one	tmem-231
HPOL_0001624101-mRNA-1	HPOL_0001624101	-3.09528	4.80285e-34	-4.61595	9.29004e-75	-6.21246	3.07088e-153	-6.21115	2.31489e-87	M5	M4	ortholog_one2one	gcy-9
HPOL_0001636701-mRNA-1	HPOL_0001636701	-1.10321	9.80469e-10	-1.3006	2.63386e-14	-3.16608	1.89505e-96	-3.70862	1.26907e-86	M5	M4	ortholog_one2one	F49C12.10
HPOL_0001661401-mRNA-1	HPOL_0001661401	-1.31522	2.99295e-11	-1.76815	5.96217e-18	-4.26326	3.22729e-118	-3.74612	4.75587e-55	M5	M4	ortholog_one2one	bbs-8
HPOL_0001682001-mRNA-1	HPOL_0001682001	-1.26185	2.09901e-23	-0.817981	4.6516e-11	-0.549031	4.07013e-07	-0.812066	4.63949e-11	M3	M3	ortholog_one2one	nhr-66
HPOL_0001699001-mRNA-1	HPOL_0001699001	-1.14767	0.000160367	-3.77798	6.71243e-55	-4.62459	1.63519e-118	-4.41661	5.37289e-76	M3	M3	ortholog_one2one	C37C3.11
HPOL_0001728101-mRNA-1	HPOL_0001728101	-1.1435	1.82102e-15	-0.520215	0.000171189	-0.314962	0.00917588	-0.425741	0.00207992	M3	M3	ortholog_one2one	R09H10.5
HPOL_0001738001-mRNA-1	HPOL_0001738001	-1.12979	1.02961e-13	-2.61209	3.56204e-79	-3.39559	8.08946e-174	-3.43839	9.21065e-123	M3	M3	ortholog_one2one	C07F11.2
HPOL_0001748301-mRNA-1	HPOL_0001748301	-2.54529	3.05207e-06	-5.71402	3.34564e-32	-6.64454	2.12813e-55	-6.44589	4.1887e-41	M3	M3	ortholog_one2one	cpb-1
HPOL_0001766901-mRNA-1	HPOL_0001766901	-1.2521	0.026142	-6.11852	1.19148e-41	-6.6761	1.62034e-65	-6.53065	6.23883e-49	M3	M3	ortholog_one2one	cdk-1
HPOL_0001771901-mRNA-1	HPOL_0001771901	-0.895412	0.0262429	-1.96001	7.92098e-08	-3.86565	1.44004e-22	-3.68278	4.27904e-11	M5	M4	ortholog_one2one	mapk-15
HPOL_0001792801-mRNA-1	HPOL_0001792801	-1.68832	2.29985e-10	-3.19711	5.06413e-45	-5.57046	4.74544e-172	-5.6054	1.51708e-122	M3	M3	ortholog_one2one	ent-7
HPOL_0001801801-mRNA-1	HPOL_0001801801	-0.756137	0.0270058	-5.26498	1.11865e-149	-4.42381	1.43612e-147	-4.82497	4.02974e-131	M3	M3	ortholog_one2one	R13A5.11
HPOL_0001861301-mRNA-1	HPOL_0001861301	-0.569372	1.35597e-07	-1.75981	1.19162e-67	-1.08669	2.68979e-34	-1.00439	2.04373e-23	M3	M3	ortholog_one2one	dpy-28
HPOL_0001902701-mRNA-1	HPOL_0001902701	-3.67756	6.83672e-22	-4.12118	2.3667e-26	-4.48867	2.92971e-42	-5.0919	2.63643e-38	M5	M4	ortholog_one2one	mab-3
HPOL_0001949401-mRNA-1	HPOL_0001949401	-1.33628	1.90248e-15	-0.591415	0.000308161	-1.61387	3.26256e-28	-2.01028	2.95181e-28	M5	M4	ortholog_one2one	Y11D7A.8
HPOL_0001989501-mRNA-1	HPOL_0001989501	-0.531596	9.49415e-07	-1.62297	3.76149e-57	-1.39457	1.07924e-55	-1.30811	1.24801e-38	M3	M3	ortholog_one2one	gpdh-2
HPOL_0002026501-mRNA-1	HPOL_0002026501	-1.61346	0.0107215	-6.39381	1.86097e-33	-6.85051	4.35647e-49	-6.55828	1.18767e-35	M3	M3	ortholog_one2one	pck-3
HPOL_0002042001-mRNA-1	HPOL_0002042001	-1.00914	2.47483e-16	-1.01351	3.74271e-17	-1.32159	2.34675e-36	-1.60875	7.6999e-42	M3	M3	ortholog_one2one	prdx-6
HPOL_0002116901-mRNA-1	HPOL_0002116901	-2.47776	1.18697e-16	-3.21435	4.76399e-22	-5.78759	6.17419e-55	-5.65894	1.27389e-26	M5	M4	ortholog_one2one	ceh-2
HPOL_0002133501-mRNA-1	HPOL_0002133501	-2.0827	0.0208877	-6.3206	1.3897e-19	-6.79843	8.88139e-29	-6.50825	4.47612e-21	M3	M3	ortholog_one2one	F55A11.11
HPOL_0002146901-mRNA-1	HPOL_0002146901	-3.03893	0.0274111	-6.26006	4.6835e-36	-6.97086	4.4059e-58	-6.41034	2.26823e-38	M3	M3	ortholog_one2one	C15F1.5
HPOL_0002147501-mRNA-1	HPOL_0002147501	-3.25327	1.6716e-119	-2.73276	5.51843e-86	-3.00755	8.62846e-134	-3.24439	3.06509e-121	M5	M3	ortholog_one2one	ant-1.2
HPOL_0002196401-mRNA-1	HPOL_0002196401	-1.41967	4.70385e-11	-1.49965	1.82621e-12	-0.623525	0.000542659	-0.68729	0.0014596	M5	M4	ortholog_one2one	ZK470.1
HPOL_0002197801-mRNA-1	HPOL_0002197801	-0.613241	0.0407154	-3.94696	3.03135e-68	-6.63272	5.21176e-126	-6.02659	1.51046e-50	M5	M3	ortholog_one2one	grl-6

## Sheet: S5 Table
S5 Table. URM GO terms.
Column1	term_name	source	significant	p_value	term_size	query_size	intersection_size	precision	recall	term_id	effective_domain_size	source_order	parents
1	protein metabolic process	GO:BP	TRUE	1.20025e-07	1430	201	97	0.482587	0.0678322	GO:0019538	5096	6775	GO:0043170; GO:0044238; GO:1901564
2	protein modification process	GO:BP	TRUE	2.79589e-06	723	201	59	0.293532	0.0816044	GO:0036211	5096	10948	GO:0019538; GO:0043412
3	cellular protein modification process	GO:BP	TRUE	2.79589e-06	723	201	59	0.293532	0.0816044	GO:0006464	5096	2445	GO:0036211; GO:0044267
4	cellular protein metabolic process	GO:BP	TRUE	1.35987e-05	1032	201	73	0.363184	0.0707364	GO:0044267	5096	12715	GO:0019538; GO:0044260
5	macromolecule modification	GO:BP	TRUE	1.64039e-05	777	201	60	0.298507	0.0772201	GO:0043412	5096	12313	GO:0043170
6	phosphate-containing compound metabolic process	GO:BP	TRUE	0.000161515	710	201	54	0.268657	0.0760563	GO:0006796	5096	2754	GO:0006793
7	phosphorus metabolic process	GO:BP	TRUE	0.000203111	715	201	54	0.268657	0.0755245	GO:0006793	5096	2751	GO:0044237
8	organonitrogen compound metabolic process	GO:BP	TRUE	0.00020467	1703	201	100	0.497512	0.0587199	GO:1901564	5096	24856	GO:0006807; GO:0071704
9	macromolecule metabolic process	GO:BP	TRUE	0.000270874	2247	201	122	0.606965	0.0542946	GO:0043170	5096	12196	GO:0071704
10	protein phosphorylation	GO:BP	TRUE	0.000304533	361	201	34	0.169154	0.0941828	GO:0006468	5096	2448	GO:0006464; GO:0016310
11	protein dephosphorylation	GO:BP	TRUE	0.000519437	115	201	17	0.0845771	0.147826	GO:0006470	5096	2450	GO:0006464; GO:0016311
12	cellular macromolecule metabolic process	GO:BP	TRUE	0.0012133	1260	201	78	0.38806	0.0619048	GO:0044260	5096	12711	GO:0043170; GO:0044237
13	phosphorylation	GO:BP	TRUE	0.00181167	408	201	35	0.174129	0.0857843	GO:0016310	5096	5782	GO:0006796
14	dephosphorylation	GO:BP	TRUE	0.00639639	138	201	17	0.0845771	0.123188	GO:0016311	5096	5783	GO:0006796
15	primary metabolic process	GO:BP	TRUE	0.0171972	2746	201	135	0.671642	0.0491624	GO:0044238	5096	12697	GO:0008152
16	nitrogen compound metabolic process	GO:BP	TRUE	0.0360119	2518	201	125	0.621891	0.0496426	GO:0006807	5096	2765	GO:0008152
17	catalytic activity, acting on a protein	GO:MF	TRUE	2.97872e-06	1094	289	82	0.283737	0.0749543	GO:0140096	6971	11754	GO:0003824
18	protein kinase activity	GO:MF	TRUE	0.000290674	359	289	35	0.121107	0.097493	GO:0004672	6971	1247	GO:0016301; GO:0016773; GO:0140096
19	protein tyrosine phosphatase activity	GO:MF	TRUE	0.000304515	85	289	15	0.0519031	0.176471	GO:0004725	6971	1289	GO:0004721
20	serine-type endopeptidase inhibitor activity	GO:MF	TRUE	0.000603099	58	289	12	0.0415225	0.206897	GO:0004867	6971	1419	GO:0004866
21	kinase activity	GO:MF	TRUE	0.00209712	442	289	38	0.131488	0.0859729	GO:0016301	6971	3484	GO:0016772
22	endopeptidase regulator activity	GO:MF	TRUE	0.00290188	67	289	12	0.0415225	0.179104	GO:0061135	6971	9587	GO:0061134
23	endopeptidase inhibitor activity	GO:MF	TRUE	0.00290188	67	289	12	0.0415225	0.179104	GO:0004866	6971	1418	GO:0030414; GO:0061135
24	phosphotransferase activity, alcohol group as acceptor	GO:MF	TRUE	0.00315979	416	289	36	0.124567	0.0865385	GO:0016773	6971	3739	GO:0016772
25	enzyme inhibitor activity	GO:MF	TRUE	0.00506051	82	289	13	0.0449827	0.158537	GO:0004857	6971	1410	GO:0030234
26	protein tyrosine kinase activity	GO:MF	TRUE	0.00617399	72	289	12	0.0415225	0.166667	GO:0004713	6971	1279	GO:0004672
27	peptidase inhibitor activity	GO:MF	TRUE	0.00617399	72	289	12	0.0415225	0.166667	GO:0030414	6971	4849	GO:0004857; GO:0061134
28	peptidase regulator activity	GO:MF	TRUE	0.00939195	75	289	12	0.0415225	0.16	GO:0061134	6971	9586	GO:0030234
29	phosphoprotein phosphatase activity	GO:MF	TRUE	0.0107331	113	289	15	0.0519031	0.132743	GO:0004721	6971	1286	GO:0016791; GO:0140096
30	transferase activity, transferring phosphorus-containing groups	GO:MF	TRUE	0.0251727	531	289	40	0.138408	0.0753296	GO:0016772	6971	3738	GO:0016740
31	L-ascorbic acid binding	GO:MF	TRUE	0.0460057	15	289	5	0.017301	0.333333	GO:0031418	6971	5061	GO:0019842; GO:0031406; GO:0043177; GO:0048029; GO:0097159; GO:1901363
32	mRNA 3'-UTR binding	GO:MF	TRUE	0.0499085	4	289	3	0.0103806	0.75	GO:0003730	6971	441	GO:0003729

## Sheet: S6 Table
S6 Table. URF transcripts.
Transcript	Gene_ID	D5_Female_vs_D5_Male.log2FoldChange	D5_Female_vs_D5_Male.padj	D7_Female_vs_D7_Male.log2FoldChange	D7_Female_vs_D7_Male.padj	D10_Female_vs_D10_Male.log2FoldChange	D10_Female_vs_D10_Male.padj	D21_Female_vs_D21_Male.log2FoldChange	D21_Female_vs_D21_Male.padj	Unsigned Network modules	Signed Network Modules	Gene_Description
HPOL_0000002601-mRNA-1	HPOL_0000002601	0.362009	9.10032e-05	0.523098	1.55191e-09	1.14472	2.36568e-53	1.32079	1.35973e-55	M1	M1	info=method:InterPro accession:IPR001611 description:Leucine-rich repeat %0Amethod:InterPro accession:IPR003591 description:Leucine-rich repeat%2C typical subtype %0Amethod:InterPro accession:IPR032675 description:Leucine-rich repeat domain superfamily
HPOL_0000005301-mRNA-1	HPOL_0000005301	0.958117	1.30472e-05	0.43541	0.0469366	1.26963	2.26869e-12	1.07976	1.43658e-07	M1	M6	info=method:InterPro accession:IPR001312 description:Hexokinase %0Amethod:InterPro accession:IPR022672 description:Hexokinase%2C N-terminal %0Amethod:InterPro accession:IPR022673 description:Hexokinase%2C C-terminal
HPOL_0000021101-mRNA-1	HPOL_0000021101	0.647214	1.67354e-06	0.640179	8.38436e-07	1.21104	1.00739e-26	2.05429	2.42851e-58	M1	M6	info=method:InterPro accession:IPR005018 description:DOMON domain %0Amethod:InterPro accession:IPR006593 description:Cytochrome b561/ferric reductase transmembrane
HPOL_0000029101-mRNA-2	HPOL_0000029101	0.453023	0.0108524	0.573314	0.000377794	1.05207	2.59875e-14	0.895068	9.49273e-09	M1	M6	info=method:InterPro accession:IPR019460 description:Autophagy-related protein 11%2C C-terminal %0Amethod:InterPro accession:IPR029071 description:Ubiquitin-like domain superfamily %0Amethod:InterPro accession:IPR040040 description:Autophagy-related protein 11
HPOL_0000029101-mRNA-1	HPOL_0000029101	0.452594	0.0109069	0.573314	0.000375883	1.05207	2.54602e-14	0.895068	9.37908e-09	M1	M6	info=method:InterPro accession:IPR019460 description:Autophagy-related protein 11%2C C-terminal %0Amethod:InterPro accession:IPR029071 description:Ubiquitin-like domain superfamily %0Amethod:InterPro accession:IPR040040 description:Autophagy-related protein 11
HPOL_0000035501-mRNA-1	HPOL_0000035501	0.526982	0.0413079	1.13813	3.51032e-07	2.81215	1.34797e-48	3.27375	1.72712e-51	M1	M1	info=method:InterPro accession:IPR015267 description:Protein phosphatase 4 core regulatory subunit R2
HPOL_0000038401-mRNA-1	HPOL_0000038401	0.764149	0.0119031	0.938104	0.000775762	3.05592	2.42416e-39	3.32337	1.85319e-36	M1	M1	info=method:InterPro accession:IPR000719 description:Protein kinase domain %0Amethod:InterPro accession:IPR000980 description:SH2 domain %0Amethod:InterPro accession:IPR001245 description:Serine-threonine/tyrosine-protein kinase%2C catalytic domain %0Amethod:InterPro accession:IPR011009 description:Protein kinase-like domain superfamily %0Amethod:InterPro accession:IPR036860 description:SH2 domai…
HPOL_0000038401-mRNA-2	HPOL_0000038401	0.763577	0.0119761	0.938104	0.000775417	3.05592	2.40714e-39	3.32337	1.84159e-36	M1	M1	info=method:InterPro accession:IPR000719 description:Protein kinase domain %0Amethod:InterPro accession:IPR000980 description:SH2 domain %0Amethod:InterPro accession:IPR001245 description:Serine-threonine/tyrosine-protein kinase%2C catalytic domain %0Amethod:InterPro accession:IPR011009 description:Protein kinase-like domain superfamily %0Amethod:InterPro accession:IPR036860 description:SH2 domai…
HPOL_0000042901-mRNA-1	HPOL_0000042901	0.878035	0.00304568	1.78483	2.05696e-11	3.00428	1.38667e-38	3.77278	5.07355e-47	M1	M1
HPOL_0000044001-mRNA-3	HPOL_0000044001	0.553729	0.00190465	0.735363	7.64092e-06	1.62311	1.10234e-30	1.85955	1.22673e-31	M1	M1	info=method:InterPro accession:IPR019035 description:Mediator complex%2C subunit Med12 %0Amethod:InterPro accession:IPR021990 description:Mediator complex%2C subunit Med12%2C LCEWAV-domain
HPOL_0000044001-mRNA-2	HPOL_0000044001	0.553729	0.00190596	0.735138	7.69924e-06	1.62311	1.11185e-30	1.85955	1.23787e-31	M1	M1	info=method:InterPro accession:IPR019035 description:Mediator complex%2C subunit Med12 %0Amethod:InterPro accession:IPR021990 description:Mediator complex%2C subunit Med12%2C LCEWAV-domain
HPOL_0000044001-mRNA-1	HPOL_0000044001	0.553729	0.00190465	0.735363	7.64092e-06	1.62311	1.10234e-30	1.85955	1.22673e-31	M1	M1	info=method:InterPro accession:IPR019035 description:Mediator complex%2C subunit Med12 %0Amethod:InterPro accession:IPR021990 description:Mediator complex%2C subunit Med12%2C LCEWAV-domain
HPOL_0000057901-mRNA-1	HPOL_0000057901	0.199709	0.0426078	0.479076	1.47327e-08	1.16588	1.1792e-57	1.08134	2.45221e-39	M1	M1	info=method:InterPro accession:IPR032675 description:Leucine-rich repeat domain superfamily
HPOL_0000059101-mRNA-1	HPOL_0000059101	0.397296	1.01813e-05	0.603731	1.09487e-12	0.983095	1.78342e-40	0.817941	1.21125e-22	M1	M6	info=method:InterPro accession:IPR019317 description:Brain protein I3
HPOL_0000061401-mRNA-1	HPOL_0000061401	0.208893	0.00142213	0.424468	1.02511e-12	0.645993	1.00201e-35	0.523153	5.20396e-19	M1	M1	info=method:InterPro accession:IPR027307 description:WASH complex subunit 7 %0Amethod:InterPro accession:IPR028191 description:WASH complex subunit 7%2C N-terminal %0Amethod:InterPro accession:IPR028282 description:WASH complex subunit 7%2C central domain %0Amethod:InterPro accession:IPR028283 description:WASH complex subunit 7%2C C-terminal
HPOL_0000069001-mRNA-1	HPOL_0000069001	0.265171	0.00413334	1.03884	1.47748e-36	1.70395	3.56037e-122	1.89568	1.90826e-118	M1	M6	info=method:InterPro accession:IPR000580 description:TSC-22 / Dip / Bun
HPOL_0000070401-mRNA-2	HPOL_0000070401	0.590977	0.000200936	1.03033	2.42243e-12	2.3192	3.30166e-73	2.08558	3.84343e-47	M1	M1	info=method:InterPro accession:IPR011701 description:Major facilitator superfamily %0Amethod:InterPro accession:IPR020846 description:Major facilitator superfamily domain %0Amethod:InterPro accession:IPR036259 description:MFS transporter superfamily
HPOL_0000070401-mRNA-1	HPOL_0000070401	0.588896	0.000202547	1.02972	2.13236e-12	2.31493	2.21654e-73	2.08325	2.56442e-47	M1	M1	info=method:InterPro accession:IPR011701 description:Major facilitator superfamily %0Amethod:InterPro accession:IPR020846 description:Major facilitator superfamily domain %0Amethod:InterPro accession:IPR036259 description:MFS transporter superfamily
HPOL_0000070501-mRNA-1	HPOL_0000070501	0.706845	0.00470707	1.61436	6.34507e-13	2.75197	4.85271e-45	2.88122	6.1015e-39	M1	M1
HPOL_0000073801-mRNA-1	HPOL_0000073801	0.629083	0.00946031	0.897	4.24779e-05	2.41918	8.13152e-38	2.48045	1.54218e-31	M1	M6	info=method:InterPro accession:IPR000403 description:Phosphatidylinositol 3-/4-kinase%2C catalytic domain %0Amethod:InterPro accession:IPR039756 description:Type II phosphatidylinositol 4-kinase Lsb6/PI4K2
HPOL_0000074101-mRNA-1	HPOL_0000074101	0.497038	0.0306206	0.782026	0.000109855	2.09355	7.58112e-34	2.20977	9.01744e-30	M1	M6	info=method:InterPro accession:IPR000403 description:Phosphatidylinositol 3-/4-kinase%2C catalytic domain %0Amethod:InterPro accession:IPR039756 description:Type II phosphatidylinositol 4-kinase Lsb6/PI4K2
HPOL_0000081701-mRNA-1	HPOL_0000081701	1.01498	1.47144e-05	1.55285	1.73453e-12	2.08273	1.43782e-27	4.09347	3.42937e-80	M1	M1	info=method:InterPro accession:IPR006693 description:Partial AB-hydrolase lipase domain %0Amethod:InterPro accession:IPR025483 description:Lipase%2C eukaryotic %0Amethod:InterPro accession:IPR029058 description:Alpha/Beta hydrolase fold
HPOL_0000094101-mRNA-1	HPOL_0000094101	1.012	0.00254325	1.8933	1.07662e-09	2.91427	7.52567e-28	4.87334	5.84948e-55	M1	M1	info=method:InterPro accession:IPR006680 description:Amidohydrolase-related %0Amethod:InterPro accession:IPR032465 description:2-amino-3-carboxymuconate-6-semialdehyde decarboxylase %0Amethod:InterPro accession:IPR032466 description:Metal-dependent hydrolase
HPOL_0000100601-mRNA-1	HPOL_0000100601	1.45458	0.000325613	3.26723	1.28891e-18	2.74237	3.49824e-17	4.27261	2.01675e-31	M1	M1
HPOL_0000100701-mRNA-1	HPOL_0000100701	1.32317	0.00536552	3.55444	3.53912e-17	3.28843	5.12384e-19	5.2365	2.28422e-36	M1	M1
HPOL_0000113101-mRNA-1	HPOL_0000113101	0.352092	8.63429e-08	0.661437	3.66566e-26	1.44181	2.00924e-153	1.2223	3.74634e-87	M1	M1	info=method:InterPro accession:IPR006089 description:Acyl-CoA dehydrogenase%2C conserved site %0Amethod:InterPro accession:IPR006091 description:Acyl-CoA oxidase/dehydrogenase%2C central domain %0Amethod:InterPro accession:IPR009075 description:Acyl-CoA dehydrogenase/oxidase C-terminal %0Amethod:InterPro accession:IPR009100 description:Acyl-CoA dehydrogenase/oxidase%2C N-terminal and middle domai…
HPOL_0000119101-mRNA-1	HPOL_0000119101	0.639789	1.01396e-06	1.68352	5.0122e-42	2.11039	6.59899e-85	2.48392	4.60284e-91	M1	M1	info=method:InterPro accession:IPR002347 description:Short-chain dehydrogenase/reductase SDR %0Amethod:InterPro accession:IPR036291 description:NAD(P)-binding domain superfamily
HPOL_0000124201-mRNA-1	HPOL_0000124201	0.524675	0.00384527	0.922054	1.9678e-08	2.32154	3.9446e-60	2.18384	2.52963e-42	M1	M1	info=method:InterPro accession:IPR003598 description:Immunoglobulin subtype 2 %0Amethod:InterPro accession:IPR003599 description:Immunoglobulin subtype %0Amethod:InterPro accession:IPR007110 description:Immunoglobulin-like domain %0Amethod:InterPro accession:IPR013098 description:Immunoglobulin I-set %0Amethod:InterPro accession:IPR013783 description:Immunoglobulin-like fold %0Amethod:InterPro ac…
HPOL_0000124401-mRNA-1	HPOL_0000124401	0.325371	0.0436436	0.868874	3.0908e-10	1.96658	1.04889e-60	1.96256	9.18726e-48	M1	M1	info=method:InterPro accession:IPR003598 description:Immunoglobulin subtype 2 %0Amethod:InterPro accession:IPR003599 description:Immunoglobulin subtype %0Amethod:InterPro accession:IPR003961 description:Fibronectin type III %0Amethod:InterPro accession:IPR007110 description:Immunoglobulin-like domain %0Amethod:InterPro accession:IPR013098 description:Immunoglobulin I-set %0Amethod:InterPro access…
HPOL_0000124401-mRNA-2	HPOL_0000124401	0.325371	0.0436436	0.868874	3.0908e-10	1.96658	1.04889e-60	1.96256	9.18726e-48	M1	M1	info=method:InterPro accession:IPR003598 description:Immunoglobulin subtype 2 %0Amethod:InterPro accession:IPR003599 description:Immunoglobulin subtype %0Amethod:InterPro accession:IPR003961 description:Fibronectin type III %0Amethod:InterPro accession:IPR007110 description:Immunoglobulin-like domain %0Amethod:InterPro accession:IPR013098 description:Immunoglobulin I-set %0Amethod:InterPro access…
HPOL_0000127301-mRNA-1	HPOL_0000127301	0.454729	0.0271288	1.09876	2.32734e-09	2.44266	3.65925e-57	2.38152	6.65011e-43	M1	M1	info=method:InterPro accession:IPR006108 description:3-hydroxyacyl-CoA dehydrogenase%2C C-terminal %0Amethod:InterPro accession:IPR006176 description:3-hydroxyacyl-CoA dehydrogenase%2C NAD binding %0Amethod:InterPro accession:IPR008927 description:6-phosphogluconate dehydrogenase-like%2C C-terminal domain superfamily %0Amethod:InterPro accession:IPR036291 description:NAD(P)-binding domain superfa…
HPOL_0000139601-mRNA-1	HPOL_0000139601	0.230963	0.00316973	0.508717	5.58952e-13	1.14293	1.07632e-77	0.922436	1.57105e-40	M1	M1	info=method:InterPro accession:IPR014752 description:Arrestin%2C C-terminal %0Amethod:InterPro accession:IPR028934 description:Vacuolar protein sorting protein 26 related
HPOL_0000144701-mRNA-1	HPOL_0000144701	0.643927	2.41933e-06	1.02398	1.887e-15	1.61384	5.72406e-47	0.973811	1.84879e-14	M1	M1	info=method:InterPro accession:IPR005036 description:CBM21 (carbohydrate binding type-21) domain %0Amethod:InterPro accession:IPR017434 description:Protein phosphatase 1 regulatory subunit 3B/C/D%2C metazoa %0Amethod:InterPro accession:IPR038175 description:CBM21 domain superfamily
HPOL_0000159401-mRNA-1	HPOL_0000159401	0.276644	3.98335e-05	0.56712	2.40957e-19	1.31948	1.01901e-128	1.17651	1.66663e-80	M1	M1	info=method:InterPro accession:IPR004113 description:FAD-linked oxidase%2C C-terminal %0Amethod:InterPro accession:IPR006094 description:FAD linked oxidase%2C N-terminal %0Amethod:InterPro accession:IPR016164 description:FAD-linked oxidase-like%2C C-terminal %0Amethod:InterPro accession:IPR016166 description:FAD-binding domain%2C PCMH-type %0Amethod:InterPro accession:IPR016167 description:FAD-bi…
HPOL_0000164601-mRNA-1	HPOL_0000164601	0.961905	0.0111	1.54763	4.8802e-06	3.09766	1.76001e-26	6.35048	6.2713e-83	M1	M1	info=method:InterPro accession:IPR002921 description:Fungal lipase-like domain %0Amethod:InterPro accession:IPR029058 description:Alpha/Beta hydrolase fold
HPOL_0000164801-mRNA-1	HPOL_0000164801	1.53822	0.00786894	3.41532	2.99739e-11	3.67604	2.07118e-16	8.22047	4.88068e-54	M1	M1	info=method:InterPro accession:IPR002921 description:Fungal lipase-like domain %0Amethod:InterPro accession:IPR029058 description:Alpha/Beta hydrolase fold
HPOL_0000173001-mRNA-1	HPOL_0000173001	0.44105	0.00892988	0.94418	3.00504e-10	1.24986	1.04983e-21	1.35496	3.9024e-20	M1	M6	info=method:InterPro accession:IPR000418 description:Ets domain %0Amethod:InterPro accession:IPR003118 description:Pointed domain %0Amethod:InterPro accession:IPR013761 description:Sterile alpha motif/pointed domain superfamily %0Amethod:InterPro accession:IPR036388 description:Winged helix-like DNA-binding domain superfamily %0Amethod:InterPro accession:IPR036390 description:Winged helix DNA-bin…
HPOL_0000174601-mRNA-1	HPOL_0000174601	0.339808	1.89043e-08	0.63107	5.73327e-28	0.9943	4.14012e-86	0.942596	5.03828e-61	M1	M6	info=method:InterPro accession:IPR000008 description:C2 domain %0Amethod:InterPro accession:IPR000909 description:Phosphatidylinositol-specific phospholipase C%2C X domain %0Amethod:InterPro accession:IPR001192 description:Phosphoinositide phospholipase C family %0Amethod:InterPro accession:IPR001711 description:Phospholipase C%2C phosphatidylinositol-specific%2C Y domain %0Amethod:InterPro acces…
HPOL_0000183001-mRNA-1	HPOL_0000183001	0.403061	0.000835746	0.911703	1.38399e-16	1.77637	2.85193e-76	1.93136	6.30054e-71	M1	M1	info=method:InterPro accession:IPR000719 description:Protein kinase domain %0Amethod:InterPro accession:IPR008271 description:Serine/threonine-protein kinase%2C active site %0Amethod:InterPro accession:IPR011009 description:Protein kinase-like domain superfamily %0Amethod:InterPro accession:IPR017441 description:Protein kinase%2C ATP binding site
HPOL_0000183601-mRNA-1	HPOL_0000183601	0.385096	0.000723158	1.18238	4.53801e-30	2.09313	1.94967e-117	2.43396	9.62183e-124	M1	M1	info=method:InterPro accession:IPR001932 description:PPM-type phosphatase domain %0Amethod:InterPro accession:IPR015655 description:Protein phosphatase 2C family %0Amethod:InterPro accession:IPR036457 description:PPM-type phosphatase domain superfamily
HPOL_0000188901-mRNA-2	HPOL_0000188901	0.459747	0.00102074	0.437609	0.00081584	1.3582	2.44709e-34	1.44789	9.05348e-31	M1	M1	info=method:InterPro accession:IPR001452 description:SH3 domain %0Amethod:InterPro accession:IPR001478 description:PDZ domain %0Amethod:InterPro accession:IPR008144 description:Guanylate kinase-like domain %0Amethod:InterPro accession:IPR008145 description:Guanylate kinase/L-type calcium channel beta subunit %0Amethod:InterPro accession:IPR027417 description:P-loop containing nucleoside triphosph…
HPOL_0000188901-mRNA-1	HPOL_0000188901	0.459747	0.00102074	0.437609	0.00081584	1.3582	2.44709e-34	1.44789	9.05348e-31	M1	M1	info=method:InterPro accession:IPR001452 description:SH3 domain %0Amethod:InterPro accession:IPR001478 description:PDZ domain %0Amethod:InterPro accession:IPR008144 description:Guanylate kinase-like domain %0Amethod:InterPro accession:IPR008145 description:Guanylate kinase/L-type calcium channel beta subunit %0Amethod:InterPro accession:IPR027417 description:P-loop containing nucleoside triphosph…
HPOL_0000198701-mRNA-2	HPOL_0000198701	0.64697	0.0238268	1.10516	1.21444e-05	2.78579	5.11834e-38	3.20255	2.85873e-39	M1	M1	info=method:InterPro accession:IPR029005 description:LIM-domain binding protein/SEUSS %0Amethod:InterPro accession:IPR030174 description:LIM domain-binding protein 2 %0Amethod:InterPro accession:IPR041363 description:LIM interaction domain
HPOL_0000198701-mRNA-1	HPOL_0000198701	0.64697	0.0238268	1.10516	1.21444e-05	2.78579	5.11834e-38	3.20255	2.85873e-39	M1	M1	info=method:InterPro accession:IPR029005 description:LIM-domain binding protein/SEUSS %0Amethod:InterPro accession:IPR030174 description:LIM domain-binding protein 2 %0Amethod:InterPro accession:IPR041363 description:LIM interaction domain
HPOL_0000198801-mRNA-1	HPOL_0000198801	1.29714	2.28847e-10	1.22664	7.72753e-10	1.90894	1.85698e-28	2.54774	4.0674e-39	M1	M1	info=method:InterPro accession:IPR004979 description:Transcription factor AP-2 %0Amethod:InterPro accession:IPR013854 description:Transcription factor AP-2%2C C-terminal
HPOL_0000206001-mRNA-1	HPOL_0000206001	0.191436	0.0141946	0.442301	1.29745e-10	1.10364	8.87965e-77	1.13968	4.07185e-64	M1	M1
HPOL_0000207201-mRNA-1	HPOL_0000207201	0.231142	0.00259203	0.462503	2.61791e-11	1.04999	1.65353e-68	0.963848	1.08556e-45	M1	M1	info=method:InterPro accession:IPR008388 description:ATPase%2C V1 complex%2C subunit S1
HPOL_0000207201-mRNA-2	HPOL_0000207201	0.231142	0.00259203	0.462503	2.61791e-11	1.04999	1.65353e-68	0.963848	1.08556e-45	M1	M1	info=method:InterPro accession:IPR008388 description:ATPase%2C V1 complex%2C subunit S1
HPOL_0000213501-mRNA-1	HPOL_0000213501	1.44516	3.56898e-41	0.990753	3.66106e-20	1.44196	2.10331e-53	1.49814	2.20507e-45	M1	M1	info=method:InterPro accession:IPR016859 description:Uncharacterised conserved protein UCP207779
HPOL_0000218001-mRNA-1	HPOL_0000218001	0.147138	0.0254631	0.618604	1.03874e-27	1.20513	6.27444e-130	1.38808	2.53396e-134	M1	M1	info=method:InterPro accession:IPR019374 description:Ribosomal protein S22%2C mitochondrial
HPOL_0000228201-mRNA-1	HPOL_0000228201	0.208597	0.0277344	0.762604	7.84214e-21	1.64391	1.83166e-118	1.56299	2.95986e-84	M1	M1	info=method:InterPro accession:IPR006958 description:Mak16 protein %0Amethod:InterPro accession:IPR029004 description:Ribosomal L28e/Mak16
HPOL_0000229801-mRNA-1	HPOL_0000229801	0.203944	0.00153536	0.424152	4.13333e-13	1.28538	4.33147e-142	1.19863	3.16226e-97	M1	M1	info=method:InterPro accession:IPR000649 description:Initiation factor 2B-related %0Amethod:InterPro accession:IPR037171 description:NagB/RpiA transferase-like
HPOL_0000234101-mRNA-1	HPOL_0000234101	0.483316	0.02247	1.08519	4.83024e-09	2.59494	3.01853e-59	2.36667	3.31946e-39	M1	M1	info=method:InterPro accession:IPR011701 description:Major facilitator superfamily %0Amethod:InterPro accession:IPR020846 description:Major facilitator superfamily domain %0Amethod:InterPro accession:IPR036259 description:MFS transporter superfamily
HPOL_0000251001-mRNA-1	HPOL_0000251001	0.412497	0.0370578	0.383671	0.0324249	2.01626	2.51555e-42	2.03479	4.41577e-34	M1	M6
HPOL_0000252301-mRNA-1	HPOL_0000252301	0.192781	0.0405139	0.571608	1.19698e-12	0.48023	8.26333e-12	0.436505	4.70952e-08	M1	M1
HPOL_0000267301-mRNA-1	HPOL_0000267301	0.809881	7.05294e-05	0.974128	3.63118e-07	2.94376	1.75176e-71	3.43005	9.40419e-76	M1	M1	info=method:InterPro accession:IPR001046 description:NRAMP family
HPOL_0000272501-mRNA-1	HPOL_0000272501	0.367162	2.4554e-05	0.279974	0.00085329	1.36968	6.9766e-83	1.34602	3.5654e-63	M1	M6	info=method:InterPro accession:IPR001033 description:Alpha-catenin %0Amethod:InterPro accession:IPR006077 description:Vinculin/alpha-catenin %0Amethod:InterPro accession:IPR036723 description:Alpha-catenin/vinculin-like superfamily
HPOL_0000279101-mRNA-1	HPOL_0000279101	0.283536	0.0264672	0.400473	0.000403275	0.315287	0.0013181	0.318058	0.00440509	M1	M1	info=method:InterPro accession:IPR019166 description:MICOS complex subunit MIC26/MIC27 %0Amethod:InterPro accession:IPR033182 description:MICOS complex subunit MIC26/MIC27%2C animal
HPOL_0000296101-mRNA-1	HPOL_0000296101	0.322283	0.000886047	0.931935	2.95785e-26	1.19441	2.367e-54	0.923548	2.76386e-26	M1	M1	info=method:InterPro accession:IPR004567 description:Type II pantothenate kinase
HPOL_0000306301-mRNA-1	HPOL_0000306301	0.369551	0.00621367	0.4188	0.000762218	1.08227	5.0218e-25	0.966361	3.77213e-16	M1	M1	info=method:InterPro accession:IPR007829 description:TM2 domain
HPOL_0000321001-mRNA-1	HPOL_0000321001	0.31548	2.54683e-08	0.160631	0.00442554	0.468829	3.37998e-23	0.414195	1.17928e-14	M1	M1	info=method:InterPro accession:IPR001012 description:UBX domain %0Amethod:InterPro accession:IPR029071 description:Ubiquitin-like domain superfamily
HPOL_0000326901-mRNA-1	HPOL_0000326901	0.245287	0.00969077	0.348006	4.62895e-05	0.653865	3.86845e-19	0.741679	2.77193e-19	M1	M6	info=method:InterPro accession:IPR002208 description:SecY/SEC61-alpha family %0Amethod:InterPro accession:IPR019561 description:Translocon Sec61/SecY%2C plug domain %0Amethod:InterPro accession:IPR023201 description:SecY domain superfamily %0Amethod:InterPro accession:IPR030659 description:SecY conserved site
HPOL_0000337901-mRNA-1	HPOL_0000337901	0.334455	0.0177483	0.630489	4.47015e-07	2.16978	3.72283e-91	2.49024	5.75891e-94	M1	M1	info=method:InterPro accession:IPR013057 description:Amino acid transporter%2C transmembrane domain
HPOL_0000344601-mRNA-1	HPOL_0000344601	0.669297	5.75048e-09	0.338413	0.00308264	1.49982	2.8043e-54	1.82717	1.22982e-62	M1	M6	info=method:InterPro accession:IPR000644 description:CBS domain
HPOL_0000350401-mRNA-1	HPOL_0000350401	0.272641	0.0450103	0.829892	7.90654e-13	1.97073	1.29599e-85	2.22104	3.87036e-85	M1	M1	info=method:InterPro accession:IPR000719 description:Protein kinase domain %0Amethod:InterPro accession:IPR008271 description:Serine/threonine-protein kinase%2C active site %0Amethod:InterPro accession:IPR011009 description:Protein kinase-like domain superfamily %0Amethod:InterPro accession:IPR014729 description:Rossmann-like alpha/beta/alpha sandwich fold %0Amethod:InterPro accession:IPR017441 d…
HPOL_0000350701-mRNA-1	HPOL_0000350701	0.372174	0.000159865	1.13766	9.03631e-36	1.7583	9.66074e-108	2.06361	2.14002e-115	M1	M1	info=method:InterPro accession:IPR007884 description:DREV methyltransferase %0Amethod:InterPro accession:IPR029063 description:S-adenosyl-L-methionine-dependent methyltransferase
HPOL_0000361801-mRNA-1	HPOL_0000361801	0.227274	0.00957533	0.232275	0.00384221	0.915207	4.02435e-42	0.791478	2.57237e-25	M1	M1	info=method:InterPro accession:IPR001623 description:DnaJ domain %0Amethod:InterPro accession:IPR027137 description:Translocation protein Sec63 %0Amethod:InterPro accession:IPR036869 description:Chaperone J-domain superfamily
HPOL_0000364101-mRNA-1	HPOL_0000364101	0.458961	0.000204786	0.588048	3.5587e-07	0.864894	6.69348e-18	0.754691	2.76408e-11	M1	M6	info=method:InterPro accession:IPR009637 description:Lung seven transmembrane receptor-like
HPOL_0000365001-mRNA-2	HPOL_0000365001	0.63537	0.000881007	0.912587	2.82396e-07	1.86684	1.53717e-33	2.25428	1.93486e-38	M1	M1	info=method:InterPro accession:IPR000719 description:Protein kinase domain %0Amethod:InterPro accession:IPR008271 description:Serine/threonine-protein kinase%2C active site %0Amethod:InterPro accession:IPR011009 description:Protein kinase-like domain superfamily %0Amethod:InterPro accession:IPR017441 description:Protein kinase%2C ATP binding site
HPOL_0000365001-mRNA-3	HPOL_0000365001	0.609387	0.0026053	0.918344	9.06448e-07	1.84204	1.74716e-29	2.35006	2.33411e-37	M1	M1	info=method:InterPro accession:IPR000719 description:Protein kinase domain %0Amethod:InterPro accession:IPR008271 description:Serine/threonine-protein kinase%2C active site %0Amethod:InterPro accession:IPR011009 description:Protein kinase-like domain superfamily %0Amethod:InterPro accession:IPR017441 description:Protein kinase%2C ATP binding site
HPOL_0000365001-mRNA-1	HPOL_0000365001	0.636562	0.000913498	0.909675	3.48926e-07	1.86357	3.71505e-33	2.24919	5.81986e-38	M1	M1	info=method:InterPro accession:IPR000719 description:Protein kinase domain %0Amethod:InterPro accession:IPR008271 description:Serine/threonine-protein kinase%2C active site %0Amethod:InterPro accession:IPR011009 description:Protein kinase-like domain superfamily %0Amethod:InterPro accession:IPR017441 description:Protein kinase%2C ATP binding site
HPOL_0000365301-mRNA-1	HPOL_0000365301	0.549371	0.00391094	1.00288	8.16278e-09	2.03272	2.35361e-40	2.32783	2.88331e-42	M1	M1
HPOL_0000365401-mRNA-1	HPOL_0000365401	0.616177	6.40716e-08	1.35234	2.98912e-35	2.03004	1.46173e-99	1.97594	1.16423e-73	M1	M1
HPOL_0000375501-mRNA-1	HPOL_0000375501	0.281254	0.000123622	0.470446	5.16531e-12	1.34805	3.5032e-116	1.37524	1.12694e-94	M1	M1	info=method:InterPro accession:IPR001680 description:WD40 repeat %0Amethod:InterPro accession:IPR015943 description:WD40/YVTN repeat-like-containing domain superfamily %0Amethod:InterPro accession:IPR017986 description:WD40-repeat-containing domain %0Amethod:InterPro accession:IPR019775 description:WD40 repeat%2C conserved site %0Amethod:InterPro accession:IPR020472 description:G-protein beta WD-…
HPOL_0000383001-mRNA-1	HPOL_0000383001	1.14328	3.881e-46	0.459053	1.47961e-08	1.3588	3.21793e-84	1.69004	1.32876e-101	M1	M1	info=method:InterPro accession:IPR008209 description:Phosphoenolpyruvate carboxykinase%2C GTP-utilising %0Amethod:InterPro accession:IPR008210 description:Phosphoenolpyruvate carboxykinase%2C N-terminal %0Amethod:InterPro accession:IPR013035 description:Phosphoenolpyruvate carboxykinase%2C C-terminal %0Amethod:InterPro accession:IPR018091 description:Phosphoenolpyruvate carboxykinase%2C GTP-utili…
HPOL_0000386401-mRNA-1	HPOL_0000386401	0.840266	2.67511e-14	0.634039	2.46699e-08	2.05771	2.0709e-104	1.87929	8.27717e-68	M1	M1	info=method:InterPro accession:IPR006667 description:SLC41 divalent cation transporters%2C integral membrane domain %0Amethod:InterPro accession:IPR036739 description:SLC41 divalent cation transporters%2C integral membrane domain superfamily
HPOL_0000389101-mRNA-1	HPOL_0000389101	0.656229	6.49195e-06	0.872016	2.93471e-10	1.07093	4.14055e-19	0.809991	2.68883e-09	M1	M1	info=method:InterPro accession:IPR011701 description:Major facilitator superfamily %0Amethod:InterPro accession:IPR020846 description:Major facilitator superfamily domain %0Amethod:InterPro accession:IPR036259 description:MFS transporter superfamily
HPOL_0000404801-mRNA-1	HPOL_0000404801	0.384159	0.0229968	0.917969	4.60491e-10	1.89168	1.19936e-49	2.06375	1.52065e-46	M1	M6	info=method:InterPro accession:IPR001965 description:Zinc finger%2C PHD-type %0Amethod:InterPro accession:IPR011011 description:Zinc finger%2C FYVE/PHD-type %0Amethod:InterPro accession:IPR013083 description:Zinc finger%2C RING/FYVE/PHD-type %0Amethod:InterPro accession:IPR019786 description:Zinc finger%2C PHD-type%2C conserved site %0Amethod:InterPro accession:IPR019787 description:Zinc finger%2…
HPOL_0000410101-mRNA-1	HPOL_0000410101	0.450635	3.27824e-08	0.758533	2.06415e-22	1.72704	3.08206e-141	1.85483	5.53654e-127	M1	M6	info=method:InterPro accession:IPR002915 description:DeoC/FbaB/ lacD aldolase %0Amethod:InterPro accession:IPR011343 description:Deoxyribose-phosphate aldolase %0Amethod:InterPro accession:IPR013785 description:Aldolase-type TIM barrel
HPOL_0000413401-mRNA-1	HPOL_0000413401	0.163244	0.0145426	0.312483	1.21039e-07	1.70634	2.17873e-251	1.67469	3.74202e-190	M1	M1	info=method:InterPro accession:IPR001680 description:WD40 repeat %0Amethod:InterPro accession:IPR005617 description:Groucho/TLE%2C N-terminal Q-rich domain %0Amethod:InterPro accession:IPR009146 description:Groucho/transducin-like enhancer %0Amethod:InterPro accession:IPR015943 description:WD40/YVTN repeat-like-containing domain superfamily %0Amethod:InterPro accession:IPR017986 description:WD40-…
HPOL_0000413401-mRNA-2	HPOL_0000413401	0.163244	0.0145426	0.312483	1.21039e-07	1.70634	2.17873e-251	1.67469	3.74202e-190	M1	M1	info=method:InterPro accession:IPR001680 description:WD40 repeat %0Amethod:InterPro accession:IPR005617 description:Groucho/TLE%2C N-terminal Q-rich domain %0Amethod:InterPro accession:IPR009146 description:Groucho/transducin-like enhancer %0Amethod:InterPro accession:IPR015943 description:WD40/YVTN repeat-like-containing domain superfamily %0Amethod:InterPro accession:IPR017986 description:WD40-…
HPOL_0000427701-mRNA-1	HPOL_0000427701	0.638514	3.89108e-08	0.274192	0.0190473	0.340609	0.000493699	0.527207	1.96815e-06	M1	M1	info=method:InterPro accession:IPR008733 description:Peroxisomal biogenesis factor 11 %0Amethod:InterPro accession:IPR026510 description:Peroxisomal membrane protein 11C%2C metazoa
HPOL_0000428001-mRNA-1	HPOL_0000428001	0.269929	0.00265461	0.535532	4.74417e-11	1.19864	8.76296e-65	1.35448	1.1875e-64	M1	M6	info=method:InterPro accession:IPR005886 description:UDP-glucose 4-epimerase %0Amethod:InterPro accession:IPR016040 description:NAD(P)-binding domain %0Amethod:InterPro accession:IPR036291 description:NAD(P)-binding domain superfamily
HPOL_0000436601-mRNA-1	HPOL_0000436601	0.259	0.00100335	0.644057	2.03185e-19	1.5419	2.28558e-136	1.53773	5.44357e-106	M1	M1	info=method:InterPro accession:IPR019564 description:Mitochondrial outer membrane transport complex Sam37/metaxin%2C N-terminal domain %0Amethod:InterPro accession:IPR033468 description:Metaxin%2C glutathione S-transferase domain %0Amethod:InterPro accession:IPR036282 description:Glutathione S-transferase%2C C-terminal domain superfamily %0Amethod:InterPro accession:IPR040079 description:Glutathi…
HPOL_0000436901-mRNA-1	HPOL_0000436901	0.681307	0.00434625	1.0789	6.4317e-07	2.44108	1.52985e-39	2.02742	6.18108e-22	M1	M1	info=method:InterPro accession:IPR000536 description:Nuclear hormone receptor%2C ligand-binding domain %0Amethod:InterPro accession:IPR001628 description:Zinc finger%2C nuclear hormone receptor-type %0Amethod:InterPro accession:IPR013088 description:Zinc finger%2C NHR/GATA-type %0Amethod:InterPro accession:IPR035500 description:Nuclear hormone receptor-like domain superfamily
HPOL_0000436901-mRNA-2	HPOL_0000436901	0.675746	0.00472602	1.08497	5.5264e-07	2.44767	9.20384e-40	2.03409	4.46083e-22	M1	M1	info=method:InterPro accession:IPR000536 description:Nuclear hormone receptor%2C ligand-binding domain %0Amethod:InterPro accession:IPR001628 description:Zinc finger%2C nuclear hormone receptor-type %0Amethod:InterPro accession:IPR013088 description:Zinc finger%2C NHR/GATA-type %0Amethod:InterPro accession:IPR035500 description:Nuclear hormone receptor-like domain superfamily
HPOL_0000438701-mRNA-1	HPOL_0000438701	0.678716	1.4053e-06	0.748751	3.0009e-08	1.73765	8.9253e-51	1.98704	1.35465e-51	M1	M1	info=method:InterPro accession:IPR011766 description:Thiamine pyrophosphate enzyme%2C C-terminal TPP-binding %0Amethod:InterPro accession:IPR012000 description:Thiamine pyrophosphate enzyme%2C central domain %0Amethod:InterPro accession:IPR012001 description:Thiamine pyrophosphate enzyme%2C N-terminal TPP-binding domain %0Amethod:InterPro accession:IPR029035 description:DHS-like NAD/FAD-binding d…
HPOL_0000448601-mRNA-1	HPOL_0000448601	0.297841	8.29936e-06	0.346003	4.95852e-08	1.11993	1.73188e-95	1.19464	1.01088e-84	M1	M1	info=method:InterPro accession:IPR005062 description:SAC3/GANP/THP3
HPOL_0000452501-mRNA-1	HPOL_0000452501	0.614576	1.73242e-07	0.989561	1.48336e-18	1.83695	1.10742e-79	2.23135	7.57839e-89	M1	M1	info=method:InterPro accession:IPR015590 description:Aldehyde dehydrogenase domain %0Amethod:InterPro accession:IPR016161 description:Aldehyde/histidinol dehydrogenase %0Amethod:InterPro accession:IPR016162 description:Aldehyde dehydrogenase%2C N-terminal %0Amethod:InterPro accession:IPR016163 description:Aldehyde dehydrogenase%2C C-terminal %0Amethod:InterPro accession:IPR029510 description:Alde…
HPOL_0000452501-mRNA-2	HPOL_0000452501	0.614576	1.73242e-07	0.989561	1.48336e-18	1.83695	1.10742e-79	2.23135	7.57839e-89	M1	M1	info=method:InterPro accession:IPR015590 description:Aldehyde dehydrogenase domain %0Amethod:InterPro accession:IPR016161 description:Aldehyde/histidinol dehydrogenase %0Amethod:InterPro accession:IPR016162 description:Aldehyde dehydrogenase%2C N-terminal %0Amethod:InterPro accession:IPR016163 description:Aldehyde dehydrogenase%2C C-terminal %0Amethod:InterPro accession:IPR029510 description:Alde…
HPOL_0000457901-mRNA-2	HPOL_0000457901	0.369739	0.0187872	0.354727	0.0132443	1.0142	2.92874e-17	0.858505	2.82278e-10	M1	M6	info=method:InterPro accession:IPR000719 description:Protein kinase domain %0Amethod:InterPro accession:IPR000961 description:AGC-kinase%2C C-terminal %0Amethod:InterPro accession:IPR002219 description:Protein kinase C-like%2C phorbol ester/diacylglycerol-binding domain %0Amethod:InterPro accession:IPR008271 description:Serine/threonine-protein kinase%2C active site %0Amethod:InterPro accession:I…
HPOL_0000457901-mRNA-1	HPOL_0000457901	0.377683	0.0190061	0.377127	0.00987454	0.947977	1.36426e-14	0.79771	1.12055e-08	M1	M6	info=method:InterPro accession:IPR000719 description:Protein kinase domain %0Amethod:InterPro accession:IPR000961 description:AGC-kinase%2C C-terminal %0Amethod:InterPro accession:IPR002219 description:Protein kinase C-like%2C phorbol ester/diacylglycerol-binding domain %0Amethod:InterPro accession:IPR008271 description:Serine/threonine-protein kinase%2C active site %0Amethod:InterPro accession:I…
HPOL_0000463901-mRNA-1	HPOL_0000463901	0.26294	0.0411547	0.683936	3.43426e-10	1.64204	4.54681e-68	1.478	7.37088e-44	M1	M1	info=method:InterPro accession:IPR000195 description:Rab-GTPase-TBC domain %0Amethod:InterPro accession:IPR001849 description:Pleckstrin homology domain %0Amethod:InterPro accession:IPR011047 description:Quinoprotein alcohol dehydrogenase-like superfamily %0Amethod:InterPro accession:IPR011993 description:PH-like domain superfamily %0Amethod:InterPro accession:IPR035969 description:Rab-GTPase-TBC…
HPOL_0000464701-mRNA-1	HPOL_0000464701	0.271678	0.0409151	0.91113	8.26275e-16	1.91434	4.34205e-84	2.18896	4.61534e-86	M1	M1	info=method:InterPro accession:IPR011990 description:Tetratricopeptide-like helical domain superfamily %0Amethod:InterPro accession:IPR013026 description:Tetratricopeptide repeat-containing domain %0Amethod:InterPro accession:IPR019734 description:Tetratricopeptide repeat
HPOL_0000466401-mRNA-1	HPOL_0000466401	0.918489	6.70056e-06	0.801816	5.39674e-05	2.62072	2.34527e-54	3.2601	5.2801e-64	M1	M6	info=method:InterPro accession:IPR013094 description:Alpha/beta hydrolase fold-3 %0Amethod:InterPro accession:IPR029058 description:Alpha/Beta hydrolase fold
HPOL_0000498001-mRNA-1	HPOL_0000498001	0.264706	0.00141088	0.68825	5.5427e-20	0.84936	2.93499e-39	0.949074	1.03149e-37	M1	M1	info=method:InterPro accession:IPR000218 description:Ribosomal protein L14P %0Amethod:InterPro accession:IPR036853 description:Ribosomal protein L14 superfamily
HPOL_0000499801-mRNA-1	HPOL_0000499801	3.35373	8.71062e-09	4.80267	4.93215e-17	2.97834	9.79399e-10	4.55088	1.01798e-16	M1	M1
HPOL_0000501101-mRNA-1	HPOL_0000501101	0.195933	0.00978845	0.3639	7.82325e-08	1.00234	3.04908e-66	1.29654	4.73825e-86	M1	M1	info=method:InterPro accession:IPR004827 description:Basic-leucine zipper domain
HPOL_0000502501-mRNA-1	HPOL_0000502501	0.522135	0.00125492	1.53565	3.27276e-25	2.4724	1.46077e-80	2.37946	5.24264e-59	M1	M1
HPOL_0000503801-mRNA-1	HPOL_0000503801	0.144594	0.0416748	0.436749	6.45596e-13	0.898042	3.03348e-65	1.03196	3.77292e-67	M1	M1	info=method:InterPro accession:IPR000243 description:Peptidase T1A%2C proteasome beta-subunit %0Amethod:InterPro accession:IPR001353 description:Proteasome%2C subunit alpha/beta %0Amethod:InterPro accession:IPR016050 description:Proteasome beta-type subunit%2C conserved site %0Amethod:InterPro accession:IPR023333 description:Proteasome B-type subunit %0Amethod:InterPro accession:IPR029055 descrip…
HPOL_0000507501-mRNA-1	HPOL_0000507501	0.637856	0.00214238	0.997163	1.90962e-07	2.55917	2.46067e-55	3.0621	1.05198e-61	M1	M1	info=method:InterPro accession:IPR001810 description:F-box domain %0Amethod:InterPro accession:IPR036047 description:F-box-like domain superfamily
HPOL_0000513601-mRNA-1	HPOL_0000513601	0.334586	8.96118e-06	0.804932	5.38126e-30	1.34669	3.29242e-103	1.55499	1.70245e-106	M1	M6	info=method:InterPro accession:IPR002109 description:Glutaredoxin %0Amethod:InterPro accession:IPR004045 description:Glutathione S-transferase%2C N-terminal %0Amethod:InterPro accession:IPR034334 description:Prostaglandin E synthase 2 %0Amethod:InterPro accession:IPR034335 description:Prostaglandin E synthase 2%2C C-terminal %0Amethod:InterPro accession:IPR036249 description:Thioredoxin-like supe…
HPOL_0000518601-mRNA-1	HPOL_0000518601	0.376395	0.000213318	0.673812	8.40176e-13	1.64676	2.43172e-90	1.58318	7.31467e-66	M1	M1	info=method:InterPro accession:IPR005225 description:Small GTP-binding protein domain %0Amethod:InterPro accession:IPR006689 description:Small GTPase superfamily%2C ARF/SAR type %0Amethod:InterPro accession:IPR027417 description:P-loop containing nucleoside triphosphate hydrolase
HPOL_0000523401-mRNA-1	HPOL_0000523401	0.89956	0.00203511	1.68734	2.27631e-10	3.12761	2.943e-42	3.60187	1.19367e-43	M1	M1	info=method:InterPro accession:IPR002347 description:Short-chain dehydrogenase/reductase SDR %0Amethod:InterPro accession:IPR020904 description:Short-chain dehydrogenase/reductase%2C conserved site %0Amethod:InterPro accession:IPR036291 description:NAD(P)-binding domain superfamily
HPOL_0000526701-mRNA-1	HPOL_0000526701	0.39721	0.0210165	0.588706	0.00011537	2.23727	2.85171e-66	2.29844	3.8753e-55	M1	M1	info=method:InterPro accession:IPR007632 description:Anoctamin %0Amethod:InterPro accession:IPR032394 description:Anoctamin%2C dimerisation domain
HPOL_0000529701-mRNA-1	HPOL_0000529701	1.2472	9.80161e-07	1.891	4.05594e-14	2.84718	7.08378e-41	2.6333	1.52252e-25	M1	M1	info=method:InterPro accession:IPR006202 description:Neurotransmitter-gated ion-channel ligand-binding domain %0Amethod:InterPro accession:IPR036734 description:Neurotransmitter-gated ion-channel ligand-binding domain superfamily
HPOL_0000532501-mRNA-1	HPOL_0000532501	1.10052	7.96277e-17	1.17119	1.2589e-19	1.9689	5.10598e-68	2.1712	6.61351e-65	M1	M6	info=method:InterPro accession:IPR000719 description:Protein kinase domain %0Amethod:InterPro accession:IPR001245 description:Serine-threonine/tyrosine-protein kinase%2C catalytic domain %0Amethod:InterPro accession:IPR003598 description:Immunoglobulin subtype 2 %0Amethod:InterPro accession:IPR003599 description:Immunoglobulin subtype %0Amethod:InterPro accession:IPR007110 description:Immunoglobu…
HPOL_0000532801-mRNA-1	HPOL_0000532801	0.684403	0.000106188	1.00347	1.15898e-09	1.4717	7.91428e-25	1.57182	2.20741e-22	M1	M6	info=method:InterPro accession:IPR015412 description:Autophagy-related%2C C-terminal %0Amethod:InterPro accession:IPR026849 description:Autophagy-related protein 2
HPOL_0000535801-mRNA-1	HPOL_0000535801	0.461702	1.5658e-05	1.10363	1.28792e-28	1.79646	5.13729e-95	1.73727	5.0369e-70	M1	M1	info=method:InterPro accession:IPR001452 description:SH3 domain %0Amethod:InterPro accession:IPR007223 description:Peroxin 13%2C N-terminal %0Amethod:InterPro accession:IPR035463 description:Peroxin 13 %0Amethod:InterPro accession:IPR036028 description:SH3-like domain superfamily
HPOL_0000539401-mRNA-1	HPOL_0000539401	0.537391	0.015011	1.34364	6.05349e-12	2.51368	3.18354e-50	2.65457	5.58698e-44	M1	M1	info=method:InterPro accession:IPR011009 description:Protein kinase-like domain superfamily %0Amethod:InterPro accession:IPR012877 description:Uncharacterised oxidoreductase Dhs-27 %0Amethod:InterPro accession:IPR015897 description:CHK kinase-like
HPOL_0000548901-mRNA-1	HPOL_0000548901	0.271728	0.00667057	0.617305	5.59062e-12	1.81462	1.60002e-121	1.98329	2.41709e-113	M1	M1	info=method:InterPro accession:IPR004839 description:Aminotransferase%2C class I/classII %0Amethod:InterPro accession:IPR015421 description:Pyridoxal phosphate-dependent transferase%2C major domain %0Amethod:InterPro accession:IPR015424 description:Pyridoxal phosphate-dependent transferase
HPOL_0000551101-mRNA-1	HPOL_0000551101	0.758392	7.5272e-10	0.513141	1.79032e-05	2.24795	1.84649e-103	2.52077	7.99074e-100	M1	M1	info=method:InterPro accession:IPR000192 description:Aminotransferase class V domain %0Amethod:InterPro accession:IPR010111 description:Kynureninase %0Amethod:InterPro accession:IPR015421 description:Pyridoxal phosphate-dependent transferase%2C major domain %0Amethod:InterPro accession:IPR015422 description:Pyridoxal phosphate-dependent transferase domain 1 %0Amethod:InterPro accession:IPR015424 …
HPOL_0000557701-mRNA-1	HPOL_0000557701	1.03645	0.00326515	1.56261	1.10097e-06	3.31538	7.68625e-34	4.38483	2.38168e-45	M1	M1
HPOL_0000566701-mRNA-1	HPOL_0000566701	0.189828	0.0313709	0.164866	0.0404753	0.559904	3.172e-17	0.574805	1.93665e-14	M1	M1	info=method:InterPro accession:IPR001164 description:Arf GTPase activating protein %0Amethod:InterPro accession:IPR037278 description:ARFGAP/RecO-like zinc finger %0Amethod:InterPro accession:IPR038508 description:ArfGAP domain superfamily
HPOL_0000566701-mRNA-2	HPOL_0000566701	0.190425	0.0307815	0.165384	0.0398159	0.559878	3.20914e-17	0.575265	1.85933e-14	M1	M1	info=method:InterPro accession:IPR001164 description:Arf GTPase activating protein %0Amethod:InterPro accession:IPR037278 description:ARFGAP/RecO-like zinc finger %0Amethod:InterPro accession:IPR038508 description:ArfGAP domain superfamily
HPOL_0000567901-mRNA-1	HPOL_0000567901	0.296552	0.00713916	0.482927	1.13927e-06	1.55741	1.58216e-74	1.64915	8.68089e-66	M1	M1	info=method:InterPro accession:IPR001650 description:Helicase%2C C-terminal %0Amethod:InterPro accession:IPR002464 description:DNA/RNA helicase%2C ATP-dependent%2C DEAH-box type%2C conserved site %0Amethod:InterPro accession:IPR007502 description:Helicase-associated domain %0Amethod:InterPro accession:IPR011545 description:DEAD/DEAH box helicase domain %0Amethod:InterPro accession:IPR011709 descr…
HPOL_0000575901-mRNA-1	HPOL_0000575901	0.19781	0.0235351	0.407719	1.06284e-07	1.3702	1.49447e-95	1.4283	1.42049e-81	M1	M6	info=method:InterPro accession:IPR009976 description:Exocyst complex component Sec10-like %0Amethod:InterPro accession:IPR033960 description:Exocyst complex component EXOC5/Sec10
HPOL_0000576701-mRNA-1	HPOL_0000576701	0.21307	0.0456129	0.724828	1.37315e-15	1.20984	8.21269e-53	1.1249	3.15536e-36	M1	M6	info=method:InterPro accession:IPR002347 description:Short-chain dehydrogenase/reductase SDR %0Amethod:InterPro accession:IPR036291 description:NAD(P)-binding domain superfamily
HPOL_0000581401-mRNA-1	HPOL_0000581401	0.443566	0.0147594	0.634375	9.79973e-05	2.16681	4.44086e-55	2.41673	1.1286e-53	M1	M1	info=method:InterPro accession:IPR000719 description:Protein kinase domain %0Amethod:InterPro accession:IPR008271 description:Serine/threonine-protein kinase%2C active site %0Amethod:InterPro accession:IPR011009 description:Protein kinase-like domain superfamily %0Amethod:InterPro accession:IPR017441 description:Protein kinase%2C ATP binding site
HPOL_0000592401-mRNA-1	HPOL_0000592401	0.289792	0.00025314	0.510125	2.79694e-12	0.459566	5.45659e-13	0.493168	8.93072e-12	M1	M1
HPOL_0000595201-mRNA-1	HPOL_0000595201	0.517062	1.49178e-05	0.446434	9.01882e-05	1.06826	1.24857e-27	0.959608	4.45772e-18	M1	M6	info=method:InterPro accession:IPR005828 description:Major facilitator%2C sugar transporter-like %0Amethod:InterPro accession:IPR020846 description:Major facilitator superfamily domain %0Amethod:InterPro accession:IPR036259 description:MFS transporter superfamily
HPOL_0000595301-mRNA-1	HPOL_0000595301	1.0913	1.34142e-12	1.25838	6.15056e-17	2.08878	8.98683e-58	2.72739	6.84098e-76	M1	M1	info=method:InterPro accession:IPR011042 description:Six-bladed beta-propeller%2C TolB-like %0Amethod:InterPro accession:IPR018119 description:Strictosidine synthase%2C conserved region
HPOL_0000597301-mRNA-1	HPOL_0000597301	0.626681	0.00337793	1.32224	5.71039e-12	2.68983	9.04552e-59	3.04662	5.18556e-59	M1	M1	info=method:InterPro accession:IPR000644 description:CBS domain
HPOL_0000606001-mRNA-1	HPOL_0000606001	0.149615	0.0179176	0.200058	0.000399189	0.633853	5.56526e-40	0.58247	6.84317e-27	M1	M1	info=method:InterPro accession:IPR000089 description:Biotin/lipoyl attachment %0Amethod:InterPro accession:IPR001078 description:2-oxoacid dehydrogenase acyltransferase%2C catalytic domain %0Amethod:InterPro accession:IPR003016 description:2-oxo acid dehydrogenase%2C lipoyl-binding site %0Amethod:InterPro accession:IPR006255 description:Dihydrolipoamide succinyltransferase %0Amethod:InterPro acce…
HPOL_0000606101-mRNA-1	HPOL_0000606101	0.292813	0.00285383	0.696404	3.18366e-15	1.96794	4.43486e-145	2.09727	2.62596e-129	M1	M1	info=method:InterPro accession:IPR003439 description:ABC transporter-like %0Amethod:InterPro accession:IPR003593 description:AAA+ ATPase domain %0Amethod:InterPro accession:IPR011527 description:ABC transporter type 1%2C transmembrane domain %0Amethod:InterPro accession:IPR017871 description:ABC transporter%2C conserved site %0Amethod:InterPro accession:IPR027417 description:P-loop containing nuc…
HPOL_0000612001-mRNA-1	HPOL_0000612001	0.352864	1.936e-05	0.217792	0.00693624	0.689276	1.97292e-24	0.814174	1.39267e-26	M1	M6	info=method:InterPro accession:IPR013784 description:Carbohydrate-binding-like fold
HPOL_0000612201-mRNA-1	HPOL_0000612201	0.250056	0.000161693	0.340917	3.67784e-08	0.713835	6.86295e-41	0.653785	2.98886e-27	M1	M1	info=method:InterPro accession:IPR015590 description:Aldehyde dehydrogenase domain %0Amethod:InterPro accession:IPR016160 description:Aldehyde dehydrogenase%2C cysteine active site %0Amethod:InterPro accession:IPR016161 description:Aldehyde/histidinol dehydrogenase %0Amethod:InterPro accession:IPR016162 description:Aldehyde dehydrogenase%2C N-terminal %0Amethod:InterPro accession:IPR016163 descri…
HPOL_0000616801-mRNA-1	HPOL_0000616801	0.567217	9.31293e-05	0.607961	8.46463e-06	1.68079	2.08356e-47	1.23029	6.47442e-21	M1	M1	info=method:InterPro accession:IPR015883 description:Glycoside hydrolase family 20%2C catalytic domain %0Amethod:InterPro accession:IPR017853 description:Glycoside hydrolase superfamily %0Amethod:InterPro accession:IPR038901 description:Hexosaminidase D-like
HPOL_0000621801-mRNA-1	HPOL_0000621801	0.848468	0.0251469	1.13313	0.000790656	2.88699	6.4048e-24	4.00412	3.211e-35	M1	M6	info=method:InterPro accession:IPR000742 description:EGF-like domain %0Amethod:InterPro accession:IPR001881 description:EGF-like calcium-binding domain %0Amethod:InterPro accession:IPR003645 description:Follistatin-like%2C N-terminal %0Amethod:InterPro accession:IPR013032 description:EGF-like%2C conserved site
HPOL_0000632901-mRNA-1	HPOL_0000632901	0.541364	0.0021568	0.752766	3.43202e-06	2.40647	3.07956e-67	2.53417	1.15738e-58	M1	M1	info=method:InterPro accession:IPR000719 description:Protein kinase domain %0Amethod:InterPro accession:IPR000961 description:AGC-kinase%2C C-terminal %0Amethod:InterPro accession:IPR008271 description:Serine/threonine-protein kinase%2C active site %0Amethod:InterPro accession:IPR011009 description:Protein kinase-like domain superfamily %0Amethod:InterPro accession:IPR017441 description:Protein k…
HPOL_0000647601-mRNA-1	HPOL_0000647601	0.960336	1.20326e-08	1.25649	7.13547e-15	1.62515	1.01436e-30	1.81668	3.5776e-30	M1	M6	info=method:InterPro accession:IPR011701 description:Major facilitator superfamily %0Amethod:InterPro accession:IPR020846 description:Major facilitator superfamily domain %0Amethod:InterPro accession:IPR036259 description:MFS transporter superfamily
HPOL_0000649201-mRNA-1	HPOL_0000649201	0.509055	0.000384411	1.09515	1.14418e-16	2.06388	1.89315e-71	2.42642	1.74308e-77	M1	M1	info=method:InterPro accession:IPR000873 description:AMP-dependent synthetase/ligase %0Amethod:InterPro accession:IPR005914 description:Acetoacetyl-CoA synthase %0Amethod:InterPro accession:IPR020845 description:AMP-binding%2C conserved site %0Amethod:InterPro accession:IPR032387 description:Acetyl-coenzyme A synthetase%2C N-terminal domain %0Amethod:InterPro accession:IPR042099 description:AMP-d…
HPOL_0000650701-mRNA-1	HPOL_0000650701	0.597369	0.000687461	0.506362	0.00238276	2.17129	5.12746e-54	2.35925	4.75611e-50	M1	M6
HPOL_0000658001-mRNA-1	HPOL_0000658001	0.351289	0.00736292	0.473118	6.75069e-05	1.3878	1.00929e-42	1.60862	7.18138e-45	M1	M1	info=method:InterPro accession:IPR006966 description:Peroxin-3
HPOL_0000668201-mRNA-1	HPOL_0000668201	1.45287	3.61967e-10	3.15992	1.17135e-47	0.863291	9.06529e-06	1.47986	1.29851e-11	M9	M9	info=method:InterPro accession:IPR001534 description:Transthyretin-like %0Amethod:InterPro accession:IPR038479 description:Transthyretin-like superfamily
HPOL_0000674501-mRNA-1	HPOL_0000674501	0.242714	0.00198791	0.47796	1.92557e-11	0.851492	4.0666e-43	0.892479	2.61502e-37	M1	M6	info=method:InterPro accession:IPR006076 description:FAD dependent oxidoreductase %0Amethod:InterPro accession:IPR006222 description:Aminomethyltransferase%2C folate-binding domain %0Amethod:InterPro accession:IPR013977 description:Glycine cleavage T-protein%2C C-terminal barrel domain %0Amethod:InterPro accession:IPR027266 description:GTP-binding protein TrmE/Glycine cleavage system T protein%2C…
HPOL_0000679201-mRNA-1	HPOL_0000679201	0.212459	0.0281378	0.368189	1.51261e-05	0.459184	3.50352e-10	0.243864	0.00386477	M1	M1	info=method:InterPro accession:IPR000504 description:RNA recognition motif domain %0Amethod:InterPro accession:IPR005123 description:Oxoglutarate/iron-dependent dioxygenase %0Amethod:InterPro accession:IPR012677 description:Nucleotide-binding alpha-beta plait domain superfamily %0Amethod:InterPro accession:IPR013216 description:Methyltransferase type 11 %0Amethod:InterPro accession:IPR027450 desc…
HPOL_0000691201-mRNA-1	HPOL_0000691201	0.748757	0.0129225	1.91354	1.09038e-16	2.12325	1.0567e-27	3.02856	5.03653e-35	M1	M1
HPOL_0000714801-mRNA-1	HPOL_0000714801	0.506291	0.00168922	0.408481	0.00725525	1.361	1.16451e-26	1.09878	2.604e-14	M1	M1	info=method:InterPro accession:IPR000542 description:Acyltransferase ChoActase/COT/CPT %0Amethod:InterPro accession:IPR032476 description:Carnitine O-palmitoyltransferase%2C N-terminal %0Amethod:InterPro accession:IPR039551 description:Choline/carnitine acyltransferase domain
HPOL_0000718301-mRNA-1	HPOL_0000718301	0.221726	0.00601966	0.535492	1.86645e-13	1.36005	4.42939e-103	1.42488	4.21783e-87	M1	M6	info=method:InterPro accession:IPR006113 description:6-phosphogluconate dehydrogenase%2C decarboxylating %0Amethod:InterPro accession:IPR006114 description:6-phosphogluconate dehydrogenase%2C C-terminal %0Amethod:InterPro accession:IPR006115 description:6-phosphogluconate dehydrogenase%2C NADP-binding %0Amethod:InterPro accession:IPR006183 description:6-phosphogluconate dehydrogenase %0Amethod:In…
HPOL_0000718301-mRNA-2	HPOL_0000718301	0.224698	0.00460871	0.53373	1.01648e-13	1.36122	4.16362e-106	1.43154	2.33834e-90	M1	M6	info=method:InterPro accession:IPR006113 description:6-phosphogluconate dehydrogenase%2C decarboxylating %0Amethod:InterPro accession:IPR006114 description:6-phosphogluconate dehydrogenase%2C C-terminal %0Amethod:InterPro accession:IPR006115 description:6-phosphogluconate dehydrogenase%2C NADP-binding %0Amethod:InterPro accession:IPR006183 description:6-phosphogluconate dehydrogenase %0Amethod:In…
HPOL_0000718501-mRNA-1	HPOL_0000718501	0.363877	0.000581392	0.579508	4.24331e-09	1.4267	6.0395e-63	1.48379	5.82845e-53	M1	M6	info=method:InterPro accession:IPR006115 description:6-phosphogluconate dehydrogenase%2C NADP-binding %0Amethod:InterPro accession:IPR006183 description:6-phosphogluconate dehydrogenase %0Amethod:InterPro accession:IPR036291 description:NAD(P)-binding domain superfamily
HPOL_0000721401-mRNA-1	HPOL_0000721401	0.324234	8.96118e-06	0.468113	1.25745e-11	0.877617	1.30095e-48	0.72412	1.50162e-26	M1	M6	info=method:InterPro accession:IPR000689 description:Ubiquinone biosynthesis monooxygenase COQ6 %0Amethod:InterPro accession:IPR002938 description:FAD-binding domain %0Amethod:InterPro accession:IPR010971 description:Ubiquinone biosynthesis hydroxylase UbiH/COQ6 %0Amethod:InterPro accession:IPR018168 description:Ubiquinone biosynthesis hydroxylase%2C UbiH/UbiF/VisC/COQ6%2C conserved site %0Ametho…
HPOL_0000725301-mRNA-1	HPOL_0000725301	0.740122	1.45585e-09	0.857507	4.46684e-13	1.52346	7.99437e-49	1.487	5.20609e-37	M1	M6	info=method:InterPro accession:IPR004166 description:MHCK/EF2 kinase %0Amethod:InterPro accession:IPR011009 description:Protein kinase-like domain superfamily
HPOL_0000736301-mRNA-2	HPOL_0000736301	0.190669	0.0419556	0.493524	8.16622e-10	0.391478	2.16704e-08	0.237939	0.00383606	M1	M1	info=method:InterPro accession:IPR000537 description:UbiA prenyltransferase family %0Amethod:InterPro accession:IPR006370 description:4-hydroxybenzoate polyprenyltransferase-like %0Amethod:InterPro accession:IPR030470 description:UbiA prenyltransferase conserved site %0Amethod:InterPro accession:IPR039653 description:Prenyltransferase
HPOL_0000736301-mRNA-1	HPOL_0000736301	0.197261	0.0353576	0.498152	6.63701e-10	0.392332	2.27632e-08	0.253015	0.00214445	M1	M1	info=method:InterPro accession:IPR000537 description:UbiA prenyltransferase family %0Amethod:InterPro accession:IPR006370 description:4-hydroxybenzoate polyprenyltransferase-like %0Amethod:InterPro accession:IPR030470 description:UbiA prenyltransferase conserved site %0Amethod:InterPro accession:IPR039653 description:Prenyltransferase
HPOL_0000739501-mRNA-1	HPOL_0000739501	0.216985	0.029655	0.619725	6.65089e-13	0.819051	8.70699e-28	0.769688	1.51283e-19	M1	M1	info=method:InterPro accession:IPR006578 description:MADF domain %0Amethod:InterPro accession:IPR039353 description:Transcription factor Adf-1
HPOL_0000740401-mRNA-1	HPOL_0000740401	0.182032	0.0171757	0.574007	4.85028e-18	0.582149	1.21631e-23	0.78526	5.50884e-33	M1	M1	info=method:InterPro accession:IPR000819 description:Peptidase M17%2C leucyl aminopeptidase%2C C-terminal %0Amethod:InterPro accession:IPR011356 description:Peptidase M17%2C leucine aminopeptidase/peptidase B
HPOL_0000764201-mRNA-1	HPOL_0000764201	1.0716	9.19479e-20	0.694143	3.458e-09	1.46896	1.20641e-47	1.15458	7.09605e-24	M1	M1	info=method:InterPro accession:IPR006094 description:FAD linked oxidase%2C N-terminal %0Amethod:InterPro accession:IPR016166 description:FAD-binding domain%2C PCMH-type %0Amethod:InterPro accession:IPR016169 description:FAD-binding%2C type PCMH%2C subdomain 2 %0Amethod:InterPro accession:IPR036318 description:FAD-binding%2C type PCMH-like superfamily %0Amethod:InterPro accession:IPR040165 descrip…
HPOL_0000764201-mRNA-2	HPOL_0000764201	1.0716	9.19479e-20	0.694143	3.458e-09	1.46896	1.20641e-47	1.15458	7.09605e-24	M1	M1	info=method:InterPro accession:IPR006094 description:FAD linked oxidase%2C N-terminal %0Amethod:InterPro accession:IPR016166 description:FAD-binding domain%2C PCMH-type %0Amethod:InterPro accession:IPR016169 description:FAD-binding%2C type PCMH%2C subdomain 2 %0Amethod:InterPro accession:IPR036318 description:FAD-binding%2C type PCMH-like superfamily %0Amethod:InterPro accession:IPR040165 descrip…
HPOL_0000773101-mRNA-1	HPOL_0000773101	0.154368	0.00781678	0.404697	3.62266e-15	0.833188	4.38745e-77	0.581666	2.25766e-30	M1	M1	info=method:InterPro accession:IPR001017 description:Dehydrogenase%2C E1 component %0Amethod:InterPro accession:IPR005475 description:Transketolase-like%2C pyrimidine-binding domain %0Amethod:InterPro accession:IPR011603 description:2-oxoglutarate dehydrogenase E1 component %0Amethod:InterPro accession:IPR029061 description:Thiamin diphosphate-binding fold %0Amethod:InterPro accession:IPR031717 d…
HPOL_0000785101-mRNA-1	HPOL_0000785101	0.395699	0.0375612	1.02862	3.17267e-10	2.60042	2.17269e-75	2.84039	1.58287e-70	M1	M1	info=method:InterPro accession:IPR009060 description:UBA-like superfamily %0Amethod:InterPro accession:IPR013783 description:Immunoglobulin-like fold %0Amethod:InterPro accession:IPR032350 description:Next to BRCA1%2C central domain %0Amethod:InterPro accession:IPR039517 description:C6orf106%2C UBA-like domain
HPOL_0000787001-mRNA-1	HPOL_0000787001	3.89022	1.75447e-07	4.36483	8.44058e-10	3.87856	3.78882e-10	6.64635	1.34356e-21	M1	M1	info=method:InterPro accession:IPR009003 description:Peptidase S1%2C PA clan
HPOL_0000787201-mRNA-1	HPOL_0000787201	0.332036	0.000911372	0.646097	1.67793e-12	1.62158	1.30429e-92	1.46719	2.59682e-60	M1	M1	info=method:InterPro accession:IPR011701 description:Major facilitator superfamily %0Amethod:InterPro accession:IPR020846 description:Major facilitator superfamily domain %0Amethod:InterPro accession:IPR036259 description:MFS transporter superfamily
HPOL_0000788201-mRNA-1	HPOL_0000788201	1.31994	2.91487e-07	0.870129	0.00054506	2.60946	2.88862e-34	3.19328	6.34016e-40	M1	M1	info=method:InterPro accession:IPR000225 description:Armadillo %0Amethod:InterPro accession:IPR011989 description:Armadillo-like helical %0Amethod:InterPro accession:IPR016024 description:Armadillo-type fold
HPOL_0000788901-mRNA-1	HPOL_0000788901	0.487008	0.000353292	1.01916	4.15256e-16	1.90483	5.22813e-68	2.06209	1.44318e-62	M1	M1
HPOL_0000798601-mRNA-1	HPOL_0000798601	0.14737	0.0172797	0.507108	4.38474e-21	1.23281	1.64465e-151	1.27572	2.8452e-127	M1	M6	info=method:InterPro accession:IPR000629 description:ATP-dependent RNA helicase DEAD-box%2C conserved site %0Amethod:InterPro accession:IPR001650 description:Helicase%2C C-terminal %0Amethod:InterPro accession:IPR002194 description:Chaperonin TCP-1%2C conserved site %0Amethod:InterPro accession:IPR002423 description:Chaperonin Cpn60/TCP-1 family %0Amethod:InterPro accession:IPR011545 description:…
HPOL_0000814901-mRNA-1	HPOL_0000814901	0.13867	0.0270076	0.174965	0.00178234	0.686062	4.04066e-48	0.660251	3.10697e-35	M1	M1	info=method:InterPro accession:IPR024881 description:T-cell immunomodulatory protein
HPOL_0000820301-mRNA-1	HPOL_0000820301	1.7524	2.45167e-06	1.86762	1.47567e-07	3.17764	3.20551e-25	4.01591	6.30752e-31	M1	M1	info=method:InterPro accession:IPR000679 description:Zinc finger%2C GATA-type %0Amethod:InterPro accession:IPR013088 description:Zinc finger%2C NHR/GATA-type %0Amethod:InterPro accession:IPR039355 description:Transcription factor GATA
HPOL_0000820401-mRNA-1	HPOL_0000820401	0.874369	6.39394e-10	0.706676	3.08848e-07	0.882944	1.66342e-13	1.02989	2.32845e-14	M1	M6	info=method:InterPro accession:IPR002090 description:Na+/H+ exchanger%2C isoform 6 (NHE6) %0Amethod:InterPro accession:IPR004709 description:Na+/H+ exchanger %0Amethod:InterPro accession:IPR006153 description:Cation/H+ exchanger %0Amethod:InterPro accession:IPR018422 description:Cation/H+ exchanger%2C CPA1 family
HPOL_0000824001-mRNA-1	HPOL_0000824001	0.709047	0.0473873	1.63479	3.05544e-07	2.39744	2.87238e-19	2.74635	5.11226e-20	M1	M1	info=method:InterPro accession:IPR000418 description:Ets domain %0Amethod:InterPro accession:IPR036388 description:Winged helix-like DNA-binding domain superfamily %0Amethod:InterPro accession:IPR036390 description:Winged helix DNA-binding domain superfamily
HPOL_0000827201-mRNA-1	HPOL_0000827201	1.95354	0.000470483	3.5582	4.77792e-12	3.66627	1.91148e-16	4.83405	6.86483e-22	M1	M1	info=method:InterPro accession:IPR000990 description:Innexin
HPOL_0000827401-mRNA-1	HPOL_0000827401	1.90841	4.21392e-10	2.27053	9.94201e-13	2.91695	7.15055e-32	3.50166	6.47307e-32	M1	M1	info=method:InterPro accession:IPR000960 description:Flavin monooxygenase FMO %0Amethod:InterPro accession:IPR020946 description:Flavin monooxygenase-like %0Amethod:InterPro accession:IPR036188 description:FAD/NAD(P)-binding domain superfamily
HPOL_0000829101-mRNA-1	HPOL_0000829101	0.295621	4.55545e-05	0.648617	6.61707e-22	1.5615	1.3726e-154	1.59849	8.90055e-127	M1	M1	info=method:InterPro accession:IPR003782 description:Copper chaperone SCO1/SenC %0Amethod:InterPro accession:IPR013766 description:Thioredoxin domain %0Amethod:InterPro accession:IPR036249 description:Thioredoxin-like superfamily
HPOL_0000837401-mRNA-1	HPOL_0000837401	0.254231	0.00335284	0.673564	4.96917e-18	1.88045	2.97948e-170	1.91997	7.96174e-139	M1	M1	info=method:InterPro accession:IPR001107 description:Band 7 domain %0Amethod:InterPro accession:IPR001972 description:Stomatin family %0Amethod:InterPro accession:IPR032435 description:Band 7%2C C-terminal extension %0Amethod:InterPro accession:IPR036013 description:Band 7/SPFH domain superfamily
HPOL_0000840501-mRNA-1	HPOL_0000840501	0.221746	0.00238714	0.294649	1.06566e-05	0.930891	2.71861e-59	1.01754	1.41437e-55	M1	M1	info=method:InterPro accession:IPR011989 description:Armadillo-like helical %0Amethod:InterPro accession:IPR013878 description:Mo25-like %0Amethod:InterPro accession:IPR016024 description:Armadillo-type fold
HPOL_0000842101-mRNA-1	HPOL_0000842101	0.430275	0.0171898	1.35958	8.96812e-18	2.12432	1.31198e-53	2.5077	1.2614e-57	M1	M1	info=method:InterPro accession:IPR000536 description:Nuclear hormone receptor%2C ligand-binding domain %0Amethod:InterPro accession:IPR035500 description:Nuclear hormone receptor-like domain superfamily
HPOL_0000849001-mRNA-1	HPOL_0000849001	2.24369	0.000319063	3.22547	5.82269e-10	3.7638	6.83916e-18	5.1878	5.25152e-25	M1	M1
HPOL_0000864801-mRNA-1	HPOL_0000864801	0.45745	0.0230558	0.97734	2.907e-08	2.60724	3.49553e-66	2.96592	5.22218e-67	M1	M1	info=method:InterPro accession:IPR000242 description:PTP type protein phosphatase %0Amethod:InterPro accession:IPR000387 description:Tyrosine specific protein phosphatases domain %0Amethod:InterPro accession:IPR003546 description:Type III secreted modular tyrosine phosphatase%2C SptP/YopH %0Amethod:InterPro accession:IPR003595 description:Protein-tyrosine phosphatase%2C catalytic %0Amethod:InterP…
HPOL_0000879901-mRNA-1	HPOL_0000879901	0.488268	0.0497454	0.802996	0.00021563	2.09466	1.36516e-29	2.37	3.12164e-30	M1	M1	info=method:InterPro accession:IPR000159 description:Ras-associating (RA) domain %0Amethod:InterPro accession:IPR029071 description:Ubiquitin-like domain superfamily %0Amethod:InterPro accession:IPR033593 description:N-terminal RASSF family
HPOL_0000885601-mRNA-1	HPOL_0000885601	0.627347	1.9394e-05	0.454322	0.00136252	1.31565	5.28088e-28	1.44863	1.09388e-26	M1	M6	info=method:InterPro accession:IPR002602 description:Domain of unknown function DB %0Amethod:InterPro accession:IPR003598 description:Immunoglobulin subtype 2 %0Amethod:InterPro accession:IPR003599 description:Immunoglobulin subtype %0Amethod:InterPro accession:IPR003961 description:Fibronectin type III %0Amethod:InterPro accession:IPR006150 description:Cysteine-rich repeat %0Amethod:InterPro acc…
HPOL_0000887101-mRNA-1	HPOL_0000887101	0.399043	3.99458e-06	0.61009	8.94232e-14	1.68424	1.14815e-124	1.61384	7.02255e-90	M1	M1	info=method:InterPro accession:IPR006708 description:Pex19 protein %0Amethod:InterPro accession:IPR038322 description:Pex19%2C C-terminal domain superfamily
HPOL_0000887901-mRNA-1	HPOL_0000887901	2.27167	0.0170056	4.53453	5.33754e-08	3.16885	1.39495e-05	5.227	1.72787e-10	M9	M9	info=method:InterPro accession:IPR001283 description:Cysteine-rich secretory protein-related %0Amethod:InterPro accession:IPR014044 description:CAP domain %0Amethod:InterPro accession:IPR035940 description:CAP superfamily
HPOL_0000891901-mRNA-1	HPOL_0000891901	0.487809	1.30127e-10	0.773981	2.97357e-26	1.33437	2.2506e-96	1.17788	1.16599e-59	M1	M6	info=method:InterPro accession:IPR002035 description:von Willebrand factor%2C type A %0Amethod:InterPro accession:IPR003593 description:AAA+ ATPase domain %0Amethod:InterPro accession:IPR011704 description:ATPase%2C dynein-related%2C AAA domain %0Amethod:InterPro accession:IPR027417 description:P-loop containing nucleoside triphosphate hydrolase %0Amethod:InterPro accession:IPR036465 description:…
HPOL_0000893001-mRNA-1	HPOL_0000893001	0.576282	5.94461e-06	1.22668	9.83724e-25	2.3131	2.04021e-109	2.46189	1.63354e-96	M1	M1	info=method:InterPro accession:IPR000132 description:Nitrilase/cyanide hydratase%2C conserved site %0Amethod:InterPro accession:IPR003010 description:Carbon-nitrogen hydrolase %0Amethod:InterPro accession:IPR036526 description:Carbon-nitrogen hydrolase superfamily
HPOL_0000897001-mRNA-1	HPOL_0000897001	0.638402	0.00170342	0.959009	2.71434e-07	1.96832	2.50093e-34	2.29023	2.02625e-36	M1	M1	info=method:InterPro accession:IPR036790 description:Frizzled cysteine-rich domain superfamily
HPOL_0000900401-mRNA-1	HPOL_0000900401	0.94834	0.00494452	2.44763	1.93971e-14	2.1845	5.37433e-24	3.3528	3.48865e-38	M1	M1	info=method:InterPro accession:IPR001820 description:Protease inhibitor I35 (TIMP) %0Amethod:InterPro accession:IPR008993 description:Tissue inhibitor of metalloproteinases-like%2C OB-fold
HPOL_0000913001-mRNA-2	HPOL_0000913001	0.353691	0.00612316	0.358852	0.0025308	0.699753	3.55367e-12	0.592964	2.13442e-07	M1	M6	info=method:InterPro accession:IPR000209 description:Peptidase S8/S53 domain %0Amethod:InterPro accession:IPR002884 description:P domain %0Amethod:InterPro accession:IPR008979 description:Galactose-binding-like domain superfamily %0Amethod:InterPro accession:IPR015500 description:Peptidase S8%2C subtilisin-related %0Amethod:InterPro accession:IPR022398 description:Peptidase S8%2C subtilisin%2C Hi…
HPOL_0000913001-mRNA-1	HPOL_0000913001	0.353625	0.00613499	0.358852	0.0025308	0.699753	3.55447e-12	0.592964	2.13446e-07	M1	M6	info=method:InterPro accession:IPR000209 description:Peptidase S8/S53 domain %0Amethod:InterPro accession:IPR002884 description:P domain %0Amethod:InterPro accession:IPR008979 description:Galactose-binding-like domain superfamily %0Amethod:InterPro accession:IPR015500 description:Peptidase S8%2C subtilisin-related %0Amethod:InterPro accession:IPR022398 description:Peptidase S8%2C subtilisin%2C Hi…
HPOL_0000915701-mRNA-1	HPOL_0000915701	0.363243	0.000314122	0.520316	3.43327e-08	1.0402	3.50099e-38	0.973686	1.36931e-26	M1	M1	info=method:InterPro accession:IPR033369 description:Protein C19orf12 homologue
HPOL_0000915701-mRNA-2	HPOL_0000915701	0.39189	0.000658656	0.518419	1.36259e-06	1.15957	5.19227e-37	1.03624	1.38728e-23	M1	M1	info=method:InterPro accession:IPR033369 description:Protein C19orf12 homologue
HPOL_0000922301-mRNA-1	HPOL_0000922301	0.238061	0.0111393	0.473908	1.36808e-08	0.704803	1.43114e-22	0.79274	3.3133e-22	M1	M6	info=method:InterPro accession:IPR001173 description:Glycosyltransferase 2-like %0Amethod:InterPro accession:IPR029044 description:Nucleotide-diphospho-sugar transferases %0Amethod:InterPro accession:IPR039528 description:DPM1-like
HPOL_0000925001-mRNA-1	HPOL_0000925001	0.423284	0.0483851	0.785359	2.26552e-05	1.90436	3.7474e-33	2.10227	9.29861e-32	M1	M6	info=method:InterPro accession:IPR011033 description:PRC-barrel-like superfamily %0Amethod:InterPro accession:IPR014797 description:CKK domain %0Amethod:InterPro accession:IPR032940 description:Calmodulin-regulated spectrin-associated protein %0Amethod:InterPro accession:IPR038209 description:CKK domain superfamily
HPOL_0000926301-mRNA-1	HPOL_0000926301	0.435894	0.0103281	0.763716	7.40976e-07	2.17339	1.68305e-63	2.22507	4.09301e-52	M1	M1	info=method:InterPro accession:IPR017905 description:ERV/ALR sulfhydryl oxidase domain %0Amethod:InterPro accession:IPR036774 description:ERV/ALR sulfhydryl oxidase domain superfamily %0Amethod:InterPro accession:IPR039799 description:Sulfhydryl oxidase ALR/ERV
HPOL_0000926401-mRNA-1	HPOL_0000926401	1.07304	2.46536e-30	0.577042	1.07531e-09	1.49542	2.79348e-75	0.974484	3.48296e-26	M1	M1	info=method:InterPro accession:IPR001753 description:Enoyl-CoA hydratase/isomerase %0Amethod:InterPro accession:IPR014748 description:Enoyl-CoA hydratase%2C C-terminal %0Amethod:InterPro accession:IPR029045 description:ClpP/crotonase-like domain superfamily
HPOL_0000926501-mRNA-1	HPOL_0000926501	0.823266	2.40819e-19	0.786021	3.49796e-18	1.46139	7.23633e-77	1.38623	1.0927e-54	M1	M6	info=method:InterPro accession:IPR002347 description:Short-chain dehydrogenase/reductase SDR %0Amethod:InterPro accession:IPR003033 description:SCP2 sterol-binding domain %0Amethod:InterPro accession:IPR036291 description:NAD(P)-binding domain superfamily %0Amethod:InterPro accession:IPR036527 description:SCP2 sterol-binding domain superfamily
HPOL_0000929601-mRNA-1	HPOL_0000929601	0.72395	3.30289e-06	0.541166	0.000271323	1.83218	1.84905e-48	1.80134	4.32162e-37	M1	M1	info=method:InterPro accession:IPR013087 description:Zinc finger C2H2-type
HPOL_0000929701-mRNA-1	HPOL_0000929701	0.398543	0.017884	0.666332	7.84536e-06	1.59657	1.6392e-35	1.81667	4.87926e-36	M1	M6	info=method:InterPro accession:IPR002490 description:V-type ATPase%2C V0 complex%2C 116kDa subunit family
HPOL_0000933101-mRNA-1	HPOL_0000933101	0.598816	5.58674e-05	1.21003	2.04286e-18	1.94522	1.15183e-58	1.97598	1.65242e-47	M1	M1	info=method:InterPro accession:IPR019375 description:Ribosomal protein S28%2C mitochondrial
HPOL_0000933201-mRNA-1	HPOL_0000933201	0.356786	0.000524845	0.29598	0.00241218	0.844679	9.58888e-25	0.876611	4.22535e-21	M1	M6	info=method:InterPro accession:IPR001576 description:Phosphoglycerate kinase %0Amethod:InterPro accession:IPR015824 description:Phosphoglycerate kinase%2C N-terminal %0Amethod:InterPro accession:IPR015911 description:Phosphoglycerate kinase%2C conserved site %0Amethod:InterPro accession:IPR036043 description:Phosphoglycerate kinase superfamily
HPOL_0000933301-mRNA-1	HPOL_0000933301	0.362863	0.00111022	0.438585	9.48442e-06	0.609714	2.07859e-12	0.700602	3.58489e-12	M1	M1	info=method:InterPro accession:IPR000535 description:Major sperm protein (MSP) domain %0Amethod:InterPro accession:IPR008962 description:PapD-like superfamily %0Amethod:InterPro accession:IPR013783 description:Immunoglobulin-like fold
HPOL_0000938201-mRNA-1	HPOL_0000938201	0.332122	3.3229e-08	0.419327	4.32665e-13	1.14593	3.5032e-116	1.10821	1.90363e-85	M1	M1	info=method:InterPro accession:IPR000905 description:Gcp-like domain %0Amethod:InterPro accession:IPR017861 description:Kae1/TsaD family %0Amethod:InterPro accession:IPR034680 description:tRNA N6-adenosine threonylcarbamoyltransferase Kae1/OSGEP
HPOL_0000938401-mRNA-2	HPOL_0000938401	0.482486	9.74736e-12	0.271343	0.000122472	1.20213	1.00514e-90	1.07875	1.3282e-57	M1	M1	info=method:InterPro accession:IPR019178 description:Phosphatidylinositol 4%2C5-bisphosphate 4-phosphatase
HPOL_0000938401-mRNA-1	HPOL_0000938401	0.482811	9.9728e-12	0.27157	0.00012307	1.20224	1.54842e-90	1.07915	1.61961e-57	M1	M1	info=method:InterPro accession:IPR019178 description:Phosphatidylinositol 4%2C5-bisphosphate 4-phosphatase
HPOL_0000944001-mRNA-1	HPOL_0000944001	0.127244	0.00572276	0.143258	0.000706253	0.731267	1.37606e-93	0.679263	1.03508e-63	M1	M1	info=method:InterPro accession:IPR002048 description:EF-hand domain %0Amethod:InterPro accession:IPR011685 description:LETM1-like %0Amethod:InterPro accession:IPR033122 description:Letm1 ribosome-binding domain
HPOL_0000949201-mRNA-1	HPOL_0000949201	0.173649	0.0219136	0.630719	5.10543e-22	1.37849	1.0221e-128	1.41414	2.5635e-106	M1	M1	info=method:InterPro accession:IPR002020 description:Citrate synthase %0Amethod:InterPro accession:IPR010109 description:Citrate synthase%2C eukaryotic-type %0Amethod:InterPro accession:IPR016142 description:Citrate synthase-like%2C large alpha subdomain %0Amethod:InterPro accession:IPR016143 description:Citrate synthase-like%2C small alpha subdomain %0Amethod:InterPro accession:IPR019810 descrip…
HPOL_0000949401-mRNA-1	HPOL_0000949401	0.674842	3.46611e-15	0.848317	4.29501e-24	1.65652	2.37997e-113	2.01687	8.98139e-130	M1	M1	info=method:InterPro accession:IPR000659 description:Pyridoxamine 5'-phosphate oxidase %0Amethod:InterPro accession:IPR011576 description:Pyridoxamine 5'-phosphate oxidase%2C putative %0Amethod:InterPro accession:IPR012349 description:FMN-binding split barrel %0Amethod:InterPro accession:IPR019576 description:Pyridoxine 5'-phosphate oxidase%2C dimerisation%2C C-terminal %0Amethod:InterPro accessi…
HPOL_0000950801-mRNA-1	HPOL_0000950801	0.190852	0.00217488	0.580142	2.8431e-25	1.32746	2.0268e-162	1.32348	1.13256e-126	M1	M1	info=method:InterPro accession:IPR000573 description:Aconitase A/isopropylmalate dehydratase small subunit%2C swivel domain %0Amethod:InterPro accession:IPR001030 description:Aconitase/3-isopropylmalate dehydratase large subunit%2C alpha/beta/alpha domain %0Amethod:InterPro accession:IPR006248 description:Aconitase%2C mitochondrial-like %0Amethod:InterPro accession:IPR015928 description:Aconitase…
[truncated: 280 more rows]

## Sheet: S7 Table
S7 Table. URF transcripts with one-to-one orthologs in C. elegans.
[truncated: 244 more rows]

## Sheet: S8 Table
S8 Table. URF GO terms.
[truncated: 19 more rows]

[truncated: 21 more sheets: S9 Table, S10 Table, S11 Table, S12 Table, S13 Table, S14 Table, S15 Table, S16 Table, S17 Table, S18 Table, S19 Table, S20 Table, S21 Table, S22 Table, S23 Table, S24 Table, S25 Table, S26 Table, S27 Table, S28 Table …]
