# Supplementary material for: Transcriptional patterns of sexual dimorphism and in host developmental programs in the model parasitic nematode Heligmosomoides bakeri
Source: Parasit Vectors. 2023 May 28;16:171. doi: 10.1186/s13071-023-05785-2 (PMC10225086; doi:10.1186/s13071-023-05785-2)
Supplement: Supplementary file 4 — Additional file 4. Compressed file of Linux and R commands used in all analyses. [file 13071_2023_5785_MOESM4_ESM.zip]

Archive with 12 entries (12 files):
- Commands files/.Rhistory
- Commands files/calculate_tpms.sh
- Commands files/Hbakeri_drugtargetexpr.Rmd
- Commands files/Hbakeri_immunomod_mainfig.Rmd
- Commands files/hbakeri_infection_biplots.Rmd
- Commands files/hbakeri_infection_coexpression_networks.Rmd
- Commands files/hbakeri_infection_DGE.Rmd
- Commands files/Hbakeri_integrating_DGEandCoexp.Rmd
- Commands files/Hbakeri_volcanoplots.R
- Commands files/jdw_mappingcomparison_commands.txt
- Commands files/Linux commands.txt
- Commands files/starbwa_scatter.Rmd
