# Supplementary material for: Transcriptional patterns of sexual dimorphism and in host developmental programs in the model parasitic nematode Heligmosomoides bakeri
Source: Parasit Vectors. 2023 May 28;16:171. doi: 10.1186/s13071-023-05785-2 (PMC10225086; doi:10.1186/s13071-023-05785-2)
Supplement: Supplementary file 4 — Additional file 4. Compressed file of Linux and R commands used in all analyses. [file 13071_2023_5785_MOESM4_ESM.zip › Commands files/jdw_mappingcomparison_commands.txt]

samtools view hbak_star_Aligned.out.sam | awk '{for (i=12; i<=NF; ++i) { if ($i ~ "^AS:"){ split($i, tc, ":"); td[tc[1]] = tc[3]; } }; print "@"$1"\t"td["AS"]}' | sort > hbak.txt
samtools view hpoly_star_Aligned.out.sam | awk '{for (i=12; i<=NF; ++i) { if ($i ~ "^AS:"){ split($i, tc, ":"); td[tc[1]] = tc[3]; } }; print "@"$1"\t"td["AS"]}' | sort > hpol.txt

join -j 1 -a 1 -a 2 -o 1.1,2.1,1.2,2.2 -e 0 hbak.txt hpol.txt > both.txt

awk '$3>$4' both.txt | wc -l
awk '$3>$4' both.txt | wc -l
awk '$3==$4' both.txt | wc -l
