# Supplementary material for: Transcriptional patterns of sexual dimorphism and in host developmental programs in the model parasitic nematode Heligmosomoides bakeri
Source: Parasit Vectors. 2023 May 28;16:171. doi: 10.1186/s13071-023-05785-2 (PMC10225086; doi:10.1186/s13071-023-05785-2)
Supplement: Supplementary file 4 — Additional file 4. Compressed file of Linux and R commands used in all analyses. [file 13071_2023_5785_MOESM4_ESM.zip › Commands files/Linux commands.txt]

### Commands used on linux command line
## Mapping to genome with STAR
# Creating the index
STAR --runThreadN ${SLURM_CPUS_PER_TASK} --runMode genomeGenerate --genomeDir h_bakeri_WBPS_WITHANNOTS_star_index/ --genomeFastaFiles heligmosomoides_polygyrus.PRJEB15396.WBPS14.genomic.fa --sjdbGTFfile heligmosomoides_polygyrus.PRJEB15396.WBPS14.annotations.gff3 --genomeSAindexNbases 13 --sjdbGTFtagExonParentTranscript Parent

# Doing the mapping
READS=/path/to/reads/prefix_of_reads_file_name
NAME=sample_name
STAR --runThreadN ${SLURM_CPUS_PER_TASK} --genomeDir /path/to/h_bakeri_WBPS_WITHANNOTS_star_index/ --readFilesIn ${READS}L001_R1_001.fastq.gz,${READS}L002_R1_001.fastq.gz ${READS}L001_R2_001.fastq.gz,${READS}L002_R2_001.fastq.gz --readFilesCommand zcat --outFileNamePrefix ${NAME}_ --quantMode TranscriptomeSAM GeneCounts --outSAMtype BAM Unsorted

## Counting reads with featureCounts
PARAMS="string_of_options_used_in_call_to_featurecounts"
ls /path/to/STAR/alignment/files/*Aligned.out.bam | xargs /path/to/featureCounts -p --countReadPairs -T ${SLURM_CPUS_PER_TASK} -g Parent -s 2 -a /path/to/hbakeri/annotation/file -o hbakeri_WBPSgenandannots_featurecounts_secondstranded_all_${PARAMS}.txt -O --fraction -B -C

## Mapping to predicted transcripts with bwa
bwa index /path/to/transcripts_file.fa
bwa mem -t ${SLURM_CPUS_PER_TASK} /path/to/transcripts_file.fa ${READS}R1_001.fastq.gz ${READS}R2_001.fastq.gz > bwa_unsorted_${NAME}.sam
samtools sort ${SAM} -o ${SAM%.sam}_sorted.bam
samtools merge ${BAM_PREFIX%L00*}sorted.bam ${BAM_PREFIX}1_sorted.bam ${BAM_PREFIX}2_sorted.bam
samtools stats -in ${BAM} > ${NAME}_stats.txt

## Getting H. bakeri gene lengths
awk 'BEGIN{RS=">"} {l1=(NF-3)*60; l2=length($NF); len=l1+l2; print $1 "," len;}' heligmosomoides_polygyrus.PRJEB15396.WBPS16.CDS_transcripts.fa > h_bakeri_gene_lengths.csv
