# Supplementary material for: Transcriptional patterns of sexual dimorphism and in host developmental programs in the model parasitic nematode Heligmosomoides bakeri
Source: Parasit Vectors. 2023 May 28;16:171. doi: 10.1186/s13071-023-05785-2 (PMC10225086; doi:10.1186/s13071-023-05785-2)
Supplement: Supplementary file 4 — Additional file 4. Compressed file of Linux and R commands used in all analyses. [file 13071_2023_5785_MOESM4_ESM.zip › Commands files/starbwa_scatter.Rmd]

---
title: "starbwa_scatter"
author: "Stephen Pollo"
date: "19/04/2022"
output: html_document
---

```{r}
dat=readRDS("star_vs_bwa_mappingperecents.rds") # Generated from S1 Table and Table 1 with random x coordinate added

png(file="star_vs_bwa.png", width=2000, height=1800, res=300)
plot(dat$rand.x, dat$STAR, xlim=c(0,40), ylim=c(80,100), ylab="Percent of reads mapping (%)", xlab="Sample", pch=15, xaxt='n')
points(dat$rand.x, dat$bwa, pch=1)
legend("bottomright", legend = c("STAR", "bwa"), box.lty=0, pch=c(15, 1))
dev.off()
```
