# Supplementary material for: Transcriptional patterns of sexual dimorphism and in host developmental programs in the model parasitic nematode Heligmosomoides bakeri
Source: Parasit Vectors. 2023 May 28;16:171. doi: 10.1186/s13071-023-05785-2 (PMC10225086; doi:10.1186/s13071-023-05785-2)
Supplement: Supplementary file 5 — Additional file 5. Readcountmatrix_fcssall.xlsx. Matrix of read counts per transcript for all RNA-seq datasets included in this study. [file 13071_2023_5785_MOESM5_ESM.xlsx]

## Sheet: readcountmatrix_fcssall
	D10_F10_Li31317_S3	D10_F11_Li31318_S4	D10_F13_Li31319_S5	D10_F1_Li29424_S21	D10_F2_Li29425_S22	D10_F6_Li29426_S23	D10_F7_Li29427_S24	D10_F8_Li31315_S1	D10_F9_Li31316_S2	D10_M1_Li29420_S17	D10_M2_Li29421_S18	D10_M3_Li29422_S19	D10_M6_Li29423_S20	D21_F11_Li29434_S31	D21_F12_Li29435_S32	D21_F5_Li29432_S29	D21_F6_Li29433_S30	D21_M12_Li29430_S27	D21_M13_Li29431_S28	D21_M5_Li29428_S25	D21_M7_Li29429_S26	D5_F2_Li29408_S5	D5_F3_Li29409_S6	D5_F4_Li29410_S7	D5_F5_Li29411_S8	D5_M1_Li29404_S1	D5_M2_Li29405_S2	D5_M4_Li29406_S3	D5_M5_Li29407_S4	D7_F1_Li29416_S13	D7_F4_Li29417_S14	D7_F5_Li29418_S15	D7_F6_Li29419_S16	D7_M1_Li29412_S9	D7_M2_Li29413_S10	D7_M4_Li29414_S11	D7_M7_Li29415_S12
HPOL_0000000001-mRNA-1	5380.92	4703.43	4295.85	5032.26	5390.58	1510.98	2070.97	5281.59	6235.9	1256.98	1164.65	1834.97	2069.64	4102.27	4356.93	4303.6	3243.62	1838.97	1512.98	1409.31	1372.98	1866.3	1849.97	1439.64	1659.31	1491.98	1687.81	2361.3	2295.96	1487.64	2161.3	2058.97	2394.3	2381.63	2237.97	1736.97	2085.97
HPOL_0000000001-mRNA-2	5380.92	4703.43	4295.85	5032.26	5390.58	1510.98	2070.97	5281.59	6235.9	1256.98	1164.65	1834.97	2069.64	4102.27	4357.93	4303.6	3243.62	1838.97	1512.98	1409.31	1372.98	1866.3	1849.97	1439.64	1659.31	1491.98	1687.81	2361.3	2295.96	1487.64	2161.3	2058.97	2394.3	2381.63	2237.97	1736.97	2085.97
HPOL_0000000001-mRNA-3	5380.92	4703.43	4295.85	5032.26	5390.58	1510.98	2070.97	5281.59	6235.9	1256.98	1164.65	1834.97	2069.64	4102.27	4356.93	4303.6	3243.62	1838.97	1512.98	1409.31	1372.98	1866.3	1849.97	1439.64	1659.31	1491.98	1687.81	2361.3	2295.96	1487.64	2161.3	2058.97	2394.3	2381.63	2237.97	1736.97	2085.97
HPOL_0000000101-mRNA-1	2728	2979.5	2364.25	2071	2340	887	1160	2891	3227	819	838	1199	1009	1703	1820	2016	1420	1028	822	797	1011	1093	1063	1042	935	1590	1508.5	1538	1456	902	1313	1209	1519	1406	1249	1049	1088
HPOL_0000000201-mRNA-1	0	0	0	0	0	0	0	0	0	0	0	0	0	0	0	0	0	0	0	0	0	0	0	0	2	1	3	3	1	0	0	1	0	0	0	0	0
HPOL_0000000301-mRNA-1	1480	841	1720	1320	1380	1197.5	1332	1465.5	1424	885.5	1094	1383.5	1278.5	278.5	297.5	404	362	1040.5	897.5	1200.5	1224	3556.5	3720.5	3160.5	3247	1879.5	1663	2340	2383	1151	1256	1226	1365.5	2721.5	4495.5	2385.5	2703.5
HPOL_0000000301-mRNA-2	1480	841	1720	1320	1380	1197.5	1332	1465.5	1424	885.5	1094	1383.5	1278.5	278.5	297.5	404	362	1040.5	897.5	1200.5	1224	3556.5	3720.5	3160.5	3247	1879.5	1663	2340	2383	1151	1256	1226	1365.5	2721.5	4495.5	2385.5	2703.5
HPOL_0000000401-mRNA-1	0	0	0	0	0	0	0	0	0	0	0	0	0	0	0	0	0	0	0	0	0	0	0	0	0	0	4	0	0	0	0	1	0	0	0	0	0
HPOL_0000000501-mRNA-1	80	100	84	56	43	229.5	180	89	107	192	155	233	171	53	55	61	44	227	258	246	282	912	975	755	864	1157	907	982	1070	603	746	640	609	757	556	395	407
HPOL_0000000601-mRNA-1	0	0	0	0	0	0	0	1	1	0	0	0	0	0	0	0	0	0	0	0	0	0	1	0	2	0	0	0	0	1	0	1	0	0	2	0	0
HPOL_0000000701-mRNA-1	100	115	99	117	89	468.5	420	129	157	454	475	552	347	78	74	115	82	544	488	560	537	1152	1479	1356	1140	1322	1447	1805	1797	730	720	668	753	1180	1056	690	707
HPOL_0000000801-mRNA-1	67192.5	69709.5	59097.5	42850	36787	25893.5	26982	66676	77192	29145	28408	26552.5	25456	31925	29992	36666.5	37120	23481	19678	23889	25923	42655.5	51273	44564	48605.5	51907	54759.5	59174.5	57354	39830	52473	49115	54540.5	34612	35300.5	28623.5	30539
HPOL_0000000901-mRNA-1	2	0	7	3	1	1	2	2	0	2	1	5	2	2	1	3	0	1	5	1	1	15	19	11	15	12	14	17	27	4	19	26	19	14	9	13	15
HPOL_0000001001-mRNA-1	100.5	109	66	123.5	29.5	5420	5134.5	94.5	50	5479	4777.5	5431	3709.5	81.5	62	109.5	40	4940.5	4199	4711.5	5690	17.5	21	25.5	28.5	39	28.5	32.5	28.5	54	59	46.5	121.5	2445.5	3446.5	3283.5	2784
HPOL_0000001101-mRNA-1	19164.5	17495	15690	11770	9415	18369.5	17890	17628	22909.5	23747.5	22210	18409.5	13272.5	9324.5	9708.5	10753.5	9855.5	19993.5	16246.5	20001.5	16441.5	19544.5	28786	22349	27191.5	18475	16489	19953	20501.5	12758	15301	13251	14018.5	13579	11803	9166.5	10039
HPOL_0000001201-mRNA-1	5872	5574.5	4795.5	4642.5	4340.5	1529	1960.5	5663.5	6805.5	1595	1649	1889.5	1789	3515	4049.5	3808.5	3673.5	1870	1528	1643.5	1606.5	1892	2066.5	1627.5	1979.5	1928.5	1967	2036	2288.5	1413	1704.5	1495.5	1774.5	2096.5	2123.5	1620	1638.5
HPOL_0000001301-mRNA-1	3	7	9	6	1	13	9	6	7	13	9	17	7	2	3	3	1	17	18	12	17	13	12	9	14	30	22	41	24	12	22	14	21	48	34	39	32
HPOL_0000001401-mRNA-1	12938	11850	11139	6977.5	5728	2740.5	3673	12248.5	14614	3259.5	2820.5	2812.5	3187.5	5600	5332	5908	5966	2176	1950.5	2289	2139	4809	5116	5403	5213	5360	4700	5204	4968.5	3707	5166.5	4526	5436.5	3556	3697	3148.5	3127
HPOL_0000001501-mRNA-1	1	0	1.5	0	0	0	0	1	0.5	0	0	1	0	0	0	0	0.5	0	0	0	0	7	5.5	1.5	1.5	5	0.5	9	4	0	0	0	0	1	0	0	0
HPOL_0000001601-mRNA-1	0	1	0.5	0	0	0	0	0	1.5	1	0	0	0	0	1	0	1.5	0	0	0	0	5	10.5	7.5	1.5	4	0.5	15	9	0	0	1	0	2	0	0	1
HPOL_0000001701-mRNA-1	0	0	0	0	0	0	0	0	0	0	0	0	0	0	0	0	0	0	0	0	0	0	0	0	0	0	0	0	0	0	0	0	0	0	0	0	0
HPOL_0000001801-mRNA-1	0	0	0	0	0	15	15	0	0	8	10	9	13	0	0	0	0	5	5	14	10	1	1	0	1	0	0	1	0	1	1	0	2	11	13	13	18
HPOL_0000001901-mRNA-1	1	2	1	1	6	0	0	2	0	0	0	0	0	1	3	6	1	0	0	2	0	0	2	0	0	0.67	0	0	0	0	0	1	2	0	0	0	2
HPOL_0000002001-mRNA-1	3367	3400	2800	2026	1953	5180	4700	3351	4139	4244	5107	5115	3743	2316	2174	2733	2399	4760.5	4936.5	5114.5	5684	5548.5	7293	6224	6506	3276	2491.5	3462.5	3277.5	3873.5	5154	4473.5	5109	6868	7503.5	4554	4746
HPOL_0000002101-mRNA-1	0	0	0	0	0	0	0	0	0	0	0	0	0	0	0	0	0	0	0	0	0	0	0	0	0	0	0	0	0	0	0	0	0	0	0	0	1
HPOL_0000002201-mRNA-1	224.5	227.5	167.5	106	105.5	360.5	344.5	189	249	405	327	410.5	295	106	131.5	127	104.5	362.5	308.5	325	393.5	275	309	237.5	271	433.5	483.5	463.5	451.5	253	294.5	258	312	560.5	546.5	439	485.5
HPOL_0000002301-mRNA-1	1624	1791.5	1704.5	1254.5	1082	1878	1872.5	1677.5	2065	2165.5	1837	1857.5	1511	1016	1068	1078.5	1272	1683	1374.5	1597.5	1789	393	471	426.5	458	1076.5	946	1056.5	962	450.5	698	521	653	1520.5	1769.5	1610.5	1567
HPOL_0000002401-mRNA-1	7954	6724	7190	5383.5	5735.5	2935	3541	7703.5	8891	2619.5	1987.5	2944	3267	5427.5	5915.5	5964.5	5522.5	3064.5	2958	2391	2608	5444	6800.5	4946	6448	3726.5	3349.5	5355.5	5144	2854.5	3656.5	3582.5	3668	4292	3990.5	3788	3952.5
HPOL_0000002501-mRNA-1	64689	67322.5	61609	47724.5	42028	833	9193	65946	78179	666	316	4240	8279	33656	32360.5	33940	36410.5	850	439	1503	278	49	40	39	34	110	79	103	90	1265	2750	2107	2918	333	255	155	183
HPOL_0000002601-mRNA-1	6236	6162	5788	4597	3841	1768.5	2324	6271	7268	1978.5	1587	1948	2150	4054.5	4096	4283	4299	2047.5	1555.5	1817.5	1782.5	2262.5	2621	1997	2795	1807	1775.5	2344	2701	1944.5	2684	2428	2392	2137	1888.5	1789.5	1791.5
HPOL_0000002701-mRNA-1	9598	9830	8763	6163	4829	5429	6414	9655	11313	6138	5673	5665	5132	5315	5182	5397	5461	5479	4412	5424	5425	2758	3024	2474	3175	3640	2761	3008	3004	3088	4924	4361	4250	4908	5376	5044	4547
HPOL_0000002801-mRNA-1	19251	17429	15415	18032.5	19896	11016	12484	18588	22264	9264	9123	12444	11596	13863	15345.5	13657	10453	12924.5	11083	11095	11680	10939	12269	9418.33	11815	8875.5	8751.83	11515	12232.3	8645	11183	10326	11009	14893	13357	11284.5	13269
HPOL_0000002901-mRNA-1	14977.7	14596.5	13190	12088.3	11859	8252.5	9652.33	14344.3	17544.3	8078.33	6942.33	9562	8288	10083.5	10036	10597.5	10029.5	9237.5	7298.5	8286.33	8603	8400.33	9248.33	7264.83	8666.83	7497.17	7529.83	8817.33	9924.67	6196.83	7516	6599	7424	10483	11197.2	9395.67	9101.83
HPOL_0000002901-mRNA-2	14977.7	14596.5	13190	12088.3	11859	8252.5	9652.33	14344.3	17544.3	8078.33	6942.33	9562	8288	10083.5	10036	10597.5	10029.5	9237.5	7298.5	8286.33	8603	8400.33	9248.33	7264.83	8666.83	7497.17	7529.83	8817.33	9924.67	6196.83	7516	6599	7424	10483	11197.2	9395.67	9101.83
HPOL_0000003001-mRNA-1	1628.17	1241	1505	1173.33	1396.5	660.5	821.5	1666.83	1915.5	684.33	497	746	908.5	1326.5	1576	1320	1125	1088	772	779.33	915	729.83	767.33	669	727.83	617	640.5	1045.83	1000.33	658.83	829.5	895.5	847	1131.5	955.17	957.17	964.83
HPOL_0000003101-mRNA-1	5305	5458	4056	3203	3020.5	2374.5	2602	5376.5	6130.5	2614	2389	2741	2210.5	2685.5	2502.5	2965	2367.5	2509.5	2133	2334	2580	1458.5	1836	1518	1750.5	2180.5	1706	1956.5	1969.5	1073	1424.5	1376.5	1638	2187	2312.5	2161.5	2135.5
HPOL_0000003201-mRNA-1	57380	56176	46950	25746.5	22815	13320.5	15279	55471.5	64562	14607.5	13641	13829	13386.5	22574	21469	25109	24662	12873	11165	12167	11919	17717.5	21886	16886	22504	23023	21391	22053	24142	15841	23679	20784	22285.5	17731	18731	15184	14690
HPOL_0000003301-mRNA-1	78908.5	74809	67713.5	48955.5	38389	30872	33242	77326	91631.5	35651.5	32717.3	30296.5	29159.5	44196	40935.5	46182.5	47566	34622	31085.5	34247	34320	47846	60210.5	46540.5	56035.5	53420.5	48968	56768	56219.5	46693.5	63896.5	55184	60974.5	44718	43283	36306.5	34768.5
HPOL_0000003401-mRNA-1	5232	4651.5	4293.5	3420.5	2762	543	1201.5	4816	5686.83	484.5	454.5	743	1079	3063	3309.5	2912.5	3304.5	669	609.5	552	547	521	594.5	449.5	579.5	703.5	523	730	835	539	900.5	832	852.5	635	622.5	694	700.5
HPOL_0000003501-mRNA-1	6.5	5	6	8.5	2.5	24	23	14.5	11.5	31	17.33	30.5	13	3	8	14	7	32	28	18	21	232.5	265	115	98	899.67	997	1136	1088.5	265	187	180	127	158	74.5	49.5	55
HPOL_0000003601-mRNA-1	0	0	0	0	0	0	0	0	0	0	0	0	0	0	0	0	0	0	0	0	0	0	1	0	0	3.5	0	4	1	0	0	0	0	0	0	1	0
HPOL_0000003701-mRNA-1	2.5	5	2	2.5	1.5	2	0	3.5	11.5	2	1.33	3.5	0	0	0.5	0	1	1	1	3	6	232.5	280	107	133	763.17	980	1043	1152.5	271	185.5	211.5	125	127	28.5	8.5	40
HPOL_0000003801-mRNA-1	0	0	0	0	0	0	0	0	0	0	0	0.5	0.5	0	0	0	0	0	0	0	0	0	0	0	0	0	0	0	0	0.5	0	0	0	0	0	0	0
HPOL_0000003901-mRNA-1	497	674	445	667	446	477	545	530	724	457	458.83	449	427	229	181.5	264	248	178	171	240	280	1035	1543	877	1510	673.67	727	761	1105.5	1147	1345.5	882.5	1187	621	521	320	256
HPOL_0000004001-mRNA-1	174	196	87	140	59	82	93	130	150	119	94	70	86	57	57	64	84	42	40	43	45	77	90	66	94	120	131	162	135.5	62	74	77	83	120	82	74	101
HPOL_0000004101-mRNA-1	299	192	186	258	73	13848	11783	215	89	13180	9074.5	13638	10380	130	94	293	85	12552	9209	11631	13198	37	44	25	22	153	167	225	164	84.5	78	30	319	6889.5	8085.5	8953	8160
HPOL_0000004201-mRNA-1	7.5	6	5	4.83	2.83	96.17	96.17	4.33	5	93	70	83.17	90.33	4.83	2.67	2.33	3.5	83.33	85.17	69.67	95.5	54.83	60.67	41	68.83	26	31	48.83	38.33	23.17	36.5	36.33	41.83	79.5	92	78.33	77.17
HPOL_0000004301-mRNA-1	15	12.5	10	10.33	4.83	166.67	170	6.83	11	180	162	157.67	157.83	8.33	7.17	9.33	9	151.33	138.67	128.67	158	76.33	108.67	90	112.33	70	64.5	88.33	86.33	61.17	106	98.83	109.83	195	208.5	185.83	168.67
HPOL_0000004401-mRNA-1	58.5	52.5	50	44.83	24.33	725.17	743.17	54.83	39	825	713	740.17	617.33	27.83	28.67	63.33	27.5	568.33	514.17	473.67	733.5	404.83	548.67	484	532.83	439	310.5	420.83	407.33	408.67	567.5	544.83	533.33	887.5	782.5	781.83	797.17
HPOL_0000004501-mRNA-1	3	0	0	0	0	1	1	3	0	0	2	3	1	0	0	0	0	3	3	2	2	1	11	0	0	0	0	0	1	2	0	1	3	2	0	0	1
HPOL_0000004601-mRNA-1	22.83	12	5.5	3	2	29.5	35.83	14.67	16	36	19	33	18	5	12	7.5	6	30.33	21	22	19.5	85.5	46.5	58.5	44.33	61.33	69.5	46.5	56.5	181.5	186	129	201	157	134.17	97	71.5
HPOL_0000004601-mRNA-2	22.83	11	5.5	3	2	29.5	33.83	14.67	16	35	18	28	18	5	12	7.5	6	26.33	21	22	19.5	83.5	44.5	53.5	42.33	60.33	64.5	43.5	56.5	181.5	184	129	200	152	133.17	92	71.5
HPOL_0000004701-mRNA-1	58	40	27	37	25	260	238	40	47	312	298	214	145.5	41	42	39	32.5	238	246	244	186	1408	1640	555	1021	5655	12727	9698	7616	4292	3454	2666	2544	1937	788	490	532
HPOL_0000004801-mRNA-1	3957.33	3862	3408	2475	1970	1724	2094.33	4129.67	4826	1799	1848	1697	1811	2352	2272	2408	2458	1481.33	1209	1410	1390	1332	1519	1382	1658.33	1844.33	1207	1424	1651	866	1269	1286	1247	1184	1465.67	1232	1204
HPOL_0000004901-mRNA-1	15579	13980	12450	11040.5	10798	25332.5	23633.5	16085	19446	17483.5	19176.5	24354.5	22488.5	10630	11165	11365	8266.5	26299.5	26115.5	23834	23889.8	57535.5	65608	47200.5	48771.5	39812	43002	68552.5	56238.5	33190.5	38468.5	36141.8	40328.5	53911.3	42368.5	28952	35922.8
HPOL_0000004901-mRNA-2	15572	13965	12434	11035.5	10797	25313.5	23607.5	16073	19436	17470.5	19145.5	24318.5	22467.5	10623	11160	11353	8262.5	26247.5	26077.5	23808	23864.8	57490.5	65538	47160.5	48729.5	39745	42951	68430.5	56161.5	33176.5	38443.5	36104.8	40285.5	53879.3	42339.5	28914	35882.8
HPOL_0000005001-mRNA-1	1249	1178	1203	1176	1106	521.5	674	1202	1373	570	483	621	620	908.5	1026	1048	983	641	511.5	665.5	625	559.5	559.5	526.5	614	592	521.5	721	781	392	517	494	509	628.5	653.5	677	564
HPOL_0000005101-mRNA-1	40413.5	36951	34428	32327	33101	4555	9509	38718	46717	4369	3674	6898	8658	24746	26728	26374	24937	5410	3752	4263	4067	3312	3498	3198	3448	6232	5486	7006	6406	4666	6747	5888	7385	5502	5146.5	4766.5	4962
HPOL_0000005201-mRNA-1	3319	2904	2760	2817	2107	19365.5	17677	2953	3780	20953	20160	20180	14191	2179	1757	2387	1971	25842	22506.5	24269.5	25793.5	12501.5	15098.5	11915.5	15375	9256	10381.5	13088.5	12632.5	11031	13882	11510	11170	12524.5	13001.5	10006	10032
HPOL_0000005301-mRNA-1	7246	6013	5813	6041	6563	2490	2808	7310	8571	1495	1517	2708	2865	5164	5643	5310	4574	2757	3069	2531	2065	8788	6444	6045	5343	3445	3532	4572	4271	4441	4866	4688	6016	5230	5957	2923	3404
HPOL_0000005401-mRNA-1	1	2	4	0	0	0	7	2	2	1	2	5	8	0	0	0	1	3	0	1	7	8	6	2	3	6	8	10	7	3	3	4	4	10.33	6	4	15.33
HPOL_0000005501-mRNA-1	2515	2277	2682	2268	2263	1198	1576	2717	3229	1358	894	1457	1379	2176	2493	2232	2172	1616	1147	1274	1227	2099	1997	1630	1948	2015	1915	2306	2383	1463	2203	2002	2094	1917	1902	1776	1748
HPOL_0000005601-mRNA-1	16696	14583	15136	19284	20124	2843	5202	17459.5	20816	2396	2088	4460	5716	14010	16255	14404	11396	3999	2487	3073	2731.33	3445	3900.5	2996	3547	4272.5	4818	6046	5549	2965	4341	4012.5	4772	4945	4440.5	3759	4383
HPOL_0000005701-mRNA-1	7957.5	8132.5	7797	4181	3653	1197	1893	8067.5	9464	1196	1207	1319	1782	3925	3995	4305	4229	1122	828	1031	1111	778	722.5	695	809	1276.5	1161.5	1244	1098	847	1193	1191.5	1385	1051	1158	1239.5	1144.5
HPOL_0000005801-mRNA-1	3971	2890	3153.5	3788.5	4353.5	2074	2476	3501	4234	2036	1799.5	2287	2358.5	3057.5	3691	3103.5	2539.5	2202.5	1628.5	1717.5	2026	1021.5	1054.5	887	975	1683	1717	2612	2259	884	1035	1054	1191	2641	2555.5	2636.5	2832.83
HPOL_0000005901-mRNA-1	23903	22926.5	18320.5	17569.5	16311.5	7590.5	8915	21536.5	26630.5	7648	7374	9130	7927	13171.5	13549	15098	13353	8041.5	6477	6960.5	7896.5	4932.5	5511	4545	5251	6664	7647	8724.5	8084	4597.5	5876.5	4727.5	6655.5	9343.5	8935.5	8417	8755.5
HPOL_0000006001-mRNA-1	8841.5	8445	7132.5	7164.5	7384	1826.5	2781.5	8759	10062.5	1936	1531	2563	2604.5	6080.5	5948.5	6343.5	6278	2135.5	1727	1871	1892	1722	1684	1648	1726.5	3399.5	2942.5	3457	3013	1471	1956	1745	2195	3168	2996.5	2705.5	2789
HPOL_0000006101-mRNA-1	7859	7772	6706	5880.5	5582.5	1691.5	2621	7923.5	8611	1881	1517.5	2363.5	2226	5082.5	4748.5	5290.5	5211	1858.5	1555.5	1548.5	1718	1520.5	1601.5	1520.5	1667	2893	2687.5	2773	2521.5	1143.5	1676	1465.5	1708.5	2828	2531.5	2461	2624
HPOL_0000006201-mRNA-1	3322	2759	2929.5	3239	3982	774	1244	3355	3746	714.5	666.5	1028.5	1229	2947.5	3184	3071	2715	919.5	761.5	778.5	786	1129	1330	946	1296.5	1200	1103.5	1630.5	1638	901	1218	1218	1161	1243	1076	1021	1166
HPOL_0000006301-mRNA-1	4112.5	3877.5	3556	3029.5	2983.5	832	1289.5	4191	4385.5	779	611	1080	1196.5	3000	2987	3074.5	3070	890.5	737	822	865.5	1222.5	1504.5	1241.5	1479.5	1629	1316.5	1578	1641	927.5	1320.5	1194.5	1277	1257	1167	1211	1128
HPOL_0000006401-mRNA-1	8220	7021	6912.5	6452.5	5612	1263.5	2058	7733.5	9031.5	1139.5	875	1599.5	2061.5	5658	5793.5	5746	6187.5	1486	1125	1226	1164	1542	1749	1510	1751	1875.5	1534.5	1885.5	2141	1233.5	1744.5	1621.5	1879	1930.5	1792	1547.5	1632
HPOL_0000006501-mRNA-1	1489	1272	1265	1129	1150	931.5	963.5	1360.5	1594	710	685.5	860	973.5	1108	1304.5	1219.5	1026	936	715	702.5	821	760	881.5	786	861.5	1007.5	814.5	1213.5	1173	618	813	788	784.5	1265	994	1123	1340.5
HPOL_0000006601-mRNA-1	696.33	591.5	695	388	376.5	686.5	606.5	743	687.5	603	425.5	650.5	567.5	334	409.5	480	448	726	554	564	641.5	600.5	667.5	559.5	739.5	911	780.5	921	959.5	467	645.5	697.5	718	952	888	887.33	815.5
HPOL_0000006701-mRNA-1	8147	7264	8749.5	7384	7770.5	2840	3587	8951.5	10005	2321.5	2292.5	3534.5	3478.5	5734	6934.5	6204.5	6416.5	3062	2362.5	2564	2687.5	4095.5	4300.5	3492.5	3940.5	5097.5	4858	5048	4909.5	3093	4020.5	3649.5	4428	4570	4282.5	3932	4247.5
HPOL_0000006801-mRNA-1	4468.5	3702	3944	3980	4416	1591.5	2055	4148	4809.33	1450.5	1269	1722.5	2154.5	3431	4054.5	3678.5	3181	1953	1569.5	1392.5	1611.5	848	888.5	722	921	844.5	811	1227.5	1336.5	832.5	1002.5	1055.5	1050.5	1853.5	1861.5	1815.5	1997
HPOL_0000006901-mRNA-1	3331	2706.5	3222.5	3172.5	3726.33	1390.5	1765	3150.5	3650.17	1434.5	1205	1707	1739.83	2586	3202.5	2819	2864.5	1730	1348	1425	1584.5	1047	1144.33	953.5	1259	2333.33	1722	2465.5	2206.5	852	1235	1166.5	1264	2073.5	1877.83	2073.5	2174.5
HPOL_0000007001-mRNA-1	4398.17	3752	3821.17	3085.33	3359.5	1184.17	1611.33	4383	4884	1100.5	948.83	1409.67	1583.83	2841.5	3023	3002.17	2788.67	1311	1199	1091.83	1217.83	1192.5	1337.33	985.33	1191.83	1478.17	1471.5	1842.33	1749.5	865.83	1167	1171	1305.17	1749.83	1668.67	1744.17	1722.83
HPOL_0000007101-mRNA-1	379.5	337.5	305.5	138.17	123.5	336.67	330.17	384	367.67	243	179.33	423.67	292.17	216.33	208.5	232.67	250.67	302	288	298.83	281.33	250.5	279.83	229.83	222.33	407	397.33	351.67	433	203.33	266	316.5	365	494	512.67	442.67	476.17
HPOL_0000007201-mRNA-1	126.5	102.5	102.5	48.17	43.5	111.17	107.17	124	139.17	90.5	45.83	142.67	85.67	82.83	63.5	73.17	73.67	116	93.5	97.33	81.83	88.5	97.33	53.33	69.83	126	119.33	108.67	130	58.33	82	85.5	123	167	180.17	153.83	172.17
HPOL_0000007301-mRNA-1	709.67	579.17	670.83	656	685	530	669	729.5	786.5	453.5	348	623	631	664.33	664	615	639	564.5	539.5	452.5	577	510	578.5	392.5	553	581.17	540.5	688	791	367	562.5	524.5	553.83	745.67	769.83	802	806
HPOL_0000007401-mRNA-1	3863	3629	3898	3538.5	3566.5	1559	2017	3937	4214.5	1592.5	1385	1743.5	1711.5	2584.83	2851.83	2945	2954	1481	1149	1226.83	1430.5	812.5	910	718	889	1373	1202.5	1419.5	1316.5	678.83	967	880	968.5	1745.33	1799.83	1829.5	1939.33
HPOL_0000007501-mRNA-1	7040.67	6611.33	6039.5	6834.83	6325	5408	5822.83	7262.5	7985	5042	4463	5781	5044.5	5110	5349	5918	5129	5155.5	4009.5	4348.5	4816.5	2166	2626.5	1946.5	2266	3460.17	3233	3919.33	3749.5	1845	2386.5	2144.5	2514	5250.5	5170.83	5042	5701
HPOL_0000007601-mRNA-1	1868	1672	1520.5	1380.5	1328	858	953.5	1754	1856.5	700.5	568	850.5	936	1230	1411.5	1395.5	1401	958	854	774.5	800	793	858	714.5	800	1006	845	1117	1131	628.5	841	777	840.5	1223.5	1059.5	972.5	1021
HPOL_0000007701-mRNA-1	3216	2434.5	2450	2593	2540	1604	1849	2939	3551	1315	1383	1617	1842	2215	2741	2518	1778	2082	1931	1660	1817	3130	2978	2223	2857	1950	2172.5	3176	3366	2564	3757	3776.33	3843	3296	3320	2582	2866.5
HPOL_0000007801-mRNA-1	14478.8	11904.2	10953.5	7504	8120.5	9528	8877.5	12602.3	15427.5	8576.5	8794	8775.5	7460	5874.5	5863.5	6253.5	5725.33	8999.5	7880	8059.5	8324.5	5169.33	5414	4593.5	5336	5359.5	5475	6192.5	6092	4288.33	5541	5229.5	5802.5	6066	6804.83	5954	5896
HPOL_0000007901-mRNA-1	192.5	203.5	160.5	146.5	106	376	328	199.5	245.5	331	383	448.5	314	227.5	178	234	215.5	475.5	468.5	548	507	561.5	691	510.5	505.5	602	713.5	764	748.5	723.5	854	755	790.5	939	932	484	502
HPOL_0000008001-mRNA-1	179.5	215.5	113.5	97.5	96	382	287	205.5	239.5	320	381	315.5	276	195.5	162	189	200.5	421.5	403.5	457	465	387.5	534	327.5	400.5	363	527.5	486	560.5	544.5	629	522	589.5	676	634	342	341
HPOL_0000008101-mRNA-1	20665.8	18274	16526.5	13994	13506	16795	17023.8	19823	23053.5	15707.5	15356	17505.5	14238.3	10570.5	10877.5	10999	9894	15696.5	12930	14696.5	15011	10214.8	10865.5	9340.83	10333	10962	10753.3	12466.5	11767.5	8689.33	11139.5	9852.5	11504	13065.8	13691.5	10936	11410
HPOL_0000008201-mRNA-1	874	749	760.5	743	673.5	148.5	209.83	882.83	976	85.5	65.5	165	231.5	532.5	606	477.5	430.83	108.5	131	123.5	120.5	105.33	122	98.83	109.5	129.5	138	162.5	172	125.83	177.5	176.5	173	168.33	174.33	153.5	181
HPOL_0000008301-mRNA-1	906	822.5	776.5	668	555	222.5	276.17	861.83	939	184.83	195.5	260.67	247.5	494.5	565	517	416.83	277.5	258	235.5	253.5	216.83	201.83	171.83	216.5	249	285	297	364.33	238.5	305.5	290.5	258.5	304.33	306.83	218.17	255
HPOL_0000008401-mRNA-1	13525	12327	11158	5900	4911	2639	3390	13786	15785	2852	2657	2765	2948	5278	4914	5623	5509	2342	1716	1947	1815	2784	2948	2513	3074	6653	4845	5263	4942.5	2872	4172	3955	3845	4990	6531.5	4190	3702
HPOL_0000008501-mRNA-1	4112.5	4001	3486	3272.5	3302.5	741.5	1240	4045	4929	759	620.5	1083.5	1059	2625	2839.5	2846	3021.5	944.5	649	856	820.5	338.5	368.5	329.5	424.5	876.5	788.5	984	875.5	341	465	432.5	483	970.5	971.5	1026.5	971
HPOL_0000008601-mRNA-1	3119	3334.5	2676	2356	1978.83	1864.5	2127	3160.5	3850.83	2221.5	2057	1989	1684.5	1755.5	1676	2017.5	1917.5	1812.5	1487.5	1539.5	1760	1197.83	1430.33	1282.5	1417	1666.83	1437.5	1611	1653	1219	1599	1440.5	1621.5	1688	1721.5	1602.5	1549.5
HPOL_0000008701-mRNA-1	3269	3390.5	2743	2429	2046.83	1995.5	2157	3300.5	3956.83	2246.5	2108	2114	1756.5	1840.5	1713	2097.5	1942.5	1943.5	1552.5	1643.5	1876	1292.5	1500.33	1360.5	1552	1772.83	1595.5	1747	1691	1271	1662	1543.5	1698.5	1763	1785.5	1641.5	1649.5
HPOL_0000008801-mRNA-1	877.5	917	854	718.5	690.5	159.5	218	902	1128	106	80.5	175.5	221	623	650.5	631	627	186.5	139	142	135.5	58.5	76	53.5	72.5	100.5	112.5	166	155	76	106	86.5	87	204.5	156	206.5	179
HPOL_0000008901-mRNA-1	3538.5	3283.17	3724.5	2581.5	2403	1019.5	1432.33	3637.5	4239.5	1279.83	895	1209.17	1251.33	2377.33	2207.33	2135.5	2454	1092.5	872.5	968.33	1008	1305.83	1276.83	1194.5	1411.5	1564	1460.5	1642.5	1593.33	1263.33	1759.5	1548.5	1765	1391	1404.17	1269.67	1267.33
HPOL_0000008901-mRNA-2	3538.5	3283.17	3724.5	2581.5	2403	1020.5	1432.33	3637.5	4239.5	1279.83	895	1209.17	1251.33	2377.33	2207.33	2135.5	2454	1092.5	872.5	969.33	1008	1305.83	1276.83	1194.5	1412.5	1565	1461.5	1642.5	1594.33	1263.33	1759.5	1548.5	1765	1391	1404.17	1269.67	1267.33
HPOL_0000009001-mRNA-1	15	20	30.33	34	30.33	13	9.33	22.33	26	10.67	10	15.67	13.33	10	10.33	14.33	9.33	16.67	11	8.33	9	73.67	118.5	66.33	60.67	422	565	599.33	584.67	123.67	107.67	74	74.67	66	28.67	17	34.33
HPOL_0000009101-mRNA-1	5.5	6.5	3.83	6	7.33	1	5.83	9.33	3	1.67	5.5	6.17	1.33	0.5	2.33	0.33	1.33	3.17	4	6.83	4.5	32.17	47.5	31.83	26.17	153	218.5	278.83	237.67	63.67	51.67	43	36.17	43	16.67	8.5	12.33
HPOL_0000009101-mRNA-2	5.5	6.5	3.83	6	6.33	1	3.83	9.33	3	1.67	3.5	4.17	1.33	0.5	2.33	0.33	1.33	3.17	4	3.83	0.5	31.17	40.5	28.83	23.17	138	193.5	248.83	213.67	60.67	48.67	35	36.17	39	13.67	7.5	11.33
HPOL_0000009201-mRNA-1	1507	1331.5	1308.5	908	671	4534	3757	1589	1732	4381	3865	4409	3360.5	798.5	945	1006	903	4589	4274	4295	4714	4570	4657	4373.5	4776	7073	6139	6462.5	6323	3005	3405.5	3711	3525.33	5276	5692.5	4962.5	4758.5
HPOL_0000009301-mRNA-1	3112	3177	3382	2454	2383	1963	2324	2999	3345	2073	1801	1789	1891	2249	2403	2446	2392	2039	1661	1665	1886	1846	1656	1425	1694	1919	1178	1818	1895	912	1250	1287	1213	1466	1727	1538	1671
HPOL_0000009401-mRNA-1	0	0	0	0	1	0	0	3	0	0	0	0	0	1	0	1	0	0	0	0	0	2	4	3	4	1	0	4	0	0	0	0	0	1	0	0	0
HPOL_0000009501-mRNA-1	0	1	2	0	0	0	0	1	0	0	0	0	0	0	1	0	0	2	0	0	0	1	0	1	1	0	1	2	3	0	1	2	0	0	0	0	1
HPOL_0000009601-mRNA-1	0.5	0	1	0	0	0	2	0	1.5	0	1	0	2	0	0	2	0	3	1	0	0	1	1	2	1	1	1	2	4	0	0	2	1	1.5	2	0	0.5
HPOL_0000009701-mRNA-1	0.5	0	0	0	0	0	0	1	0.5	0	0	0	0	0	0	2	0	0	0	0	0	0	1	1	0	0	1	1	1	0	0	0	0	1.5	3	0	1.5
HPOL_0000009801-mRNA-1	2	1	0	0	1	0	0	0	0	0	0	1	4	0	1	1	1.5	1	0	0	2	2	7	3	3	2	3	4	3	3	0	3	4	8	0	2	3
HPOL_0000009901-mRNA-1	0	0	2	0	0	1	0	2	0	0	0	1	0	1	3	2	0	0	0	0	0	1	3	1	1	3	0	2	1	0	0	0	2	2	0	1	0
HPOL_0000010001-mRNA-1	0	1	1	1	0	0	0	2	0	0	0	0	0	3	1	1	1	2	0	3	0	0	0	0	0	0	0	0	0	0	0	0	0	0	0	0	0
HPOL_0000010101-mRNA-1	3	4	1	1	2	0	0	3	1	0	0	0	0	3	0	5	2	3	0	0	1	0	0	0	1	2	0	2	2	1	13	6	1	4	2	14	1
HPOL_0000010201-mRNA-1	4	6	2	4	1	0	0	4	0	0	0	0	0	2	2	3	1	3	0	1	0	1	0	0	0	0	0	0	0	0	0	0	0	0	0	0	0
HPOL_0000010301-mRNA-1	4	10	5	4	2	1	4	10	6	2	0	5	1	4	0	8	2	10	2	8	4	5	2	1	1	1	0	0	0	1	1	3	2	2	5	0	2
HPOL_0000010401-mRNA-1	7	21	7	2	7	0	0	8	14	1	2	2	4	4	11	8	8	6	0	2	2	1	0	1	2	0	0	0	2	2	0	0	0	0	1	2	0
HPOL_0000010501-mRNA-1	1	2	1	0	0	1	2	3	0	0	2	3	1	0	1	0	0	2	3	5	5	8	11	2	3	9	5	19	9	4	4	8	7	16	7	10	7
HPOL_0000010601-mRNA-1	1	1	0	0	0	2	1	2	1	2	2	1	3	0	0	0	0	2	3	2	4	3	3	8	6	1	0	1	4	5	3	5	1	5	9	3	3
HPOL_0000010701-mRNA-1	5050	4891	5534	4516	4228	2207	2836	5272	6013	2395	1805	2601	2386	3920	3977	4066	4247	2522	2072	2126	2131	2383	2465	2154	2576	3201	3067	3106	3391	2131	2873	2494	2900	2912	3002	2712	2744
HPOL_0000010801-mRNA-1	3714.5	3249	2496.5	2897.5	3010	4032.5	4248	3459	3834	3783	3305	4661	3797	2182.5	2482	2571.5	1963.5	4196	3550	3618.5	4166.5	4326.83	4264.5	4575	4056.5	2870.5	2936.5	2957.5	3443.5	1508	2150.5	2173.5	2158.83	5243.83	5372.67	4469	4904
HPOL_0000010801-mRNA-2	3712.5	3249	2496.5	2897.5	3010	4030.5	4248	3459	3834	3783	3305	4660	3797	2182.5	2482	2569.5	1963.5	4194	3550	3617.5	4165.5	4325.83	4263.5	4575	4056.5	2870.5	2936.5	2957.5	3443.5	1508	2150.5	2173.5	2158.83	5243.83	5371.67	4468	4901
HPOL_0000010901-mRNA-1	5900	5570	4680	4176	3833	211	881	6088	6694	160	202	635	767	3306	3014	3240	3065	204	210	311	189	177	185	131	158	218	230	164	167	569	1055	861	1062	421	276	144	167
HPOL_0000011001-mRNA-1	0	0	0	0	0	0	0	0	0	0	0	0	0	0	0	1	0	0	0	0	0	0	0	0	0	0	0	0	0	0	0	0	0	0	0	0	0
HPOL_0000011101-mRNA-1	1	0	0	0	0	3	1	0	0	0	0	0	0	0	0	2	0	0	0	1	0	0	0	0	0	0	0	0	0	0	0	0	0	0	0	0	0
HPOL_0000011201-mRNA-1	91508	85168	80279	72778	64913	8772	18656.5	85440	108467	10547	8328.5	14849	18096.5	59218	58153	66149	58411	17060	8142	10408.5	9701	11113	11798	10362	12552	13928.5	14564	16730	16380	9907	13667	12268	15345	12669.5	13135.3	10190.8	10792
HPOL_0000011301-mRNA-1	39	44	58	71.33	13	5536	4781.5	57	16	4457	3177.5	5322.33	4091.33	41	29	85	38	5509.17	4093	5065.83	5838.33	0	1	0	0	1.5	0	1	1	11	13	1	95	2614.5	2644.33	3694.17	3143
HPOL_0000011401-mRNA-1	40.5	26.5	25	52.83	15.5	3557.5	3243.67	24	11.5	3200	2312.5	3269.17	2528.5	22	14	61.5	25	3245.5	2412.67	3091.33	3581	1.5	1.5	2	2	6.5	9.17	6.83	7	21.5	24	3	53.5	1913.83	2235.17	2608	2158.5
HPOL_0000011401-mRNA-2	40.5	26.5	25	52.83	15.5	3557.5	3242.67	24	11.5	3200	2312.5	3269.17	2528.5	22	14	61.5	25	3245.5	2412.67	3091.33	3577	1.5	1.5	2	2	6.5	9.17	6.83	7	21.5	24	3	53.5	1909.83	2234.17	2607	2156.5
HPOL_0000011501-mRNA-1	67	74	54	90	12	5965	5407.67	59	27	5032	3523	6023.33	4413.17	60	41	111	48	6473.83	4574.67	5873	5974.67	2	2	0	3	9	13.67	6.33	9	15	27	3	86	2642.33	3244	3943	3355
HPOL_0000011601-mRNA-1	3588	3392	2883	2465	2160	2466	2657	3069	4264	2106	1914	2660	2323	1399	1710	2307	1392	2504.33	1950	2326	2176	4166.5	4857	4313	4600	7817	5643	6846	6787	3354	3763	3847	3935	4232	3773	2984	2893
HPOL_0000011701-mRNA-1	4141	2092	2789	2239	2020	5927	5510	3721	4977	5837	5821	6486	4391	1874	1485	1035	1760	4270	3613	4152	2732	16817	23899	17145	18761	40335	34275	38448	40283	27975	37828	33273	34100	25827	17020	13831	15167
HPOL_0000011801-mRNA-1	2020	1653	1783	1209	1305	1726.5	1920.5	1897	2110	1424	911	1882	1846	1346	1598	1311	1489	1724	1293.5	1422	1821.5	274	319	222	294	1758	1016	1585	1526	390	634	595	557.5	1776	1541	2231.5	1995
HPOL_0000011901-mRNA-1	0	0	0	0	0	0	0	0	0	0	0	0	0	0	0	0	0	0	0	0	0	0	0	0	0	0	0	0	0	0	0	0	0	0	0	1	0
HPOL_0000012001-mRNA-1	13116	13317	11857	11412	10880	7316	8504.5	14382	15759	7185	6221	8424	7509.5	10779	10212	9787	10024	7952	6665.5	6966	7945.5	615	836	490	685	5526	4859	5226	4769	1920	3039	2702	3354.5	7281	7393.5	7554	8105
HPOL_0000012101-mRNA-1	8823	7804	8454	4990.5	3704	1577	2509	8902	10512.5	1505	1567	1670	2345	4586	4453	4606	4871	1527.5	1202	1441	1325	2469	2406	2128	2755	3879	2872	3068	2980	1944	2755	2413	2564	2214	2291	1943.5	1696
HPOL_0000012201-mRNA-1	7069	6012	6264	5150.5	4908	1804	2316	6589	7609	1766	1489	2084	2279.5	4616	5211	4638	4916.5	2153	1430	1616	1944	1075.5	1178.5	943	1288.5	1360.5	1438	2452	2055	1411	2027.5	1785.5	1984	2416	2072	2286	2315
HPOL_0000012301-mRNA-1	5095	4677	4518	4635	4594	4835	5078	4915	5972	4931	4140	4854	4773	4155	4631	4618	3902	5791	5103	4770	4848	5633	5772	5459	5974	5054	4475	6402	5968	4697	5983	5924	6114	6538	6431	4973	5762
HPOL_0000012401-mRNA-1	18596.5	18307.5	16619	11301.5	9366.5	6075	7061	18128	21110	7049	6993	6241.5	6378.5	8481.5	8188.5	9704	9238.5	4897.5	4042.5	5196	5150.5	9904	11332	10031	11083.5	12142.5	8744	10157	10258	7667	10675.5	9877	10815	7386.5	8177	6589	6275
HPOL_0000012501-mRNA-1	17410.5	16516	13083.5	12061	11282	11839.5	11734	16233	19115	12868.5	11818	12806	9985	9407	8811	9821.5	9775.5	11069.3	10460.5	9818	10697	11564.5	13015.5	10512.5	12577	13416	11752	13773	14407	9764	12531	11571	13825	13399.5	14048	11184.5	12207
HPOL_0000012601-mRNA-1	11642.5	12012	8716	7697.5	7288	8352	8601	11159.5	12766.5	9356	8782	8826	6764	6268.5	5645	6749.5	6606	7672.83	6946	6929	7614	7315.5	8178	7086.5	7982	9472	7687	8539.5	8767	6648.5	8483.5	7434.5	9533	9015.5	9844	7709	8181.5
HPOL_0000012701-mRNA-1	84	67	54	77	52	23	32	57	94	32	16	21	29	69	54	73	62	37	10	18	30	9249.5	13103	11939	13882	3768.5	1159	3389	3060.5	107	43.5	157	121	157	210	40	130
HPOL_0000012801-mRNA-1	0	0	0	0	0	0	0	0	0	0	0	0	0	0	0	0	0	0	0	0	0	1	0	2	1	0.5	0	2	0	0	0	0	0	0	0	0	0
HPOL_0000012901-mRNA-1	1	7	12	7	3	19	11	5	3	26	21	25	20	6	5	8	3	34	30	25	23	87.5	124	94	111	70	88	145	121.5	57	28.5	68	36	71	56	34	46
HPOL_0000013001-mRNA-1	2535	2678	2255	1483	1320	95	364	2662.5	2949	86.5	76	219	316	1173.5	1292	1493	1458.5	126.5	52.5	104	86	38	53	50.5	56.5	106	93	125.5	110	296.5	523.5	440	573	145.5	120.5	84	98.5
HPOL_0000013101-mRNA-1	0	1	0	0	0	0	0	0	0	0	0	0	1	0	0	0	0	2	0	0	0	0	0	0	2	5	0	0	3	3	2	0	1	5	2	5	0
HPOL_0000013201-mRNA-1	1310	1184	1048	1101.5	708	234	319	1204	1736	537	286	320	308	1270	1143	1381	1014	890	175	373	313	17	14	9	10	81	105	112	67	7	7	6	15	202	170	179.5	211
HPOL_0000013301-mRNA-1	1855	1403	1627	1265.5	1269	811	897	1783	2162	605	550	798	1148	1765	2313	1743	1204	1155.5	968	791	771	1428	1740	1151	1546	917	892	1847.5	1781	1403	1812	2337.5	1851.5	1682	1415	1074	1422
HPOL_0000013401-mRNA-1	4010	3871	4388	3497.5	2751	1422	2093	4377	4964	1447	1165	1719.5	1620	3072.5	3021	3273	3254	1415.5	1127	1300	1293	1312	1642.5	1424	1654	3094	2122	2342.5	2343.5	1487	2047	2057.5	1884.5	1889	1876	1758	1618
HPOL_0000013501-mRNA-1	389	383	390	415	385	131	220	409	510	150	105	183.5	224	374	443	432	364	216	190	181	173	297	304.5	290	341	254	261	345	343.5	246	375	367	361	333	283	229	255
HPOL_0000013601-mRNA-1	12981	12484.5	10766.5	7784.5	6430	3779	4593.5	12907.5	15388.5	4381	4085	4321.5	3884.5	6423.5	6149	6746.5	6652	3881	3264	3777.5	3603	6118.5	7245	6384	7076	6874.5	5659	6439.5	6258.5	4913	7205.5	6151	6719.5	4949	4785.5	4063	3915
HPOL_0000013701-mRNA-1	17836.5	18250	14622	9427	8134.5	2254	3555.5	18549.5	20114.5	2368	1612	3240	3532	8559	7785.5	10156.5	9299	2713	1999.5	2219.5	2232.5	2187.5	2559	2057.5	2362.5	3444.5	2723	2901.5	2984.5	1896	2932.5	2306	2874.5	2574	2693.5	2416	2260
HPOL_0000013801-mRNA-1	9	14	12	5	3	25	9	13	12	17	19	32	39	6	11	13	5	39	33	27	24	85	84	69	57	78	57	77	61	33	72	66	70	98	47	43	46
HPOL_0000013901-mRNA-1	801.17	659.17	534.33	306.67	239.33	889.83	829.17	613.67	807	1064.83	1128.67	805.17	597.17	310.83	238.5	342	282.5	986.5	1038.33	1062.67	1177.33	1493.5	2114.33	1568.83	1876.33	2102.17	1588.5	1873.33	1766.5	1186.83	1704.5	1583.67	1578.83	988.5	937.33	870.17	661.5
HPOL_0000013901-mRNA-2	801.17	659.17	534.33	306.67	239.33	890.83	829.17	614.17	807	1064.83	1128.67	805.17	597.17	310.83	238.5	343	282.5	986.5	1038.33	1062.67	1178.33	1493.5	2114.33	1571.83	1878.33	2102.17	1588.5	1873.33	1768.5	1186.83	1704.5	1583.67	1578.83	988.5	937.33	871.17	661.5
HPOL_0000014001-mRNA-1	57277.7	53230.7	50439.3	30408.7	23276.3	59394.3	55578.7	53343.2	65489	69963.3	78240.7	48616.7	43918.7	20927.8	20574	27207	24312	51930	46074.3	52453.7	57510.3	58814	80144.3	58561.3	77699.3	78945.7	57779	61396.3	67203	66682.3	98046	100102	97807.3	52016	49625.3	46725.7	43099
HPOL_0000014101-mRNA-1	39	29.5	43.5	33	17	1596	1211	43.5	38	1462	1147.5	1451	1004	23	16.5	59	30.5	1350.5	1009	1280.5	1517.5	2	9.5	5	4	21	18	16.5	6	19	13.5	10.5	39.5	862.5	1216.5	1158	961
HPOL_0000014201-mRNA-1	14	14.5	13.5	9	3	956	734	24.5	4	865.5	713.5	787	584	7	7.5	18	5.5	788.5	573	782.5	820.5	1	5.5	2	8	2	5	0.5	4	3	9.5	8.5	16.5	362.5	467.5	542	437
HPOL_0000014301-mRNA-1	0	0	0	0	0	1	1	0	0	0	0	0	0	1	0	0	1	0	3	0	0	3	1	1	6	7	3	0	5	1	0	0	0	0	0	0	0
HPOL_0000014401-mRNA-1	1779	1235	1100	741	499	1034	1045	1399	2064	825	638	1345	766	946	947	832	609	992	860	742	671	525	495	433	604	258	220	257	290	758	1360	1071	1370	896	1013	865	739
HPOL_0000014501-mRNA-1	125	133	201	74	79	1	17	150	168	1	2	7	23	86	73	129	83	1	0	2	4	19	19	13	7	19	16	10	17	16	6	21	15	3	1	0	3
HPOL_0000014601-mRNA-1	64130	67566	64568	48720.5	45627	784	5121	65079	79811	1395	525	4758.5	9508	35092.5	35885	43927	35525	2647	440	2020	682	454	538	495	472	711	418	601	630	2226	3690	3284	4434	586	315	133	172
HPOL_0000014701-mRNA-1	0	0	0	0	0	0	0	0	0	0	0	0	0	0	0	0	0	0	0	0	0	0	0	0	0	0	0	0	0	0	0	0	0	0	0	0	0
HPOL_0000014801-mRNA-1	19	22	7	10	13	74	79	34	22	56	55	83	70	14	12	9	6	58	95	60	72	96	89	66	76	61	80	78	79	36	73	40	52	95	146	66	65
HPOL_0000014901-mRNA-1	10	7	9	14	6	35	57	15	11	37	33	42	39	8	8	12	9	25	23	38	33	270	430	323	365	389	296	386	370	365	363	316	239	148	87	81	75
HPOL_0000015001-mRNA-1	3893	849	1874	1042	732	2578	3484	3444	4409	4474	4190	1791	2004	2659	2118	888	1567	1766	2203	1411	1295	232	200	189	171	225	291	216	173	452	388	604	687	681	666	351	497
HPOL_0000015101-mRNA-1	1882	402	959	555	398	1283	1670	1545	2047	2000	1999	881	958	1279	1057	440	754	788	1018	620	544	131	117	100	89	117.5	150.5	124.5	101	268	244	377	329	383	372	212	315
HPOL_0000015201-mRNA-1	3661.5	2381	3269	2361	2113	5449.5	5254	3735	4133	8286	7289	5411	4087	1761	1678	1553	2085	6858	6689	7698	6614	9592.5	11609	9175	10964.5	9619.5	11764	11788.5	11927.5	12127.5	14598	12407	12603	7210.5	6095	5110	5243
HPOL_0000015301-mRNA-1	1	4	2	0	0	19	11	1	3	31	14	16	14	1	1	2	0	19	9	12	16	24	39	42	40	55	86	110	72	81	77	88	60	47	29	17	24
HPOL_0000015401-mRNA-1	116.5	122	156	205	178	871.5	831	138	184	1254	1100	707	585	94	76	101	123	777	576	814	726	983.5	1014	810	1258.5	607	908.5	875	1177.5	912.5	1035	1180	906	827.5	1262	786	814
HPOL_0000015501-mRNA-1	0	0	0	0	0	2	1	1	0	2	0	0	0	0	0	0	0	0	5	0	0	0	0	0	1	0	2	0	0	0	0.5	0	0	0	1	0	0
HPOL_0000015601-mRNA-1	4195	3963	4012	3018.5	2705	233	822	4086	4745	313	247	415	717	2487.5	2613	2274	2676	250	193	251	204	588	518	449	542	734	773	715	792	621	902	695	823	457	411	321	351
HPOL_0000015701-mRNA-1	6863.5	6029	7633	7158	7136	6085	6718	7677	7873	5439	4795	5926	6169	5696	7464	6023	5089	7116	6775.5	5871	6568	9322.5	9885.5	6127	7656.5	5843.5	6022.5	9661	10579.5	7189	8168	9702	7560	8796.5	8375	7012.5	8203.5
HPOL_0000015801-mRNA-1	10674.5	11088	9485	7124	6401	1075	2104	10929	13025	1293	1147	1668.5	1894	5301	5834	6002	5847	1185	811.5	1034	1028	1824.5	2103.5	1749	1790.5	3077.5	2536.5	2778	3012.5	2328	3083.5	2823	2981	2280.5	1936	1564.5	1639.5
HPOL_0000015901-mRNA-1	157	97	114.33	279	95	13019.7	11291.3	142.33	61	13552.2	12705	12916	8500.33	110	63.33	165.33	62	11354.7	8856.33	10981.7	12377.7	4	6	3	6	11.33	27	21.5	16	23	40	2	192	4286.33	6559	5591	5513
HPOL_0000016001-mRNA-1	60	55.5	46	45.5	16	2536	2392	65.5	43	2427	2085.5	2409.33	1588	30	26.5	45	32.5	2189	1744.5	2006.5	2311	7.5	8.5	21	8	52	27.5	24	18.5	19	15.5	8.5	77.5	1158	1565.5	1671	1451.33
HPOL_0000016101-mRNA-1	59.5	68.5	42.5	54.5	27	3679.5	3037	65.5	27.5	3873	3300	3318	2403	35	32.5	82	23.5	2983	2458.5	3013	3277	12.5	13.5	18.5	10.5	45.5	45.5	46	47	38	43	33.5	89.5	1035	1324.83	1861.5	1467.5
HPOL_0000016201-mRNA-1	8353	7058.5	6419	5296.5	4881	2761	3256.5	7203.5	9133.5	2157.5	2010	3553.5	3200.5	3980.5	4108	4430.5	4148.5	2858.5	2292	2897	2922.5	1674.5	1989	1474.5	1773	3858.33	3690.5	4222	3508	2917.5	3993.5	3913.5	4428	4165	3777.17	3859.83	3620.33
HPOL_0000016301-mRNA-1	60.5	38.5	39.5	33.5	29	124.5	110.5	53.5	70	49.5	56.5	119.5	86.5	43.5	39	46.5	39.5	81	58	84.5	55.5	120.5	122	75	89.5	78.5	72.5	95.5	85.5	71.5	50	68.5	75	123	102.5	71.67	88.5
HPOL_0000016401-mRNA-1	26603	26593	21352	15605	14485	11566.5	12016.5	26238.8	28288	11512.3	9149	13934.7	12356	14000	14014.3	18723	14209.5	13651	9912	11206	12820	6447	6571	6100	6554	11521.5	10374.7	12470	10279.3	6296	7949	8054.5	10143	14774.8	14176.8	14111.7	12886.3
HPOL_0000016501-mRNA-1	6462	6492	6690	7155	7870	2342.83	3229.5	6786.5	8035	2126.33	1804	2836.67	3208	5711	6755.33	6278	5508.5	3054.67	2505.67	2573.33	2413	3774.33	4106	3099	4036	4197.5	3892.67	4956	5162.67	3250	4345.33	4005.5	4412.67	4814.17	4538	4090.33	4028.67
HPOL_0000016601-mRNA-1	9293.67	8960.58	8168.17	7122.17	6577.33	51426.7	45620.7	8797.58	9726.33	36724.4	35544.3	46700.7	47264.7	5828.5	6715.83	7049.75	4611.17	49697.1	40872.6	36848.6	43698.1	2738.08	3273	2195	2457.17	11077.4	10771.2	16926.3	13325.3	6539.75	9183.33	8107.42	10082.5	33302.2	38606.3	34008.2	37851.7
HPOL_0000016601-mRNA-2	9293.67	8960.58	8168.17	7122.17	6577.33	51426.7	45620.7	8797.58	9726.33	36724.4	35544.3	46700.7	47264.7	5828.5	6715.83	7049.75	4611.17	49697.1	40868.6	36848.6	43697.1	2738.08	3273	2195	2457.17	11077.4	10770.2	16926.3	13325.3	6539.75	9183.33	8107.42	10082.5	33298.2	38606.3	34008.2	37850.7
HPOL_0000016701-mRNA-1	342.17	319.58	275.33	155.83	148.83	1802.16	1270.91	273.42	302.83	1135.58	1040.5	1091	1645.49	136.5	154.33	172.92	140.17	1969.24	1736.58	1186.08	1332.41	52.25	54	25	29.17	133.25	147.92	433.67	280.33	154.75	202.5	211.92	243.5	915.75	1126.16	990.83	1233.58
HPOL_0000016801-mRNA-1	57.5	51.25	42	33.83	14.5	298.5	236.25	47.75	53.5	190.25	161.83	227	309.83	25.5	25	20.25	19.5	327.75	259.25	213.75	195.75	7.25	10	3	4.5	24.25	17.25	45.67	46	25.75	35.5	30.25	30.83	169.5	227.33	169.83	203.25
HPOL_0000016901-mRNA-1	255	167	163	119	86	333	376	241	396	392	280	375	282	177	157	147	146	372	499	267	205	712	747	688	700	455	735	717	681	590	638	604	793	501	627	311	471
HPOL_0000017001-mRNA-1	91	68	62	88	83	964	847	84	98	820	864	945.5	699	36	21	32	19	239	257	273	207	8270	19154	7208.5	9291	85813	160980	150664	77649	57901	42991.5	33990	32404.5	40423	18256	15527.5	16250
HPOL_0000017101-mRNA-1	549	512	502	499	399	445	388	640	730	389	407	456.5	365	68	57	45	104	152	184	158	158	808	1222	835.5	744	2425	3646.5	3361	1726.5	5567	7144.5	6634	7096.5	3115	2015	1481.5	1738
HPOL_0000017201-mRNA-1	2402	1869	2098	1165	1383	1061	1154	1457	3220	1227	946	1336	1100	636	1180	533.5	1029	1156	1169	1233	1007	1496	1659	1440	1632	1933	1755	2236	1909.5	1364	1735	1617	1434	1735	1190	1143	1328
HPOL_0000017301-mRNA-1	10711	9679	9431	6491	6187	6689	7144.5	10150	11580	7156	6684.5	7435	5615	5978	5664.5	6628	6410	7032	5454	6223	6988	3630	3883	3522	3932	4577	4342	4695	4795	2704	3480	3045	3487	5965	6566	5892.5	6070
HPOL_0000017401-mRNA-1	6980	7092	6840	3942	3071	1201	1847.5	7065	8391	1238	980.5	1336	1758	3399	3704.5	3657	3705	1240	972	1257	1040	1690	1923	1666	1973	2607	1922	2201	2204.5	1286	1896	1678	1664	1388	1364.33	1316.5	1120
HPOL_0000017501-mRNA-1	207	175	177	121	113	601	522	204	246	713	729	652	449	60	72	105.5	76	607	503	614	612	751	1017	430	628	5089	6551	5575	4894	1525	1010	1016	969	854	556	385	402
HPOL_0000017601-mRNA-1	0	0	0	0	0	0	0	0	0	0	0	0	0	0	0	0	0	0	0	0	0	0	0	0	0	0	0	0	0	0	0	0	0	0	0	0	0
HPOL_0000017701-mRNA-1	0	0	0	0	0	0	0	0	0	0	0	0	0	0	0	0	0	0	0	0	0	2	3	3	0	0	1	1	1	2.5	3	4	3	4	0	2	0
HPOL_0000017801-mRNA-1	1300	998	1107	751	882	656	652	1508	1602	493	463	635	549	759	925	781	800	545	510	519	403	1432	1412	1311	1470	686	774	794	832	2073.5	2267	2076	2381	1759	1493	1028	1074
HPOL_0000017901-mRNA-1	2329	2424	1927	1891	1632	8089	6857	2629	3061	6572	8902	8138	6517	1589	1521	2080	1688	7469	6269	7585	8255	21578	23972	19223	20096	27183	24929	30755	28130.5	15258	17349	16870	17317	23616	19924	12105	14124
HPOL_0000018001-mRNA-1	17127	18385	15398.3	11179	9209	3706.67	5200	16150	19275.3	3529.67	2939.67	4539.33	4612.83	9820	9523.33	10466.5	10909.7	3907	2914	3466	3327	3230	3500	2949	3500	3826	3343	3829	3972	2706.67	3785	3396	3792	4477.5	4655.67	4316.83	4216.83
HPOL_0000018101-mRNA-1	5322	5285.83	4952	4616	4558.5	2436	2917	5154	6021.17	2241.83	1980	2438	2640	3992	3992.5	4660.5	4457.33	2618.67	2037.67	2132.17	2215.17	1696.17	1715.33	1505.83	1880.17	2202	2173.5	2445.17	2598.17	1877.5	2205.83	2527.17	2285	3026	2752.83	2786.83	2982.5
HPOL_0000018101-mRNA-2	5322	5285.83	4952	4616	4558.5	2436	2917	5154	6021.17	2241.83	1980	2438	2640	3992	3992.5	4660.5	4457.33	2618.67	2037.67	2132.17	2215.17	1696.17	1715.33	1505.83	1880.17	2202	2173.5	2445.17	2598.17	1877.5	2205.83	2527.17	2285	3026	2752.83	2786.83	2982.5
HPOL_0000018201-mRNA-1	20477	19412.3	15683.2	14440	13582	16850.8	17424	21016.5	24611.8	16381.2	14944.3	17961.7	14913.7	10591	10309.2	12044.5	10380.2	16492.2	15418.2	14954.7	16279.7	11007.7	11307.8	9314.33	9922.17	9734	15319.5	12100.7	12213.7	13137.3	14710.8	14377.7	16150	19629.5	20805.3	16007.7	17966.7
HPOL_0000018301-mRNA-1	645	595	555.5	382	309	593.5	622	681.5	735.5	675.5	796	732	502.5	374	421.5	492.5	376.5	672.5	687.5	724	792	4181	4422.5	3567	4027	4401	3258.5	5219	4945	3844.5	3210.5	3906	2421	2806	814.5	640	1186
HPOL_0000018401-mRNA-1	526	514	452	237	182	584	510	540	539	543	405	625	462	198	240	285	261	481	350.5	461	549	238	267	242	240.5	945	700	702	647	339.5	437	383	452	824	839.5	726.33	677.5
HPOL_0000018501-mRNA-1	20392	20449	18280	12522	9874	2602	4609	20701.3	24762	3243	2582	3701.5	4270	9835	9462	10925	10613	2829	2004	2493	2525	1916.33	2035	1910	2141	3378	2370	2706	2688	2232	3369	2942	3532	2548.33	2423.5	2494	2241
HPOL_0000018601-mRNA-1	46	56	61	29	49	222	196	33	49	173	176	256	185	12	13	24.5	15	173	112.5	136	149	472	608	595	532	469	287	480	488.5	273	435	328	407	337	351	357	390.5
HPOL_0000018701-mRNA-1	99	73	54	121	25	8601	7547	69	23	9196	6752.5	8424	5938	106	55	141	45	7796	6053	7225	8255	1	3	0	2	1	7	3	1	53	33	3	159	3706	4761	4842.5	4304
HPOL_0000018801-mRNA-1	7059	7098.67	6878.67	4095.33	3671.33	2462	3020	7406.67	8204.33	2569	2080	2926	2611	3900	4120	3799	4183	2503.33	1961	2457.33	2683.33	1664.67	2033.33	1708.33	1950.33	3086.5	2166	2526.67	2569.67	1528	2084.67	2002	1879	2944	3173.33	3024.67	2745
HPOL_0000018901-mRNA-1	3660	2784.67	3368.17	3397.83	3643.83	1712	2058	3217.5	4051.83	1517	1410	1734.5	2150	3279.5	3897	3223.5	2342	2064.33	1703	1550.83	1642.33	1961	2156.33	1650.33	2070.33	1637.5	1408.5	2562.17	2626.67	1745	2248.5	2610	2503.5	2723.33	2518.83	2209.17	2574
HPOL_0000018901-mRNA-2	3660	2784.67	3368.17	3397.83	3643.83	1712	2058	3217.5	4051.83	1517	1410	1734.5	2150	3279.5	3897	3223.5	2342	2064.33	1703	1550.83	1642.33	1961	2156.33	1650.33	2070.33	1637.5	1408.5	2562.17	2626.67	1745	2248.5	2610	2503.5	2723.33	2518.83	2209.17	2574
HPOL_0000019001-mRNA-1	243	235	195	167	118	5341	4885	212	198	5573	4494	5496	3835.5	135	116	207	122	5397.5	4088	4641	5695	246	237	181	192	1291	1490.5	1425.5	1195.5	326	424.5	372	489	4862.5	5388	5873.5	5458.5
HPOL_0000019101-mRNA-1	483	543	326	271	162	4947	4491	427	555	4450	3205.5	5327	3811.5	86	170	237	158	4620.5	3634	4027	4831	290	356	268	266	949	803.5	811.5	704	243	332.5	342	361	3206.5	3718	4005.5	3826
HPOL_0000019201-mRNA-1	20833.5	22373	21884	16472	14600	9643	12153.5	20416	25816	10164	8497.5	11212	10036.5	12448.5	12744.5	13477	13350	9090.5	7444	8635.5	9759	4168	4425	3662	4068	6190	4911	5047	5639.5	5111	6541.83	6826	6786	9283.5	10310	8802	8382.5
HPOL_0000019301-mRNA-1	3648.5	3726	2642.5	1691	1330	2488	2206.5	3012	4215.5	1990.5	1465.5	2246.5	1616.5	2432.5	1694.5	1887	1864	2366.5	2133.5	1940.5	1939.5	3073	4638	2084	4541.5	2348.5	2257	2824.5	3863.5	2965	6680.5	3901	5688	3799.5	5752.5	4410	2682
HPOL_0000019401-mRNA-1	15086	15600	15403.5	11816	10709	3232	5294	15636	17757.5	3539.5	2893	4149	4315	9627	10255	10204	10836	4139	2794.5	3328	3006.5	5702	6442	5356	6527.5	7929	6184	6688.5	7004	4115	6130	5524	5624	6613	6611	5932	5324.5
HPOL_0000019501-mRNA-1	22874	20926	19224	16871.5	15975	5162	7308	21278	25922	4903	3645	6145	6570	14460	14713	15104	14953.5	6752	4865	5414	4793	15125	14298	11786	15684	13158	13043	14402	16725	11659	17089.5	15923	15680	13383	13601	10847.5	10506.5
HPOL_0000019601-mRNA-1	46421	45983	40157	36822	33964	10303	15176	45756	53703	10790	8852	12873	13263	28449	29049	30706	30029	11405	8307	8984	9703	6126	7147	5972	6905	15063	13190	16283	15068	8080	12129.5	10775	12395	15307	14080	13859.5	14321.5
HPOL_0000019701-mRNA-1	0	1	0	0.5	1	1	3	0	1	1	0	0	1	0	1	1	0.5	0	0	0	1	2	2	7	3	0	13	2	3	7	11	11	16	5	1	0	0
HPOL_0000019801-mRNA-1	0	0	0	0	0	0	0	0	0	0	0	0	0	0	0	0	0	0	0	0	0	1	0	0	0	1	0	6	0.5	2	0	3	9	3	0	0	0
HPOL_0000019901-mRNA-1	0	2	0	0	0	2	1	2	2	2	0	0	1	0	1	0	1	0	0	2	0	4	0	1	0	6	9	11	3	6	4	5	8	14	13	3	3
HPOL_0000020001-mRNA-1	833	905.5	846.5	631	638	269.5	297	895.5	1137	245	283.5	292	278	525.5	488.5	399	436.5	288.5	257.5	256.5	212	1192.5	1612.5	1137	1453.5	1045.5	1065.5	1164.5	1637.5	926.5	1133	1280	1094	897.5	747.5	489	656.5
HPOL_0000020101-mRNA-1	0	0	0	0	0	0	0	0	0	0	0	0	0	0	0	0	0	0	0	0	0	0	0	0	0	0	0	0	0	0	0	0	0	0	0	0	0
HPOL_0000020201-mRNA-1	3325	3491.5	3212.5	2527	2327	2512.5	2778	3425.5	4279	2917	2942.5	2697	2469	2410.5	2020.5	1794	1564.5	3294.5	2176.5	2382.5	2137	5567.5	6414.5	5888	6534.5	7829.5	7595.5	7692.5	9121	8783.5	12164	13590	12204	14517.5	17747.5	11031	12416.5
HPOL_0000020301-mRNA-1	149.5	162	146.5	215	62	11513.5	10608	134	74.5	11297.5	8921.5	10003	7231.5	107	74	144	55	8717.5	7103	8661	9132	20	28	9	19	38	31	18	36	34	45	13	120	2978.5	4734.33	4271.83	3591.5
HPOL_0000020401-mRNA-1	230.5	188	131.5	268	92	11654	9833	159	72.5	13665.5	12639.5	10842.5	7819.5	132	84.5	225	74	11182	9083.5	9981	10905	12.5	34	4	16	37	44	36	22	44	56.5	45	146	3359.5	5319	4832.83	4384
HPOL_0000020501-mRNA-1	309	238	218	379	157.5	15211	13136	202	176	16186	13807.5	14296.5	10084	162	125.5	232	90	12985.5	10033.5	12008.5	13227.5	159.5	196	184	237	84	55	128	73.5	168	169.5	132	352	4678	7218.5	6886.33	6090.5
HPOL_0000020601-mRNA-1	146	93	99	195	61.5	9134	8154.5	129	56.5	10694	9349	8757.5	6642	77.5	56	170	46	7576.5	6490.5	7056	8592.5	70	81	53	70	83.5	93	87	69.5	111	76	61	224	4376.5	6263.83	6100	5310
HPOL_0000020701-mRNA-1	28	25	43	32	17	67	30	36	28	102	113	83	38	35	52	15	16	98	213	173	85	14	17	14	14	37	55	73	49	17	34	26	28	46	21	23	41
HPOL_0000020801-mRNA-1	37	33	29	60	22	3155	2997.5	34	11.5	3418	2888.5	2963.5	2238	29.5	23	52	13	2894.5	2338.5	2753.5	3041.5	5	5	6	9	8.5	7	4	4	16	15	5	38	1344.5	1822.33	2009	1836
HPOL_0000020901-mRNA-1	0	1	0	0	0	4	3	0	0	6	4	8	7	0	0	0	0	6.5	6.5	4	10	0	1	0	0	0	0	0	0	0	0	0	1	3	6	4.5	6
HPOL_0000021001-mRNA-1	0	0	0	0	0	2	4	0	0	1	1	8	4	0	0	0	0	0.5	5.5	1	2	0	0	0	0	0	0	2	0	0	2	0	0	3	0	3.5	4
HPOL_0000021101-mRNA-1	1904	2089	1881	1291	1192	582.33	701	2188	2219	619	481	626	594	2051	1591	1938	1856	563	407	521	433	1551	1643	1094	1398	1049	820	962	1322	1052	1433	1160	1269	1256	1072	698	689
HPOL_0000021201-mRNA-1	111	103	95	124	41	3242	2979	128	92	3753	2978	2965	2270	77	46	92	75	2831	2342	2864	3117	155	115	93	101	112	86	69	104	102	140	106	159	988	1572	1473	1239
HPOL_0000021301-mRNA-1	24	21	9	16	13	115	87	31	31	52.5	42.5	119.5	50.5	17	5	7	5	57.5	41.5	67.5	59.5	8	21	19	10	8	6	14	15	150	204	167	313	274.5	299.5	214	326
HPOL_0000021401-mRNA-1	38	28	30	41	4	3025.5	2838	39	11	3130.5	2141.5	3015.5	2126.5	24	12	33	17	2506.5	1912.5	2266.5	2613	1	0	1	0	3	8	4	4	16	15	0	46	1456.83	2068.5	2047	1750
HPOL_0000021501-mRNA-1	60	58	62	126	20	8595	7287	70	39	8685	7458	7879	6179	64	56	133	34	6674	5564	6414	7093	2	0	0	0	17	5	4	5	15	25	0	94	2519	4188	3699	2988
HPOL_0000021601-mRNA-1	10384.5	9466	8599	8689	8937.5	4872.33	5717	10287	12214.5	4059.5	3567.5	5923.83	6068	7624	8454.5	8701.5	5664.5	5639.5	4572	4176.5	4811.5	6394.5	7135	5618	6443	6586.5	6748	8964	8504.5	4869	7121.5	6298.5	8127	8875.33	7544	6957	8016
HPOL_0000021601-mRNA-2	10384.5	9466	8599	8689	8937.5	4872.33	5717	10287	12214.5	4059.5	3567.5	5923.83	6068	7624	8454.5	8701.5	5664.5	5639.5	4572	4176.5	4811.5	6394.5	7135	5618	6443	6586.5	6748	8964	8504.5	4869	7121.5	6298.5	8127	8875.33	7544	6957	8016
HPOL_0000021701-mRNA-1	9	11	4	4	2	33	30	8	14	34	34	48	33	8	2	10	0	48	44	64	62	70	71	61	91	101	53	73	89	56	45	38	88	65	98.5	45	43
HPOL_0000021801-mRNA-1	10060	9276	10240	7583	6775	19881	20213	10013	11399	23408	20482	19877.3	15284	5983	6646	7091	7217	22327	18908	20506	21368	12866	15923	12882	16443	11134	11671	13538	14217	13414	19287	16169	18038	24891	26686.5	24803	22325
HPOL_0000021901-mRNA-1	0	0	1	0	0	4	3	1	1	1	2	5	2	0	0	0	0	0	2	1	0	3	4	1	4	0	0	0	1	1	2	0	2	3	5	2	0
HPOL_0000022001-mRNA-1	0	0	0	0	0	0	0	0	0	0	0	0	0	0	0	0	0	0	0	0	0	0	0	0	0	0	0	0	0	0	0	0	0	0	0	0	0
HPOL_0000022101-mRNA-1	6.5	10	12	1.5	5.5	166.5	143	3	6	131.5	105	163.5	117	6	1.5	6	1	132	89.5	122	155.5	18.5	15	12	27.5	40.5	41	52.5	48.5	31	48	36	44	137	195.5	114	162
HPOL_0000022201-mRNA-1	53.5	39	19	63.5	19.5	3878.5	3360	39	18	4028.5	3335	3375.5	2686	35	33.5	59	19	2861	2426.5	2991	3384.5	6.5	1	3	3.5	1.5	1	4.5	2.5	12	22	8	58	1356	2060.5	2135	1612
HPOL_0000022301-mRNA-1	7	23	8	5	2	16	8	9	16	17	20	13	17	15	6	21	8	18	8	7	24	363	408	354	294	409	210	269	266	174	132	141	137	186	140	50	49
HPOL_0000022401-mRNA-1	0	0	0	0	0	0	0	0	0	0	0	0	0	0	0	0	0	1	1	1	0	0	0	1	2	0	0	0	0	0	0	0	0	1	0	0	0
HPOL_0000022501-mRNA-1	2571	1834.5	3785.5	2988.5	5515	4045	3962	3791	3386	5097.5	5118.5	4157	3918	1900.5	4234	2127.5	2591	5232	4425.5	3944	3361.5	7655	7108.5	5866	5960.5	5149	5832.5	5316.5	5803.5	9602.5	9955.5	14864.5	11015	7791	7763.5	4653.5	8086.5
HPOL_0000022601-mRNA-1	7705	6962.5	8712.5	7105.5	10368	9425	9485	9511	9708	10671.5	11486.5	10338	8821	5285.5	7833.5	5900.5	5739	11436	9410.5	9553	10107.5	14420	14190.5	12965	12160.5	12379.5	11648.5	12735.5	12318.5	15165	14925	20833	16926	14915	14720.5	10741.5	14425.5
HPOL_0000022701-mRNA-1	14.33	9.33	10.67	21	6.67	1342.65	1140.98	20.67	7.33	1323.31	993.98	1310.65	937.32	10.67	7.67	19	8.67	1165.65	853.65	1140.32	1365.98	4.67	1.67	4	1.67	6.33	8.83	9.67	8.67	5.67	5	3.33	25.67	597.99	819.49	848.65	756.49
HPOL_0000022701-mRNA-2	14.33	9.33	10.67	21	6.67	1342.65	1140.98	20.67	8.83	1323.31	993.98	1310.65	937.82	10.67	7.67	19	8.67	1165.65	853.65	1140.32	1365.98	4.67	1.67	4	1.67	6.33	8.83	9.67	8.67	5.67	5	3.33	25.67	598.99	819.49	848.65	756.99
HPOL_0000022701-mRNA-3	14.33	9.33	10.67	21	6.67	1342.65	1140.98	20.67	8.83	1323.31	993.98	1310.65	937.82	10.67	7.67	19	8.67	1165.65	853.65	1140.32	1364.98	4.67	1.67	4	1.67	6.33	8.33	9.67	8.67	5.67	5	3.33	25.67	598.99	818.99	848.65	756.49
HPOL_0000022801-mRNA-1	27	39	22	49	19	1809.5	1784	27	29	2089	1579	1988	1396	32	13	35	10	1564	1284	1612	1957	62	41	30	45	35.5	62	51	59	33.5	70.5	46.5	101	1049	1193	1562	1400
HPOL_0000022901-mRNA-1	8858	8222	6903	5869	6174	2387	2364	8684	9810	2005	1703	2651	2770	4655	5127	5164	3896	2088	2186	2102	2045	4426	5353	5009	5525	4080	3505	5148	4836	3116	4312	4054	5028	4522	4180	3907	4038
HPOL_0000023001-mRNA-1	7310.5	7334.5	6467.5	4650	4255.5	1167.5	1765.5	7405.5	8278	1223.5	921	1511.5	1732	3876.5	3804.5	4503.5	4135	1409.5	992	1103.5	1168.5	1360.5	1459	1258.5	1421.5	2080.5	1829	1970.5	1765	1225	1680	1445.5	1830.5	1691.5	1597	1467	1498
HPOL_0000023001-mRNA-2	7310.5	7334.5	6467.5	4650	4255.5	1167.5	1765.5	7405.5	8278	1223.5	921	1511.5	1732	3876.5	3804.5	4503.5	4135	1409.5	992	1103.5	1168.5	1360.5	1459	1258.5	1421.5	2080.5	1829	1970.5	1765	1225	1680	1445.5	1830.5	1691.5	1597	1467	1498
HPOL_0000023101-mRNA-1	12400	12677	10877	7298	6636	2706	3659	11447	13744	2758	2711	3310	3278	6322	6426	7005	7047	3121	2177	3011	2912	2875	3057	2494	3137	3971	3549	3833	3878.5	2810	3958	3510	3751.5	3519.5	3246	3100	2917.5
HPOL_0000023201-mRNA-1	10038	9941	9513	6127	5225	2585	3330	9923	11484	3022	2254	3016	3074	5341	5431.5	5629	5999	2949	2144	2742	2645	4240	4034	3790	4471	5203	4483.5	4884	4720.5	3334	4505	4013	4456.5	4143.5	3739	3326	3343
HPOL_0000023301-mRNA-1	280	200	193.5	535	182.5	25538	22914.5	237.5	148.5	24985.5	22002.5	25839	18472	234.5	146	412.5	140.5	21643.5	16698.5	18002	22693	232	367.5	138.5	221.5	3279	3832	4020.33	3387	382.5	223.5	65	619.5	19211	22367.3	20885.8	21385.5
HPOL_0000023401-mRNA-1	25583	24800	21609.5	21202	21050.5	13531.5	15290.5	24843.5	29699.5	12741.5	11916.5	15124	13209	15990.5	16566	17631.5	16293.5	14872.5	12091	11683.3	13024	13171	15275.5	11811.3	13722.5	15449	16125.5	16674	18153	10860.5	12928.5	11472	13176.5	16842	17214	13942.2	14844
HPOL_0000023501-mRNA-1	6.5	4	6	1	1	7	12	10	4.5	4	4.5	3.5	4.5	2	3.5	2.5	2.5	8	10	4	2	20.5	18.5	20.83	18	20	24	24.5	35.5	11.5	27	23.5	25.5	26	17	16	10.5
HPOL_0000023601-mRNA-1	0	0	0	0	0	0	0	0	0	0	0	0	0	0	0	0	0	0	0	0	0	0	0	0	0	0	2	0	0	0	0	1	0	0	0	0	0
HPOL_0000023701-mRNA-1	264.5	242	266	188	181	62	131	257	332.5	64	45.5	83.5	71.5	117	159.5	157.5	103.5	98	71.5	93	58	301	225.5	219.33	240	315	265	331	327.5	189.5	309	271	268.5	294	278.5	193	152
HPOL_0000023801-mRNA-1	23199	22409	19886.5	20200	18539	9947	12523	22763	26982	11095	9993	11957	10538	13191	13323	14537	13480	9135	7163	9062	9896	2179	2483	2173	2063	3668	3318	3998	3553.5	2261	2862	2455	3426.5	8052	10337	8824	9007
HPOL_0000023901-mRNA-1	46	23	20	33	9	2530	1893	40	19	2344	2129	2369	1466	21	13	45	19	2055	1835.5	1749	2285	18.5	11	10	16	45	50	26.5	32	19	40	15.5	65	1008	1656.5	1559	1541.5
HPOL_0000024001-mRNA-1	4670	4558	4144.5	2767	2579	106	532	4294	5251	84	53	244	520	2420	2685	2495	2816	161	57	136	64	125	161	111	124	454	365	458	371.5	214	341	281	357.5	110	99	64	80
HPOL_0000024101-mRNA-1	0	0	0	0	0	0	0	0	0	0	0	0	0	0	0	0	0	0	0	0	0	1	0	0	0	0	0	0	0	0	0	0	0	0	0	0	0
HPOL_0000024201-mRNA-1	71	77	86	45	29	107	104	85	84	118	111	112	114	25	35	58	30	138	115	146	145	125	167	155	173	187	207	222	212	142	147	165	198	163	143	119	180
HPOL_0000024301-mRNA-1	8218	7856	6764	3885	3402	4553	4474	8372	9862	4789	4413	4035	3875	4122	3694	4406	4309	5462	4749	4930	5246	2955	3933	3089	3953	3562	3146	3482	3576	2566	3744	3173	3354	3311	3812	3455	2834
HPOL_0000024401-mRNA-1	9507.5	9272	7682.33	8512	9092.5	14221.8	13685	9113.5	10662.7	11875.3	11389.3	14283.8	12710.8	6504.67	7134.5	7094.67	5445.17	14128.8	11441.2	11930.7	14160.7	3636	3789.67	3386	3773.17	4319.33	4488.83	6229.33	5295	3148.67	3874.17	3429.67	4386	13165.7	14944.2	13179.5	13985.5
HPOL_0000024401-mRNA-2	9507.5	9272	7682.33	8512	9092.5	14221.8	13685	9113.5	10662.7	11875.3	11389.3	14283.8	12710.8	6504.67	7134.5	7094.67	5445.17	14128.8	11441.2	11930.7	14160.7	3636	3789.67	3386	3773.17	4319.33	4488.83	6229.33	5295	3148.67	3874.17	3429.67	4386	13165.7	14944.2	13179.5	13985.5
HPOL_0000024501-mRNA-1	0	0.5	0.5	0	1	1	0.5	0	2	1.5	0	1.5	2	0	1	0	0.5	0	0	1	2	0	0.5	1	1	2	2.5	2.5	1	0	0	1.5	2	1	2	0.5	2
HPOL_0000024601-mRNA-1	2	6.5	5.5	1	3	2	4.5	3	3	6.5	2	6.5	4	1	5	4	4.5	1	3	8	5	3	2.5	4	6	7	3.5	4.5	5	5	7	3.5	5	5	12	4.5	2
HPOL_0000024701-mRNA-1	26	24.67	25.33	17	18	15.83	15	21	33.17	7.33	19.33	17.33	14.33	11.67	10.5	16.67	9.67	24	13.67	15.33	32.67	25.5	19.67	28	15.67	41.83	48.33	71.83	60	27.17	23.67	15.67	31	63.17	72.33	41.67	52.5
HPOL_0000024801-mRNA-1	738	732	624	437	349	855	799	721	921	1022	1012	759	580	441	317	349	325	765	730	850	773	1654	2215	1532	2272	1827	1645	1893	2126	1180	1853	1463	1356	882	726	770	664
HPOL_0000024901-mRNA-1	90	74.33	52	41	16	218.5	207	75	70.5	253	324	215	166	59	57.5	71	88	280.33	243.5	256	305	80.5	128	76	75	505.5	358	334.5	386	102.5	107	113	144	205.5	245	229	186.5
HPOL_0000025001-mRNA-1	3266	3169.67	3170	2427	2613	788.33	1075	3276	3859	595	513	939	1086	2319	2558	2596	2467	954	810	828	798	1152.67	1392	1108	1354	1233	1110.67	1501.33	1556.33	836	1112	1162	1056.33	1174.33	1076.33	990	1106
HPOL_0000025101-mRNA-1	11680.5	11269.2	9746.83	7682.5	6994.5	8296.33	8804	11069.5	13182	8584.5	7691	8718.5	7245.5	6055.5	6133.5	6933.33	6448	8228.5	6907.5	7561	8257	5903	6684	5646.83	6767	7162.5	6329.5	7361.17	7424	4480.83	5816.17	5204	5984.33	8145.83	9260.17	7491	7525
HPOL_0000025101-mRNA-2	11678.5	11267.2	9743.83	7682.5	6994.5	8293.33	8803	11065.5	13177	8580.5	7690	8716.5	7242.5	6054.5	6131.5	6929.33	6443	8226.5	6901.5	7559	8257	5899	6681	5640.83	6765	7157.5	6326.5	7352.17	7417	4477.83	5812.17	5198	5982.33	8139.83	9256.17	7485	7523
HPOL_0000025201-mRNA-1	12	8	3	4	0	0	2	6	2	0	0	0	0	3	3	8	3	8	0	1	3	2.33	0	3.33	0.67	5	0	0	2.33	1.33	0.67	1	3	2	2.33	0	1
HPOL_0000025301-mRNA-1	466	569	349.33	433	176	208	253	352	509	278	245	226	228	455	354	638.33	332	658	152	211	199	2912	3285	2995	2648.33	2294	2037	2720	2751.33	388	378	361	442	597	528	286.33	391
HPOL_0000025401-mRNA-1	0	0	1	0	0	0	0	0	0	0	0	0	0	0	0	0	0	0	0	1	0	0	0	1	2	4	0	2	0	0	0	0	0	0	0	0	0
HPOL_0000025501-mRNA-1	0	0	0	0	0	0	1	0	0	0	0	2	0	0	0	0	0	0	0	0	0	0	0	0	0	1	0	0	0	0	0	0	0	0	0	1	3
HPOL_0000025601-mRNA-1	0	0	0	0	0	0	0	0	0	0	0	0	0	0	0	0	0	0	0	0	0	0	0	0	0	0	0	0	0	0	0	0	0	0	0	0	0
HPOL_0000025701-mRNA-1	0	0	0	0	0	0	0	0	0	0	0	0	0	0	0	0	0	0	0	0	0	0	0	0	0	1	0	0	0	0	1	0	0	0	0	0	0
HPOL_0000025801-mRNA-1	101	115	56	58	30	62	78	85	78	83	73	87	62	36	16	65	62	78	24	97	100	262	277	208	233	282	218	331	349	97	135	131	105	115	73	75	66
HPOL_0000025901-mRNA-1	0	0	0	0	0	0	0	0	0	0	0	0	0	0	0	0	0	0	0	0	0	2	3	3	1	2	2	3	1	2	1	1	0	3	0	0	0
HPOL_0000026001-mRNA-1	0	0	0	0	0	0	0	0	0	0	0	0	0	0	0	0	0	0	0	0	0	0	0	0	0	0	0.33	0	0	0	0	0	0	0	0	0	0
HPOL_0000026101-mRNA-1	0	0	0	0	0	0	0	0	0	0	0	0	0	1	0	0	0	0	0	0	0	0	0	0	1	0	0	0	1	1	1	1	0	0	0	0	0
HPOL_0000026201-mRNA-1	116	87	67	72	73	217	222	101	136	207	154	205	174	49	86	50	45	290	211	267	215	398	463	317	420	544	599	925	979	254	277	268	286	476	379	292	390
HPOL_0000026301-mRNA-1	193	223	191	132	115	344	342	256	284	296	330	312	241	195	142	142	158	321	296	415.5	385	1436	1715	1330	1498	1206	1038	1165	1225	709	920	775	778	791	769	462	510
HPOL_0000026401-mRNA-1	7781	7522.5	7477	6723	7228	1310	2149	7664	8800	1205	1039	1719	2116	5762	6474	6882	6316	1625	1290.5	1421	1249	4214	4372	3658	4242	4715	4149	4879	4645.5	3293	4063	3788	3819	3145	2503	2228	2156
HPOL_0000026501-mRNA-1	11620.5	10975.5	9506.5	7910.5	7369.5	1246.5	2120.5	10476	12482.5	1256.5	1113	1846	2133.5	5792	5522.5	6365.5	6268	1746	1259	1614	1219	3796.5	4372.5	3788.5	4293.5	4147.5	3502	4243	4432.5	3111.5	3856.5	3482.5	3767.5	2676	1962.5	1650.5	1669.5
HPOL_0000026601-mRNA-1	795.5	787.5	702.5	429.5	328.5	232.5	264.5	852	946.5	252.5	289	230	227.5	335	297.5	343.5	394	222	198	289.5	246	1837.5	2023.5	1750.5	1683.5	2806.5	1287	1493	2126.5	462.5	605	617.5	605.5	322	316.5	277.5	303.5
HPOL_0000026701-mRNA-1	60	55.5	51	31	26	54	55	76	70	37	74.5	62	43	29	31	41	24.5	57.5	57	54	55	445.5	453.5	365.5	446	323.5	370.5	337.5	382.5	326.5	470	442.5	425.5	327	220.5	159	205
HPOL_0000026801-mRNA-1	12580	12200.5	10734	9009	8440	728	2042	12279.5	15054	1262	1104.5	1465	2163	5723	5647	6404	5766.5	903.5	578.5	905	771	6755.5	7007.5	5413.5	6528	8470.5	8815.5	8266.5	8941.5	2377.5	2332	2244.5	1829.5	1177	674.5	583	777
HPOL_0000026901-mRNA-1	0	0	0	0	0	0	0	0	0	0	0	0	0	0	0	0	0	0	0	0	0	0	0	0	0	0	0	0	0	0	0	0	0	0	0	0	0
HPOL_0000027001-mRNA-1	0	0	0	0	0	0	0	0	0	0	0	0	0	0	0	0	0	0	0	1	0	0	5	2	1	0	0	0	0	0	0	1	0	0	1	0	0
HPOL_0000027101-mRNA-1	395	234	204	136	115	662	585	221	383	477	460	521	558	206	177	186	128	641	703	583	573	812	881	598	1159	351	370	831	928	784	1031	1080	853	737	757	600	610
HPOL_0000027201-mRNA-1	908	1092	710	632	435	2226	2046	948	1090	2910	2829	2094	1530	562	511	509	491	2369	1953	2153	2231	2202	1891	1666	2132	2558	2088	2119	2390	1856	2596	2100	2389	2564	2856	2103	2146
HPOL_0000027301-mRNA-1	1	0	0	0	0	0	0	0	0	0	0	0	0	0	0	0	0	0	1	0	0	0	0	0	0	0	0	0	0	0	0	0	0	0	0	1	0
HPOL_0000027401-mRNA-1	40679	38164	33656	32265.3	29309	13634	17279	37009	45728	13196	12038	15937	14630	22848	23016	24948	25329	13535	11588	12722	11386	20603	22240	19950	23957	17814	17124	19994	20448	19694	27195	26501	27316	19611	18788	15614	16734
HPOL_0000027501-mRNA-1	7292.5	7956.5	7347.5	5471.5	4701.5	619	1502	7607	8762.5	577	457	994	1374	4645	4781.5	4756	5081	763	574	718	502	1234	1340	998.5	1405	1695	1214	1410	1645	988	1686	1370.33	1462	867	923.5	806	729.5
HPOL_0000027601-mRNA-1	0	0	0	0	0	0	3	0	1	1	0	0	2	0	0	0	0	1	0	0	1	3	1	0	0	0	2	4	0	1	0	5	2	4	3	2	0
HPOL_0000027701-mRNA-1	0	0	0	0	0	0	0	0	0	0	0	0	0	0	0	0	0	0	0	0	0	0	2	0	0	0	0	0	0	0	0	0	0	0	0	0	0
HPOL_0000027801-mRNA-1	0	0	0	0	0	0	0	0	0	0	0	0	0	0	0	0	0	0	0	0	0	0	0	0	0	0	0	0	0	0	0	0	0	0	0	0	0
HPOL_0000027901-mRNA-1	4561	4794	5427.5	3181.5	3332.5	439	966	4934.5	5560.5	460	348	634	917	2843	3114.5	2729	3205	617	492	521	431	1158	1027	920.5	1179	1142	1087	1073	1255.5	899	1302	1126	1129	784	746	544	610.5
HPOL_0000028001-mRNA-1	1527	1496	1561.5	1434.33	1332	801.5	978	1496	1799	817	667	794.5	795	1153	1408	1248	1331	973	874.67	849	724.5	1336.5	1650	1192	1684	1193.5	1151.5	1511	1667	1139	1744.5	1549.5	1445	1399	1196.5	1162.5	1067.5
HPOL_0000028001-mRNA-2	1539	1508	1566.5	1447.33	1344	813.5	997	1512	1809	840	689	824.5	812	1163	1421	1265	1339	998	887.67	885	762.5	1373	1696	1236	1725	1261	1214.5	1565	1729	1164	1756.5	1574.5	1463	1458	1231.5	1202.5	1103.5
HPOL_0000028101-mRNA-1	0	0	0	0	0	0	0	0	0	0	0	0	0	0	0	0	0	0	2	0	0	0	0	0	0	1	0	0	0	0	0	0	0	1	1	0	0
HPOL_0000028201-mRNA-1	0	0	0	0	0	0	0	0	0	0	0	0.33	0	0	0	0	0	0	0	0	0	0	0	0	0	0	0	0	0	0	0	0	0	0	0	0	0
HPOL_0000028301-mRNA-1	104	74	77	33	31	206	173	94	156	195	133	235	153	112	84	59	82	233	314	294	190	65.5	53	46	55	55	56	81	70	46	60	49	64	43	103	53	60
HPOL_0000028401-mRNA-1	319	299.33	177	166	179	282	267	258	333	328	268	261	209	142	167	171	150	284	261	312	239	843.33	1040.33	865	1008	793	795	957.33	976.33	465.33	575	492.33	543.33	590	597	398	431.33
HPOL_0000028501-mRNA-1	5107	5686	3762	3914	3866	6321	5700	5530	6786	5313	5995	6810	5420	3909	3450	4211	3339	7492	6670.67	8066	9014	13499	15538	11644	12594	8691.5	9983	12106	10934	17401	22643.5	20309	24890	16563	13121	7422	8919
HPOL_0000028601-mRNA-1	2252.16	2117.66	2349.83	2450.83	2573.33	465.83	812.5	2377	2672.83	367.17	276.17	591.67	791.83	1974.33	2362	2162	2049	681.67	453.33	436	467.33	1007.5	961	781	868	1082.5	958.33	1163.33	1199	739	971.66	954	1049.33	873.5	834.67	685.17	690.83
HPOL_0000028601-mRNA-2	2250.16	2117.66	2349.83	2450.83	2573.33	465.83	812.5	2376	2672.83	367.17	276.17	590.67	790.83	1973.33	2361	2162	2049	681.67	452.33	434	464.33	1005.5	959	780	866	1081.5	957.33	1163.33	1197	735	970.66	950	1049.33	872.5	833.67	681.17	689.83
HPOL_0000028701-mRNA-1	801.66	680.33	931.33	937.33	992.33	159.33	281	774	931.33	130.67	110.67	227.33	295.33	766.33	1008	785	807	275.67	162.33	167	162.33	356.67	365.67	250	323	282	253.33	409	426.66	270.67	381.66	365.33	386	337	325.67	278.67	319
HPOL_0000028801-mRNA-1	9	7	3	10	7	16	19	7	16	16	24	22	9	10	8	4	4	11	14	8	16	7240.5	6961	4126	4229	7519	8014	9135	11391	2026	1039	1142	705	1068	107	136	251
HPOL_0000028901-mRNA-1	12	10	29	6.5	17	26.5	31	10.5	15.5	24	20.5	39	22.5	6	3	3	7.5	29	17.5	35	27	360.5	568	230.5	306	2199	3291.5	4008.5	2336.5	1063.5	754.5	767.5	458	564	101.5	112.5	108.5
HPOL_0000029001-mRNA-1	35	26	32	26.5	24	12.5	13	30.5	23.5	25	10.5	15	14.5	11	10	13	18.5	21	11.5	16	19	134.5	265	100.5	135	1187	1540.5	1668.5	1078.5	493.5	335.5	298.5	143	276	65.5	51.5	61.5
HPOL_0000029101-mRNA-1	2814.5	2459	2368	2110	2094.5	843.5	1226.83	2736	3212	824	579.5	1027.5	1252.5	2049	2570	2226	1934.83	1508	1448.5	1085.5	1007	2272.83	2220.83	2056.33	2249	1706.5	1423.5	2114.33	2178.5	1595.83	1840.5	1767	1941.33	1797.5	1387	1161	1278
HPOL_0000029101-mRNA-2	2814.5	2459	2368	2110	2094.5	843.5	1226.83	2736	3212	824	579.5	1027.5	1252.5	2049	2570	2226	1934.83	1508	1448.5	1085.5	1007	2272.83	2220.83	2056.33	2249	1706.5	1422.5	2114.33	2178.5	1595.83	1840.5	1767	1941.33	1797.5	1387	1161	1278
HPOL_0000029201-mRNA-1	11116.5	11316	10288	7848	6720	2795	4098.33	10704	12314	2383	1814	3516	3307	6246	6654	7007	7151.33	2725	2390	2640	2671	3069.33	3392.33	2899.33	3271	3892	3125	3658.33	3730	1897.33	2629	2271	2467.33	2944	3394	2894	2788
HPOL_0000029301-mRNA-1	8	6	8	7	11	5	5	8	5	10	7	8	5	1	5	2	1	7	0	11	9	10	9	3	10	26	19	42	48	8	6	5	5	25	21	29	12
HPOL_0000029401-mRNA-1	1366	1150	1264	1142	1086	113	292	1260	1591	152	97	206	403	1252	1467	1344	1175	226	149	187	121	340	357	281	383	269	201	364	408	305	398	410	380	239	209	189	206
HPOL_0000029501-mRNA-1	15906	16142	14489	12833	12752	1762	3924	15755	18131	1859	1489	2599	3576	10242	10999	11256	11915	2476	1744	2141	1887	3070.5	3184	2552	3364	3606	3353	3451	3957	3690	5336	4537	4977	3499	3358.5	2600	2698
HPOL_0000029601-mRNA-1	0	0	0	0	0	0	0	0	0	0	0	0	0	0	0	0	0	0	0	0	0	0	0	1	0	0	0	0	0	0	0	0	1	0	0	0	0
HPOL_0000029701-mRNA-1	2172.5	1831.5	1678	1010	902.5	1102.5	1133.5	2190	2337.5	1184	949.5	1194	929.5	1432	1405	1284	1312.5	1069.5	855.5	1042.5	904.5	1259.5	1320.5	1037	1303	1537	1257.5	1383	1568.5	1027	1271	1034	1192.5	1048.5	1239	755.5	713.5
HPOL_0000029801-mRNA-1	0	1	0	0	0	1	0	1	0	0	0	0	0	0	0	0	0	0	0	1	0	1	1	0	0	0	0	0	0	0	0	0	0	2	0	0	0
HPOL_0000029901-mRNA-1	292.5	304.5	296	172	108.5	42.5	62.5	353	333.5	30	20.5	41	48.5	152	175	144	164.5	27.5	13.5	18.5	21.5	14.5	30.5	26	19	32	40.5	30	31.5	48	64	31	75.5	46.5	45	33.5	38.5
HPOL_0000030001-mRNA-1	93	66	101	96	66	13	21	81	89	13	18	20	38	29	35	50	51	14	11	17	21	55	54	35	49	45	25	41	65	60	53	60	62	45	36	20	18
HPOL_0000030101-mRNA-1	0	0	1	0	0	1	1	0	0	1	0	2	0	0	0	0	1	3	0	2	1	2	3	0	0	3	6	2	1	0	0	0	0	0	1	0	0
HPOL_0000030201-mRNA-1	21511	20296	18363	20009	22257.5	3920.5	6424.5	20919	25227	3794.5	3459.5	4938.5	6633.5	15519.5	17920.5	17118	14186.5	5834.5	3836	4256.5	4332	6489	6648.5	5080.5	6999	6288	7101	10207.5	10123	7830	9072	8517.5	9162	8265	7661.5	5849.5	6175.5
HPOL_0000030201-mRNA-2	21511	20296	18363	20009	22257.5	3920.5	6424.5	20919	25227	3794.5	3459.5	4938.5	6633.5	15519.5	17920.5	17118	14186.5	5834.5	3836	4256.5	4332	6489	6648.5	5080.5	6999	6288	7101	10207.5	10123	7830	9072	8517.5	9162	8265	7661.5	5849.5	6175.5
HPOL_0000030301-mRNA-1	48	49	41	20	21	117	151	39	44	141	111	110	129	22	21	33	24	144	98	117	159	703	664	607	836	461	165	289	335	284	427	407	498	409	443	356	246
HPOL_0000030401-mRNA-1	17	16	7	2	6	4	4	17	11	2	8	6	12	2	5	3	3	7	6	5	2	24	33	19	26	37	23	35	56	9	7	5	8	9	12	8	7
HPOL_0000030501-mRNA-1	946	1188	1153	814	931	2238	2116	1106	1322	1278	1519	2444	2158	259	322	396	339	931	844	1052	1341	11728	11561	10274	9155	13199	11264	14412	11963	6598	6805	6900	7016	13780	12081	7208	8961
HPOL_0000030601-mRNA-1	122	138	82	89	57	809	842	123	139	923	770	818	602	73	67	70	60	461	400	473	572	1359	1569	1310	1551	2929	2286	2433	2740	974	1170	1026	1092	799	674	729	731
HPOL_0000030701-mRNA-1	926	726	607	1301	368	71954	63330	847	300	77029	64065	67484	48466	677	431	1177	359	61046	50630	58243	68242	34	46	30	37	104	73	106	63	503	346	35	1502	38882	54902	52943	45864
HPOL_0000030801-mRNA-1	0	0	0	0	0	0	0	0	0	0	0	0	1	0	1	0	0	0	0	0	0	0	0	2	0	0	0	0	0	1	1	0	0	0	0	0	0
HPOL_0000030901-mRNA-1	0	0	0	0	0	2	0	0	0	0	0	0	0	0	1	0	0	0	0	0	0	1	2	0	0	2	0	0	0	0	0	0	1	0	0	0	0
HPOL_0000031001-mRNA-1	1	0	0	0	0	0	0	1	0	1	0	1	0	0	2	0	0	0	1	0	0	0	1	1	1	0	0	0	1	1	0	0	3	0	3	2	0
HPOL_0000031101-mRNA-1	20072	19018	16282	19006	18990	4060	6122	19463	23461	3268	3218	4702	5515	12474	13478	13872	12127	4032	3797	4198	4041	16008	16662	13465	14467	10695	9581	11007	13508	9737	10716	10573	11017	7614	6661	4419	4869
HPOL_0000031201-mRNA-1	6015	6489	5260	3623	3105	1123	1697	5663	6716	1177.5	903.5	1534	1492	2729	2699	2961	3288	1175	865.5	1124.5	1130	663	619	637	665	955.5	853.5	990	971	809.5	1156	975	1103	1295	1359	1198	1177.5
HPOL_0000031301-mRNA-1	10151	10070	9383	6708	5790	1764	2968	9658	11610	1636.5	1436.5	2422	2499	5973	5913	5935	6577	1839	1401.5	1823.5	1818	1477	1794	1363	1579	3196.5	2719.5	3131	2921	2205.5	3288.5	2842	3030	2769	2436	2263	1975.5
HPOL_0000031401-mRNA-1	0	0	0	0	0	1	0	0	0	0	0	0	0	0	0	0	0	0	0	0	0	0	0	1	0	0	0	1	0	0	0	0	0	0	1	2	0
HPOL_0000031501-mRNA-1	0	0	0	0	0	0	0	0	0	0	0	1	0	0	0	0	0	0	0	0	0	0	0	0	0	0	0	2	0	0	0	0	0	0	0	0	1
HPOL_0000031601-mRNA-1	0	0	0	0	0	1	0	0	0	1	0	0	1	0	0	0	0	1	2	2	1	0	0	1	0	0	0	1	0	0	0	0	0	1	1	0	1
HPOL_0000031701-mRNA-1	23693.5	22398	20119	18963	19434.5	2700	5111.5	23081.5	28110.5	2801.5	2572.5	3821	5013.83	13570	13874.5	14868	13676.5	3364	2738.5	3080	2441.5	9779	10386.5	8489	9207.5	8383.5	9059	8800	10313.5	8332.5	10613	10088	10786.5	7263.5	5804.5	4109	5158.5
HPOL_0000031801-mRNA-1	33.5	31	35	30	22	18.5	36	36	41	20.5	22	35.5	29.33	17	26.5	30	15.5	40.5	28	30.5	30.5	125.5	107	93.5	113.5	72.5	77	112.5	117.5	90.5	115	102	84	119	84.5	58	82
HPOL_0000031901-mRNA-1	0	0	0	0	0	0	0	0	0	0	0	2	0	0	0	0	0	0	0	0	1	0	0	0	0	0	0	0	0	0	0	0	0	0	0	0	0
HPOL_0000032001-mRNA-1	10	6	13	14	5.5	33.5	30.5	6.5	11.5	29	21.5	20.5	21.83	7	5	10	9	20.5	19.5	22.5	15	68.5	83.5	56.5	70	55	52	69.5	58	39	45.5	37	25.5	70.5	75	30	50.5
HPOL_0000032101-mRNA-1	15	16	12	7	6	45	28	9	11	31	16	33	26	5	3	3	3	30	30	33	45	30	34	42	20	52	26	48	29	15	16	11	24	47	50	72	68
HPOL_0000032201-mRNA-1	7868	7646	6727	4302	3166	6083	6008	7994	9256	6112	6592	5508	5033	3860	3623	4101	3907	4759	3975	4675	5210	3766	4376	4187	4525	7857	4556	5096	5056	2890	4257	4043	4113	4080	4756	4597	3944
HPOL_0000032301-mRNA-1	0	0	0	0	0	0	0	0	0	0	0	0	0	0	0	0	0	0	0	0	0	0	0	0	0	0	0	0	0	1	0	0	0	0	0	0	0
HPOL_0000032401-mRNA-1	13986	11536.5	11668.5	10398	10314	17523	16975.8	13150.5	15834	18220.5	16555.5	16938.5	15334	9779.5	11244	9832.5	7107	17412.5	14046.5	14749.5	16544	7240	7607	5726	7368	5128.5	4632.5	7919	8832	4556.5	6146.5	5467	6674	13131	12500.5	12434	12768.7
HPOL_0000032501-mRNA-1	21660	18629	16717.5	15769	15628	20959	19292.3	20531	24136	17064.5	17052.5	21156.5	18232.5	11076	12813	13026.5	8666	21685.5	18658	18543.5	18610	16169	17526	14265	15314.5	17688.5	21635	22539	19983	17201	21902	21865.5	25098	32093.5	29070.5	22408.5	24982.2
HPOL_0000032601-mRNA-1	0	0	0	0	0	2	0	0	0	2	0	3	0	0	1	0	0	1	1	0	0	1	1	0	0	0	0	1	1	5	0	0	0	0	1	1	3
HPOL_0000032701-mRNA-1	257.5	259.5	176	308.5	76	20076	16971.5	187.5	136	19352	20278	17317	12896.5	195.5	120	274	97	14618	12100.5	14340	16603	17	9	23	9.5	32	20.5	29	17	109.5	92	65.5	279	6326.5	11184	9121	7334
HPOL_0000032801-mRNA-1	0	0	0	0	0	0	0	0	0	0	0	0	0	0	0	0	0	0	0	0	0	0	0	0	0	0	0	0	0	0	0	0	0	0	0	0	0
HPOL_0000032901-mRNA-1	3529	3722	3573	2640.5	2319	131	649	3480	4220	131	59	333	563	2111	2061	2098	2313	155	59	217.5	118	118	99	91	118	177	149	139	161	178	341	239	257	126	93	94	82
HPOL_0000033001-mRNA-1	106	101.5	96	123.5	38.5	9944.5	9463	104.5	45.5	8842.5	8581.5	10909	8142	88.5	51.5	152.5	29.5	8309.5	6759.5	7419.5	9318.5	2.5	3	3.5	1	42.5	28.5	29	26	30	30	1	150	3630.5	4993.83	6036	4851.83
HPOL_0000033101-mRNA-1	426	348.5	273	551	146.5	28843.5	25925.5	349	139	27853.5	24161.5	28413	19962.5	294	152	395.5	139	25194.5	21194	21223.5	24994	22.5	14.5	9.5	6	42.5	29.5	55	39.5	34	56	22.5	327.5	7831.5	12413.3	11986.5	10198.3
HPOL_0000033201-mRNA-1	742	244	297.5	120.5	86.5	21077	18837	167.5	16	16776.5	14686.5	21034	18394	295.5	30	352	93.5	18857	15680.5	14952	13301	1	0.5	2	1	10.5	7.5	22.5	9.5	52.5	10	3.5	5	7409	8597.83	6531.5	6203.83
HPOL_0000033301-mRNA-1	126	125.5	173.5	141	91.5	3428.5	2914.5	126	99.5	3371	2797.5	4530	3501	99	73.5	110	61	2935.5	2020	2037	2708	8.5	21	9	12	55	54	49	42	8.5	15	6.5	17.5	491.5	737.5	718.5	339.5
HPOL_0000033401-mRNA-1	204	188.5	129	381	77	17737.5	15457	130	88	17344.5	15554.5	18096.5	13771.5	174	115	291	112	14556.5	11888	12851	14024.5	13	14	17	14	144.5	83	113.5	82	41	30	9.5	151	3882	6800.5	6093.5	4877.5
HPOL_0000033501-mRNA-1	10227.5	10734	10393	6856	6270	8178	8757	10013	11666	8270	7291	7737	6787	6359	6901	6679	6687	7418	5859.5	7036.5	7613	1271	1522	1282	2035	1627	1222	1770	1653	1396	2137.5	1809	1733	2945	3937.5	3643.5	3323.17
HPOL_0000033601-mRNA-1	0	0	0	0	0	7	3	1	0	3	1	2	5	0	0	0	0	10	5	1	5	6	9	3	3	12	8	30	10	0	0	3	0	4	17	7	13
HPOL_0000033701-mRNA-1	12000	11877	10187	11383	10759	1391	3073.33	12434	14511	1389	1313	2264	2829	6644.5	6735.5	6792	6393	1403	1063.5	1402	1375	876	1160	885	873	2059.5	2261	2223	2272	799	1249.5	1147	1391	1556	1332.5	1146	1245
HPOL_0000033801-mRNA-1	1520	1074	871	937	661	4429	3997	1375	1718	5407	5212	4209	2935	1149	787	742	801	4695	4385	4613	4776	2039	2773	1794	2655	1881	2870	2741	3157	3358	4620	3845	4512	4274.5	4939	3818	3985
HPOL_0000033901-mRNA-1	308	360	309	328	298	837	705	337	391	723	800	767	651	214	164	199	191	453	413	520	503.5	1714	1900	1522	1680	1361	1646.5	1952	1805	973	1108	967	1069	1225.5	1191	889.5	871.5
HPOL_0000034001-mRNA-1	111	21	76	64	58	315	251.5	117	116	244.5	155.5	325	221.5	22	8	14	11.5	338.5	283	276	349.5	68	84.5	76	78	41	51	52	48.5	1402.5	2111	1693	2326	1134.5	836.5	583	595
HPOL_0000034101-mRNA-1	15	17	4	9	9	5	5	21	12	15	3	6	5	2.5	4.5	5	6	7	5	6	6	8	5	2	2	10.5	14	15	15	13	24.5	21	14	25	17	7	7
HPOL_0000034201-mRNA-1	58	69	31	41	14	845	751.5	69	64	797.5	584	900.5	674.5	18	14	60	41.5	1090.5	956	895	1060	83.5	105.5	58	65	77	125	80	107.5	91.5	111	123	180	769	846.5	831.5	691.5
HPOL_0000034301-mRNA-1	89	78	65	52	46	87	96	86	106	115	80	108	81	39	39	35	43	101	91	103	124	238	232	254	214	415	353	313	339	442	687	500	721	429	373	284	231
HPOL_0000034401-mRNA-1	18	23	15	5	1	21	29	21	8	28	17	40	19	9	7	6	13	47	45	32	52	123	119	100	69	159	109	162	111	74	130	143	148	130	55	98	104
HPOL_0000034501-mRNA-1	1347	1277	1459	1200	1121	85	338	1542	1742	115	82	189	290	957	994	769	877	133	75	94	88	129	94	102	87	165	152	184	145	105	149	136	124	175	168	143	149
HPOL_0000034601-mRNA-1	34562	35631	29969	21537	21171	3826	6846	32860	38994	4120	3387	5296	6047	16850	16722	19914	19300	4755	3278	3873	3869	3777	3784	3512	4012	5213	5281	5526	5821	3768	5445	4529	5865	4995	5124	4491	4353
HPOL_0000034701-mRNA-1	203	188	139	147	119	178	226	206	262	165	134	280	175	74	70	57	69	153	105	122	158	875	1120	1014	1000	823	1323	1085	623	4871	5598	5030	4797	3507.5	1829	1645	1901
HPOL_0000034801-mRNA-1	0	0	0	0	0	0	1	0	0	0	0	0	0	1	0	0	0	0	0	2	0	4	7	7	3	0	1	1	3	6	12	13	9	9	3	4	7
HPOL_0000034901-mRNA-1	0	0	0	0	0	1	0	0	2	1	0	0	3	0	0	0	1	0	2	3	2	1	4	1	1	15	11	5	8	5	12	22	14	9	2	2	2
HPOL_0000035001-mRNA-1	4814	2669	3510	2005	1515	5985	5628	3991	5524	5004	5085	5345	4147	1346	959	694	1228	2250	2146	2706	1898	2629	3823	1647	2287	16361	24370	22502	16374	7010	6409	4514	5000	5631	5621	3800	3840
HPOL_0000035101-mRNA-1	817	1099	875	474	423	448	497	1068	870	305	275	607	567	553	660	887	666	545	468	403	516	2632	2370	2495	2474	2002	1581	2409	2052	1066	1653	1828	1628	1350.5	943	768	799
HPOL_0000035201-mRNA-1	142	143	150	91	78	102	102	171	201	162	118	105	88	39	45	66	44	61	64	56	89	248	316	240	239	374	211	242	315.5	265.5	362	348	339	167	165	131	146
HPOL_0000035301-mRNA-1	0	0	0	0	0	0	0	0	0	0	0	0	0	0	0	0	0	0	0	0	0	0	0	0	1	0	0	0	0	1	0	0	1	0	0	0	0
HPOL_0000035401-mRNA-1	14536	14746	11635	10160	8921	8187	8929	13010	16907	8827	8971	8564	6728	7165	6776	7870	8064	8361	7984	8643	7752	13525	16521	14725	15517	10439	8938	10415	11035.5	12109.5	15608	13460	15848	11695	10969	8374	8346
HPOL_0000035501-mRNA-1	10011.5	9756.5	8752.5	6980.5	6684.5	572	1639.5	9758.5	11859	647	442	1093	1698	6411.5	6751	7188.5	7365.5	1132	586.5	809	581	2263	2479	2050	2291.5	1690	1633	1857.5	2038.5	1439	1792	1908	2011	1220.5	1018	735	828
HPOL_0000035601-mRNA-1	39861.5	35016	36016	27470	24099	21761	24869.5	40187.5	47145.5	21273	19538	24524	19972.5	20819.5	20681.5	20887.5	21923	19392.5	16796.5	19460.5	18001	37783.5	47841	37497.5	43750	33093	27562.5	32182	33090	31636.5	44299	40790	40635.5	30221.5	31046.5	24614.5	24178
HPOL_0000035701-mRNA-1	9545	9155	9679.5	5946.5	5025	1333.5	2318	10021	11680	1567	1568	1755	2065.5	5394.5	5611	5552.5	5643	1514.5	1153	1663.5	1425.5	2208.5	2456	2184.5	2611.5	2841	2067.5	2420.5	2256.5	2188	3350	3544	3338.5	1698	1472	1395.5	1271
HPOL_0000035801-mRNA-1	9859	10064.5	9973	5212	4430.5	660.5	1793	9769	11494.5	718	651	1077	1596	5157.5	5011.5	5287.5	5110.5	820	607	901	677.5	1233	1406	1354	1518	1574	1217	1252	1274	1075.5	1743	1749	1851	848	789.5	727	670
HPOL_0000035901-mRNA-1	7460	6883.5	6098.75	6993.5	7033.45	6985.75	6942	8120.75	9352.75	4780.5	5846.75	7665.25	6806	4810.25	5278.75	5464.25	3752.5	7111.2	6708.5	7296	7482.35	21982.7	23846.7	17121.7	18281.5	14483.8	17432.5	20487.2	19564.2	16474.8	21249.2	18595.3	22318	22500.4	16899.5	10868.4	13328.8
HPOL_0000035901-mRNA-2	6955	6494	5656.5	6610	6669.7	5667	5814	7506	8581	3857.5	4840	6419.5	5702	4379	4882.5	5097.5	3447.5	5777.2	5398.5	6057	6294.1	18166.2	19429.2	14566.9	15080.5	12330	14537.3	16670.9	15498.7	13466	17269.7	14828.1	18487.5	18281.4	13862.7	8909.4	10566.5
HPOL_0000036001-mRNA-1	0	1	0	0	0	1	0	0	0	1	2	6	2	0	1	0	0	5	0	6	3	6	6	3	3	1	1	12	3	3	6	8	8	6	3	5	8
HPOL_0000036101-mRNA-1	0	1	0	0	0	1	3	0	1	0	2	0	2	0	0	0	2	3	1	0	4	6	7	3	6	3	7	8	5	5	15	4	7	12	4	4	6
HPOL_0000036201-mRNA-1	0	0	0	0	1	1	1	0	0	0	0	0	0	0	0	0	0	0	0	1	0	2	1	0	1	0	1	3	0	0	0	0	1	0	0	0	0
HPOL_0000036301-mRNA-1	727.99	450.49	534.24	438.83	388.94	1272.73	1107.65	777.07	915.4	795.32	990.07	1103.73	1081.32	499.24	455.91	367.74	370.58	1279.18	1400.98	1251.98	1104.5	4044.31	5031.3	2860.78	3753.95	2177.72	2927.68	4332.92	4241.31	3279.04	4519.3	4046.29	4194.77	4841	3339.57	2248.04	2985.21
HPOL_0000036301-mRNA-2	727.99	451.49	537.24	438.83	388.94	1272.73	1107.65	781.07	916.4	795.32	990.07	1104.73	1081.32	499.24	455.91	367.74	370.58	1279.18	1400.98	1251.98	1107.5	4062.31	5041.3	2868.78	3757.95	2182.72	2930.68	4342.92	4242.31	3279.04	4523.3	4058.29	4205.77	4847	3340.57	2250.04	2985.21
HPOL_0000036301-mRNA-3	727.99	450.49	534.24	438.83	388.94	1272.73	1107.65	777.07	915.4	795.32	990.07	1103.73	1081.32	499.24	455.91	367.74	370.58	1279.18	1400.98	1251.98	1104.5	4044.31	5031.3	2861.78	3753.95	2177.72	2927.68	4332.92	4241.31	3279.04	4519.3	4046.29	4194.77	4841	3339.57	2249.04	2985.21
HPOL_0000036401-mRNA-1	0	0	0	0	0	0	0	0	0	0	0	0	0	0	0	0	0	0	0	0	0	0	0	0	0	0	0	0	0	0	0	0	0	0	0	0	0
HPOL_0000036501-mRNA-1	0	0	0	0	0	0	0	0	0	0	0	0	0	0	0	0	0	0	0	0	0	0	2	0	0	2	0	3	0	0	0	0	0	2	0	0	0
HPOL_0000036601-mRNA-1	2	0	0	0	0	2	1	0	2	0	0	0	0	1	0	0	0	0	4	0	0	2	1	1	0	2	4	2	2	5	2	0.5	1	4	1	1	0
HPOL_0000036701-mRNA-1	53	90	79	31	20	60	61	76	68	50	43	76	68	21	26	28	25	66	71	67	48	243	332	266	271	277	208	263	273	128	212	228	160	178	151	86	145
HPOL_0000036801-mRNA-1	115	119	129	97	79	127	177	145	164	124	105	149	143	46	41	56	45	109	90	85	96	149	156	135	122	144	158	148	145	158	221	209	176	177	174	133	152
HPOL_0000036901-mRNA-1	120004	111374	87055.5	54759.5	47342	35533	36794	104576	126137	41535.5	41168	36888	32631	47520	44215	54141	51964.8	45282	42489	43018.5	43980	49494.5	63085	50231.5	59002.5	56928	60481	63356	61417.5	48517	61943.5	55484	66502	50214	49537.5	38444.5	40327
HPOL_0000037001-mRNA-1	88880.5	87867.5	71079	73222	74241.5	14960.5	22517.5	87115	98481.5	14046	13175	20272	22396.5	49988	55517.5	58586	47970.5	17025	13898	15498	14905	16579.5	15708.5	14276.5	15139.5	17156.5	16761	17355	17176	17140.5	20175.5	19384	22680.5	21297.5	19598.5	15429	17195.5
HPOL_0000037101-mRNA-1	0	0	0	0	0	0	1	0	0	0	0	0	0	0	0	0	0	0	2	0	2	6	7	6	2	2	2	7	3	3	3	5	11	2	3	5	1
HPOL_0000037201-mRNA-1	11577	11089.5	10150.5	7433	5792.5	2893.5	4024.5	11489	13900.5	3434.5	2772	3508	3299.5	5575	5522	5583	5625.5	2572	1925	2424.5	2692	398	368.5	363	424	1854	1801	1824	1702.5	499.5	876	830	973.5	2842.5	3400	3396.5	3123.5
HPOL_0000037301-mRNA-1	2942	2829	2378	1968	1470	823	996	2742	2955	996	921	882	845	1088	1004	1122	1295	735	543	664	745	4310	5447	3946	5843	3403	2761	3106	3842	3049	4616	4320	3697	1730	1445	1210	1287
HPOL_0000037401-mRNA-1	885.17	760.33	747.17	829.33	603.5	2660.17	2266.33	1008.67	1018	2633.5	2263	2646.17	2150	985.5	755.5	669.67	651	3437.83	3301.33	2890.17	3091.83	3907.33	4368	3608.17	4087.5	6313.17	5994.33	7882.33	8831.33	2156.5	2475.67	2548.83	2397.67	6280	6059.83	3913.83	4636.17
HPOL_0000037501-mRNA-1	0	0	0	0	0	0	0	0	0	0	0	0	0	0	0	0	0	0	0	0	0	0	0	0	0	0	0	0	0	0	0	0	0	0	0	0	0
HPOL_0000037601-mRNA-1	0	0	0	0	0	0	0	0	0	0	0	0	0	0	0	0	0	0	2	0	0	0	0	0	0	0	0	0	0	0	0	0	0	0	1	0	0
HPOL_0000037701-mRNA-1	0	0	0	0	0	0	0	0	0	0	0	0	0	0	0	0	0	0	0	0	0	0	0	0	0	0	1	0	0	0	0	0	0	0	0	0	0
HPOL_0000037801-mRNA-1	12.67	15.33	20.67	18.33	10.5	50.17	44.83	21.17	27.5	74	61	46.17	50	16.5	11	13.17	12.5	98.83	101.33	65.67	72.33	134.33	144	118.17	138.5	175.67	168.83	252.83	287.33	81.5	86.67	113.33	73.17	198	178.33	143.83	151.17
HPOL_0000037901-mRNA-1	11.17	11.33	30.17	32.33	13	52.67	33.83	10.17	28.5	37.5	27	38.67	45	9	10	23.17	4	46.33	31.33	42.17	38.83	86.33	114	80.67	101	180.67	119.83	217.83	206.33	46	54.67	59.83	33.17	141	89.83	57.33	63.67
HPOL_0000038001-mRNA-1	18	39.5	27.5	15	14.5	325.5	310.5	24	30	230	223	359.5	251	14	19.5	30.5	15.5	310	241	296	354	16.5	11	16.5	23	14.5	15	20	20.5	11.5	14	19.5	23	114	144.5	175	168
HPOL_0000038101-mRNA-1	566	791.5	438.5	239.5	177.5	1158.5	1060.5	679	562	830	676	1304.5	1141	292	340.5	534.5	285.5	1358	912	1291	1370	491.5	497	454.5	410	628.5	644	725	598.5	366.5	520	447.5	491	1001	948.5	1049	1035
HPOL_0000038201-mRNA-1	17.33	9	8.67	27	3	1489.67	1262	11.33	14	1425	1278	1278.33	903.33	15.33	11.67	24	7	1128	927.33	1053.67	1353	0.67	0	0	2.67	10	7	8.33	4.33	5	10.33	2.67	30	471.67	680.33	750.67	597.67
HPOL_0000038301-mRNA-1	203	181	167	150	51	3400	3098	186	195	3655	2563	3239	2301	122	75	127	95	2829	2548	3033	3339	96	144	114	111	157	117	143	144	104	179	143	182	1203	1689.5	1960	1620
HPOL_0000038401-mRNA-1	4176.17	3617	3537	2379	2349.5	207.83	683	3907.83	4795.67	156	153.5	384.33	565.33	2238.33	2069.17	1880.17	2423	303.17	170.83	282.83	177	410.5	678	681.17	663.67	464.17	283.33	523.17	382.33	257.83	389.33	328	358.5	261	173.33	183.67	186.17
HPOL_0000038401-mRNA-2	4176.17	3617	3537	2379	2349.5	207.83	683	3907.83	4795.67	156	153.5	384.33	565.33	2238.33	2069.17	1880.17	2423	303.17	170.83	282.83	177	410.5	678	681.17	662.67	464.17	283.33	523.17	382.33	257.83	389.33	328	358.5	261	173.33	183.67	186.17
HPOL_0000038501-mRNA-1	0	0	0	0	0	0	0	0	0	0	0	0	0	0	0	0	0	0	0	0	0	0	0	0	0	0	0	0	0	0	0	0	0	0	0	0	0
HPOL_0000038601-mRNA-1	7.83	4	6.83	1	1	78	84	2.5	8.67	51	59	123	73	1	10	5	6	45.67	23	60.17	49.5	13	9	28.17	10.5	19.67	22.33	29.33	21	7	12	9.33	9	79	95.5	108	66
HPOL_0000038701-mRNA-1	17937.5	17536.5	14721	11995	10646	2438.67	3832	16962.5	20361	2438	1932	3439	3881.67	8815	8713	10316.7	9714	2469	1653	2232.5	2131.5	1433.33	1491	1421.5	1510.5	1799	1977	1858	1874	1660.33	2298	1985	2616	3108.83	3189.5	2729	2751
HPOL_0000038801-mRNA-1	25799	27667	22482	17332	15019	3028	5516	24360	28605	3376	2305	4627	5940	15388	14281	17483	17614	4002	2653.5	3603	3370	3366	3453	2844	3567	5553	4900	6155	5036	4647	6587	6222	6873	5105	4593	4686	4285
HPOL_0000038901-mRNA-1	14484	13739.5	12647	7578	6299	5997	6795	14078	16799	6975	6057	5997	5701	6767	6365	7310	7237	5996	5010	5649	5798	5066	5694	4666	5825	7428	6403	6687	6782	4498	6426	5814	5834	5762.5	6405	5367	4889
HPOL_0000039001-mRNA-1	0	0	0	0	0	0	0	0	0	0	0	0	0	0	0	0	1	1	0	0	0	0	0	0	0	0	0	0	0	0	0	0	0	0	0	2	0
HPOL_0000039101-mRNA-1	1	0	0	0	0	0	0	2	0	0	0	1	0	0	0	1	0	0	0	0	0	0	1	0	0	0	2	0	0	1	0	2	0	2	1	0	0
HPOL_0000039201-mRNA-1	6290	5661	5247	5482	5643	4493	4388	6522	8076	2934	3104	5135	4195	4757	4527	4951	3323	5076	4767	5287	4708	8344	8715	6794	6403	5800	9568	8378	7551	6981	8665	8537	9870	9744	9206	4642	6155
HPOL_0000039301-mRNA-1	130869	122790	114848	99324.8	82852.7	158781	159031	127377	156671	175376	167615	168397	122897	71166.5	68925.3	74438.3	78146.2	134143	116998	133913	138436	155096	185549	154589	173931	151912	151338	172214	170990	125522	164332	140486	159240	176926	191603	146762	151771
HPOL_0000039401-mRNA-1	42.5	38.5	46.5	55.5	26	1978.5	1872.5	42.5	35	1809	1470	2055	1429	23.5	25	41	10.5	1615	1413	1871.5	1632	43.5	34	21	32.5	49.5	38	48.5	43	36	46.5	26	74	743.5	1116.5	988.5	958
HPOL_0000039501-mRNA-1	13	13	21	13	11	46	46	15	17	31	56	43	49	9	14	15	11	57.25	66	47	50	20	21	17	15	27	13	20	26	24	35	34	42	31	35	29	26
HPOL_0000039601-mRNA-1	14544	13993	11631	8534	6895	3934	4940	14036	16779	4058.5	4135	4116.5	4207.5	7391	7059	7085	7033	3777	3084	3608	3581	5216.5	7022	5753	6843	7905	5587	6550.83	6735	4670	6830	5645.5	6351	5124	4856	4316	3790.5
HPOL_0000039701-mRNA-1	8870	9245	8396	7110	7219	1725.5	2860	8804	10110	1682.5	1194	2351.5	2839.5	6001.5	6492.5	6762	6450	2430	1698	1765	1853	2772	2605	2562.5	2867.5	4054	3469	4011.5	3839	2209	2866.83	2804	3007	3386.5	3153	2764.5	2729
HPOL_0000039801-mRNA-1	88	107	68	102	30	4780.5	4125	70	37	4859	3895	4838	3381.83	61	46.5	87	45	4530.5	3656.5	3966.5	4988	10	17.5	21	18.5	66	57.5	75	58.5	20	24.83	15	69	1664.5	2563.5	2242	2102.5
HPOL_0000039901-mRNA-1	57486	57028.5	47126.5	33413	30453	15404	18214	55661.5	64776	16167	13894	18315.5	16220.5	27872	27217.5	32543	30185	17046.5	12526.5	14020.5	14484	15649	18276.5	16360	17610	25828	19763	21732.5	20250.5	14086	19369.3	17410	20559	18841	19575.5	17112.5	18070.5
HPOL_0000040001-mRNA-1	198	128	122	102	77	585	591	186	191	563	524	583.5	384	98	84	69	57	467	418	378	482	3925.5	6326	5701	6008	2636	1432.5	2342	2627	6539	8821.5	7558	7674.5	4542.5	1916	2365.5	2071
HPOL_0000040101-mRNA-1	815	623	506	1031	292	53509	49628	560.5	249.5	55042.3	49619	52857	37248.8	574	359	948	279	48087.5	38310	46010.5	54954.2	45.5	43	45.5	71.5	229	186	225.5	210.5	274	271	20.5	997	31500.5	42725	39031.5	37679
HPOL_0000040201-mRNA-1	64	60	52	46	47	290	218	62	69	238	302	332	203	23	13	30	23	183.5	184	275	285	232.5	226	220	212.5	233	282	328.5	240.5	261	288	273	346	626.5	672	453.5	429
HPOL_0000040301-mRNA-1	30	33.33	14	23	6	756.5	609	23	11	753	726	608	494	5	6	16	6	494	409	516	659	98	87.5	86	56	56	46	42.5	62.5	35	46	71.5	35.5	352	421.5	497	409
HPOL_0000040401-mRNA-1	20061.4	18011	15714.3	13757.3	13706.1	5456.92	7002.89	19500	23039.3	4769.93	4099.27	7015.56	7527.14	13274.1	13399.1	14643.4	10937.8	7150.81	4569.26	5001.92	5284.5	7338.89	8131.21	6788.15	7879.55	6009.24	6612.9	9360.19	8787.45	4712.59	5861.91	5182.25	6595.9	7124.42	6363.49	5981.83	6521.9
HPOL_0000040401-mRNA-2	20061.4	18011	15714.3	13757.3	13706.1	5456.92	7002.89	19500	23039.3	4769.93	4099.27	7015.56	7527.14	13274.1	13399.1	14643.4	10937.8	7150.81	4569.26	5001.92	5284.5	7338.89	8131.21	6788.15	7879.55	6009.24	6612.9	9358.19	8787.45	4712.59	5861.91	5182.25	6595.9	7123.42	6363.49	5981.83	6521.9
HPOL_0000040401-mRNA-3	20061.4	18011	15714.3	13757.3	13706.1	5456.92	7002.89	19500	23039.3	4769.93	4099.27	7015.56	7527.14	13274.1	13399.1	14643.4	10937.8	7150.81	4569.26	5001.92	5284.5	7338.89	8131.21	6788.15	7879.55	6009.24	6612.9	9358.19	8787.45	4712.59	5861.91	5182.25	6595.9	7123.42	6363.49	5981.83	6521.9
HPOL_0000040501-mRNA-1	6508	6938	5756	3448	2880	2195	2375	6747	7507	2528.5	2273	2371	2087	3009.5	2911.5	3030	3169	2087	1752	1980	2105	1745	2110	1774.75	2191	2490	1878.5	2217	2201.75	1278	1881	1465	1857	1783	1758.75	1856.25	1803
HPOL_0000040601-mRNA-1	6215	5943.5	4844.5	3359.5	2980	2007.5	2348	6130	7115.5	2050.5	1674	2073.5	2051.5	3116	3073.5	3084.5	3320	1944	1667.5	1811.5	1673	2226.5	2464.5	2160.5	2505	3251	2681	3075	3052.5	2150.5	2874.5	2476	2871.5	2816	2657.5	2285	2306.5
HPOL_0000040701-mRNA-1	7029	6893	6082.5	4123.5	3606	1928.5	2410.5	6856.5	7826.5	1989.5	1958	2168.5	2152.5	3555.5	3234	3828	3648.5	1677.5	1427.5	1559.5	1636.33	3301.5	3744.5	3518.5	3557.5	5148.33	3535.5	3994.5	3772.5	2444.83	3525.67	3251.33	3587.5	2602.5	2591.17	2223	2076
HPOL_0000040801-mRNA-1	8879	7418.5	6248	5018	4206	1790	2279	8027.5	9079.5	1829	1640	1929	1798	3139	3275	3426	3293	1800	1409	1374.5	1460	3073	3546	2854.5	3544	3529	2681	3471	3520.5	2839	4039	3711.5	3947	2426	1972	1752	1925
HPOL_0000040901-mRNA-1	12534.7	11020	9930.67	8599.83	8088.17	8123.33	8441.83	11181.2	14029	6628.5	6059.17	8795.5	6989.33	7191.5	6896.83	7494.33	7002.67	7591.33	7180.83	6955.17	7004.17	7733.5	7298.17	6423.5	7664.67	4181.5	4084.67	5630	5657.17	8383.67	12909.5	8554.5	12715.7	11708.5	14893	8707.17	7881.33
HPOL_0000040901-mRNA-2	9864.67	9320	8026.17	7275.83	6848.17	5254.83	5903.83	9097.17	10968	4808.5	4524.67	5724	4824.33	5503.5	5444.83	5878.33	5750.67	5042.33	4523.83	4653.17	4893.17	3565	3562.67	3259	3528.67	2533.5	2444.67	2972.5	2925.67	3816.67	5733	3896	5630.67	5972.5	7422.5	4993.17	4642.33
HPOL_0000041001-mRNA-1	18884	18482.5	16105.5	16069	16943	3979	5930.5	17279.5	21062	3699	3185.5	5358	5593.5	12095	12544.5	13064.5	12128.5	4690.5	3120	3860	4108.5	3799.5	3990	3657	4252.5	5356	4908.5	6374.5	5768	4970.5	6812.5	6230.5	7037.5	6002	5289	5244	4937.5
HPOL_0000041101-mRNA-1	119	92	99	52	46	181	173	115.67	147	215	131	147	129	64	49	68	50	151	132	137	102	98	119	69	67	144	157	155	178	40	36	52.25	38	143	162	128	145
HPOL_0000041201-mRNA-1	4394	4467	3695.5	3221	3134	692	1004	4216	5057	815	762	924.5	946	2635	2535.5	2766	2360	820	653.5	918.5	715	1307	1583.5	1410.5	1679	1582	1462	1669.5	1859	862.5	1200.5	925	1163.5	1241	1186.5	940.5	926.5
HPOL_0000041301-mRNA-1	751	513	540.5	523	470	816	809	665	943	644	652	855	675.5	325	282.5	275	348	625	520.5	582.5	518	2525	2827.5	2591.5	2603	2356	3778	4080.5	2582	3751	4015.5	3388	4493.5	3199	2314.5	1622.5	1712.5
HPOL_0000041401-mRNA-1	7373	7403.25	6249.67	4439	3740	970	1536	7092.17	8446.33	991	776	1307.33	1559	4191.67	4004	4622	4613.67	1377	970	1178	1089	1746.33	1589	1433	1804	1652	1897	2120	1913.33	1623.33	2062	1788	2097	1722.33	1740.5	1290	1219
HPOL_0000041501-mRNA-1	25559.5	22642.5	21983.5	18325.5	17816.5	10869.7	12319.7	24151	29760.8	9826.5	8447.16	12758.2	12375.3	17202	18335	18682.2	15384.8	13296.7	9943.83	10149.5	10998.5	17800	18666	15926.2	18851.5	17477.7	16179.7	21812.3	20636.7	12335	14974.5	13303.9	15616.7	17733.4	15338.8	13424.7	14881.8
HPOL_0000041501-mRNA-2	14102.5	14356	12218.4	11308.5	10905.5	6475.66	7475.66	13758.5	16709	6276	5500.16	8092.83	7458.33	9771.33	10264	11507.7	8944.16	7692.16	5760.83	6080	7203	10822.7	11247.5	10433.7	11220	12782.7	11389.2	13774.3	12785.8	7591.66	8950.49	7669.41	9759.16	11067.3	9468.33	8165.16	8975.33
HPOL_0000041501-mRNA-3	12184	8897.49	10442.8	7571.32	7403.99	4678.66	5188.66	11103.2	13955.8	3824.16	3152.66	5025.66	5262.33	7937.99	8603.99	7712.16	6863.33	5926.16	4419.33	4346.5	4072.5	7451.99	7930.49	5910.16	8139.49	5098.66	5187.16	8619.32	8377.16	5088.99	6482.99	6002.41	6282.16	7143.36	6330.83	5624.16	6312.83
HPOL_0000041601-mRNA-1	795	690	610	522	444	584	664	886	969	583	576	803	623.5	330.5	427	397	381	651	887	613	625.5	712	778	631.5	659	843	970	718	897	534.5	772	726	787.5	947	1007	745.33	805
HPOL_0000041701-mRNA-1	1430	1482	1257	812	654.25	121	235	1305	1601	121	117	180	221	774	824	858	890.25	106	88	119	92	313	370	227	231	334	306	328	428	390	511	428	480	318	307	199	206
HPOL_0000041801-mRNA-1	10636.8	9894.85	9743.52	9200.19	8619.12	2166.63	3211.28	11554.2	12904.5	1891.97	1744.31	2859.29	3522.28	7577.55	8503.54	7952.21	5980.08	2856.29	2121.3	2427.3	1974.3	7292.81	7822.21	6080.24	6908.89	5357.58	5418.92	7505.22	7116.89	4891.26	6092.24	5785.58	6826.48	4966.84	3869.61	2861.62	3320.28
HPOL_0000041801-mRNA-2	10636.8	9894.85	9743.52	9200.19	8619.12	2166.63	3211.28	11554.2	12904.5	1891.97	1744.31	2859.29	3522.28	7577.55	8503.54	7952.21	5980.08	2856.29	2121.3	2427.3	1974.3	7292.81	7822.21	6080.24	6908.89	5357.58	5418.92	7505.22	7116.89	4891.26	6092.24	5785.58	6826.48	4966.84	3869.61	2861.62	3320.28
HPOL_0000041801-mRNA-3	10636.8	9894.85	9743.52	9200.19	8619.12	2166.63	3211.28	11554.2	12904.5	1891.97	1744.31	2859.29	3522.28	7577.55	8503.54	7952.21	5980.08	2856.29	2121.3	2427.3	1974.3	7292.81	7822.21	6080.24	6908.89	5357.58	5418.92	7505.22	7116.89	4891.26	6092.24	5785.58	6826.48	4966.84	3869.61	2861.62	3320.28
HPOL_0000041901-mRNA-1	203	193	135.5	106	84.5	78	92.5	193	221	71	87.5	103.5	76.5	101.5	102.5	122.5	128	115.5	90	109	91.5	243	223.5	237	243.5	275.5	165.5	215.5	190	144	213	179.5	211.5	187.83	155.17	131.5	112.5
HPOL_0000041901-mRNA-2	203	193	135.5	106	84.5	78	92.5	192	220	71	87.5	100.5	76.5	101.5	101.5	121.5	125	115.5	90	109	91.5	240	220.5	237	242.5	274.5	165.5	212.5	190	144	207	178.5	211.5	186.83	155.17	130.5	111.5
HPOL_0000042001-mRNA-1	4518	4761	4782	4227	4678.5	1187	1861	5291	5434	1190	890	1598	1565	4245	4330	4085	4432	1418	1208	1145	1153	2146	2094	1789	2076	3072	2857	3066	3215	1926	2425	2263	2466	2247	2303.33	1956	1992
HPOL_0000042101-mRNA-1	13	11	7	6	9	38	30	10	12	40	55	42	22	3	4	13	9	45	50	62	35	46	61	63	56	140	131	129	157	36	51	41	46	73	79	48	62
HPOL_0000042201-mRNA-1	392	399	239	209	192	1190	1019	404	437	1430	1248	1013	797	297	238	345	308	1525	1335	1506	1660	626	692	619	689	979	1203	1133	1182	640	806	628	672	1085	1285	872	856
HPOL_0000042301-mRNA-1	11060	10278	9606	11559	12678	1593	3152	11352	13224	1372	1311	2377	3086	9028	9910	8988	7876	2401	1784	1789	1588	4827	4912	4086.5	4596	3758	4255	4733	4777	4856	5583.5	5604	6507	4736.33	4268.33	2913	3316
HPOL_0000042401-mRNA-1	320	335	240	159	121	547	470	357	370	529	544	490	448	145	117	202	156	499	422	568	701	2192.25	2863	2295	2376	1709	1442	1666	1550	1195	1572	1337	1426	1262	1067	730	833
HPOL_0000042501-mRNA-1	6	0	1	2	1	0	1.5	0	0	0	0	1	0	0	1	0	0	0	0	1.5	0.5	7.5	4	1.5	3.5	3	3.5	1	3	2	2	4	0	0	0	0	0
HPOL_0000042601-mRNA-1	480.17	328.67	432.67	321.5	255.33	103.17	132.33	457	626	119.5	88.5	120.83	131.5	552	456.5	464.67	348.83	278.83	74	125.83	92	1399.33	1571.17	980.67	1111.67	685.33	825.33	1070.17	1176.5	664.67	660.83	708.67	723.17	514.5	273.17	166.5	294.17
HPOL_0000042701-mRNA-1	72.17	63.17	55.67	51	43.33	17.67	33.33	83	108	34.5	13	27.83	24	85.5	86	86.67	51.33	53.83	13.5	21.83	18.5	284.33	289.17	188.67	214.17	139.33	174.83	231.17	200	106.67	121.83	110.67	153.17	92	63.17	30.5	67.67
HPOL_0000042801-mRNA-1	1058.67	1081.17	1048.67	914.5	872.33	288.17	438.83	1092	1341	362	253.5	347.33	390.5	997.5	1000.5	1309.67	924.08	576.33	237.5	310.83	351	2561.83	2461.67	2120.17	2024.67	1957.33	1872.33	2313.67	2319.5	1236.67	1240.33	1174.67	1485.92	1069.75	762.67	475	522.17
HPOL_0000042901-mRNA-1	8792.5	9112	8796.5	5679.5	4579.5	369	1444	9724.5	11314.5	375.5	343.5	800	1510.5	4936.5	5254.5	5068.5	5462.5	442.5	331.5	506	352.5	1136	1094	891.5	972	757	617	564	598	2401	2757.5	2269	2801.5	1185.5	796.5	753	750
HPOL_0000043001-mRNA-1	51	35.5	46	27	19	3	22	53.5	63.5	16.5	12.5	31	11.5	30.5	33.5	44.5	32.5	13	9.5	10	10	12	13	18	13	26.5	12.5	14.5	11	16.5	20.5	16	15.5	18	15.5	27	11
HPOL_0000043101-mRNA-1	37722	32186.5	32306.5	23697.5	20450	15600	17114	35669	42904	16706	17421	18442	14518	17819	18337	19876	19410	14714.5	12087	13894.5	14042.5	17011	19313	16997	18144.5	27397.5	21842.5	24330.5	24196	29445.5	39138.5	36215	38167	26296.5	26303	20123	20561
HPOL_0000043201-mRNA-1	0	2	0	0	0	0	0	0	0	0	0	2	0	0	0	0	0	0	0	0	0	1	0	1	0	1	0	0	0	0	0	1	3	0	0	0	0
HPOL_0000043301-mRNA-1	34515.5	34605	29506	21006	17934	24325	24718	32055	37467	19012	14913	25551	21584	16452	17360	18814	18897	23667	19387	21620.5	20544	18323	19739	17511	19661	22684	18676	23661	21863	14882	20110	19018	20550	24857	28061	25415	24980
HPOL_0000043401-mRNA-1	1159.5	1018	1215.5	999.5	936	136	272	1192.5	1429	134	110.5	174.5	370	1056	1255	1148	1060.5	254	171	214.5	162	629.5	617.5	485	607	355.5	350.5	583	676	496	570.5	613.5	525	383.5	320.5	251	301
HPOL_0000043401-mRNA-2	1159.5	1018	1215.5	999.5	936	136	272	1192.5	1429	134	110.5	174.5	370	1056	1255	1148	1060.5	254	171	214.5	162	629.5	617.5	485	607	355.5	350.5	583	676	496	570.5	613.5	525	383.5	320.5	251	301
HPOL_0000043501-mRNA-1	1086.5	1091.5	1279.5	841	607.5	1255	1293	1008	1427	1109.5	925	1200.5	1045	924.5	916.5	883.5	859	1211	1038	1289	1127	2068	2370.5	1927	2230.5	2261.5	1450.5	1938.5	2141	1114.5	1699.5	1497	1495	1480	1397.5	1302	1101
HPOL_0000043601-mRNA-1	164	108	78	95	58	385	290	169	184	456	437	302	290	139	127	117	100	513	459	513	422	238	307	314	267	462	304	361	324	217	320	311	293	239	295	197	228
HPOL_0000043701-mRNA-1	412.5	398.5	294.5	189	171.5	80	91	434	459.5	98.5	53	108.5	116	190.5	224.5	213	219.5	89	85	88	88	83	78.5	54	62.5	141.5	161	123.5	128	99.5	139.5	162	144	118	125.5	99.25	85
HPOL_0000043801-mRNA-1	13945.5	14482.5	12929	10705	10052	1347.5	2982	12797	15845	1507.5	1102.5	2245	3011.5	9704	9697.5	10481	10000	2151	1166	1695	1451.5	3818.5	3625.5	3261	3852	3709.5	2952	4175.5	4049.5	4273	5141.5	4941	4489	3666	2910.5	2257	2088
HPOL_0000043901-mRNA-1	2210.5	2200.5	1711	1336.5	1266	792.5	902	2023	2278.5	814.5	735.5	858	824.5	1176	1199.5	1341.5	1305.5	960	942	1013	968.5	3654.5	4057.5	3183	3689	3329.5	3097.5	3503.5	3925.5	2834	3737.5	3259	3759	2864	2176.5	1674	1971
HPOL_0000044001-mRNA-1	4887.59	4826.59	4673.26	4427.27	4407.27	976.65	1485.98	5216.59	5816.24	991.65	805.99	1291.31	1733.64	4053.94	4622.6	4711.26	3436.28	1562.98	1147.65	1201.98	1058.98	2698.96	2689.63	2056.64	2710.29	1596.31	1606.98	2306.3	2444.3	1737.31	2173.63	2089.63	2245.3	1729.97	1531.98	1135.57	1381.98
HPOL_0000044001-mRNA-2	4887.59	4826.59	4673.26	4427.27	4407.27	976.65	1485.98	5216.59	5816.24	991.65	805.99	1291.31	1733.64	4053.94	4622.6	4711.26	3436.28	1562.98	1147.65	1201.98	1058.98	2698.96	2689.63	2056.64	2710.29	1596.31	1606.98	2306.3	2444.3	1737.31	2173.63	2089.63	2245.3	1730.97	1531.98	1135.57	1381.98
HPOL_0000044001-mRNA-3	4887.59	4826.59	4673.26	4427.27	4407.27	976.65	1485.98	5216.59	5816.24	991.65	805.99	1291.31	1733.64	4053.94	4622.6	4711.26	3436.28	1562.98	1147.65	1201.98	1058.98	2698.96	2689.63	2056.64	2710.29	1596.31	1606.98	2306.3	2444.3	1737.31	2173.63	2089.63	2245.3	1729.97	1531.98	1135.57	1381.98
HPOL_0000044101-mRNA-1	2465.5	2312	2825.5	1803	1477	260	656.5	2849.5	2974.5	235	229	399.5	686	1757	2005.5	1827	2067.5	271	206	303	233	624	661	588	669	887.5	564	630	767	435	730	581	604	419	371	317	297
HPOL_0000044201-mRNA-1	1	0	4	4.5	0	5.5	12	3.5	3	4	6	2.5	6	2	0.5	0	0	2.5	10	3	6	383.5	346.5	235	194.5	680	671	382.5	758	63.5	42	38.5	33.5	72	28.5	22.5	36
HPOL_0000044301-mRNA-1	3	0	7	3.5	6	2.5	7	10.5	6	9	2	10.5	5	0	6.5	0	1	3.5	5	3	4	647.5	538.5	281	263	1045	1139	725.5	1555	123.5	59	83.5	39.5	118	25.5	21.5	78
HPOL_0000044401-mRNA-1	0	0	4	0	0	1	3	0	1	1	1	0	2	0	0	0	0	1	2	0	1	38	43	17	21	168	188	177	290	3	0	3	2	13	0	1	2
HPOL_0000044501-mRNA-1	165.5	180	172.5	104.5	84	373	334.5	202.5	230.5	317	454	294.5	248	125	148.5	135	131.5	393	308	403	454	223	255	249	254	461.5	328	316	386	198	321	249	290	304	342	257	265
HPOL_0000044601-mRNA-1	3	2	1	1	2	5	0	0	5	1	1	3	0	0	0	2	0	1	0	4	1	2	5	1	2	1	3	2	4	1	5	2	1	1	2	4	1
HPOL_0000044701-mRNA-1	3262	3316	3512	3450	3973	1150	1543	3455	4064	1125	763	1361	1468	3117	3506	3029	3504	1324	983	1269	980	2673	2866	2163	2891	2704	3501	4031	4073	2287	3039	2401	2488	2079	1856	1596	1480
HPOL_0000044801-mRNA-1	12414	11743	11707	6542	5793	3857	4838	11780	14010.5	4019	3512	3923	3806	6766	6957	7070	7305	3829	2795	3688	4007	3304	3799	2942	3882	4844	3771	4289	4322	2609	3583	3223	3163	3927	4291	3717	3372
HPOL_0000044901-mRNA-1	0	0	0	0	0	0	0	0	0	0	0	0	0	0	0	0	0	0	0	0	0	0	0	0	0	0	0	1	0	2	0	0	0	0	0	0	0
HPOL_0000045001-mRNA-1	1806	1632	1370.33	1809.5	1698.5	5918	5488.5	1741	2065	6705.5	6469.5	5511.5	3975.5	923	956	948	758.5	3978	3686	3787	4311	2310	2764	1961	2276.5	1913.5	1847	2495.5	2423.5	2132	3010	2864.5	3136	3911	4069.5	3911.5	4186.5
HPOL_0000045101-mRNA-1	0	0	0	0	0	0	0	0	0	0	0	0	0	0	0	0	0	0	0	0	0	0	0	0	0	0	1	0	0	0	0	0	0	0	0	0	0
HPOL_0000045201-mRNA-1	0	0	0.33	0	0	0	0	0	1	0	0	0	1	0.5	0	0.5	0	0	0.5	0	0	0	0	0	0	0	0	0	0.5	0	0	1.5	0	1	0	0	0.5
HPOL_0000045301-mRNA-1	2147	2356	2220.33	2048.5	2137.5	554	847.5	2360	2758	550.5	484.5	735.5	778.5	1231.5	1481	1504.5	1311.5	589	490.5	483	478	1149	1558	1301.5	1214.5	1357.5	1148	1547.5	1371	718	1041	1031	1083	1102	905.5	711	801
HPOL_0000045401-mRNA-1	0	0	0	4	0	8	6	0	0	10	9	3	2	0	2	0	1	2	6	9	10	5	2	1	3	2	2	2	5	2	2	0	1	3	6	2	6
HPOL_0000045501-mRNA-1	0	0	0	0	0	0	0	0	0	0	0	0	0	0	0	0	0	0	0	1	0	0	1	0	0	0	0	2	1	0	0	0	0	1	0	0	0
HPOL_0000045601-mRNA-1	21869	22059	18662	21352	20161	1478	4036	21697	26202.5	1411	1449	3190	4597	12702	14403	14573	11606	1585	1217	1998	1262	4951	5902	4543.5	4901	3999	4718	5050	4812	3651	5109	3936	5420	3386	2364	1618.5	2069
HPOL_0000045701-mRNA-1	81284	81976	69678	51007	43739	53880	55591	78645	92356	61403	54132	54365	45050	43252	40536	45423	45737	49885	44596	50323	52839	55074	71555	54625	67275	60366	60409	67563	70557	41800	57277	46669	55633	53565	56727	46398	47368
HPOL_0000045801-mRNA-1	1	5	5	2	2	0	0	4	0	1	2	3	9	0	2	5	5	4	1	2	1	4	6	6	6	8	4	18	9	2	6	2	5	7	2	6	4
HPOL_0000045901-mRNA-1	94	111.5	67	292.5	216	142	146.5	214.5	94.5	106.5	117	144.5	103.5	87	72.5	299	61.5	118	128.5	111.5	97	463.5	494	362.5	411.5	224.5	248.5	247.5	270.5	877.5	881.5	749	893.5	675	264.5	180.5	195.5
HPOL_0000046001-mRNA-1	0	0	6	6	2	3	0	5	0	3	5	3	3	0	1	2	2	6	1	2	6	7	8	11	4	6	2	1	4	15	20	18	34	20	6	3	5
HPOL_0000046101-mRNA-1	1	1	0	7	2	3	2	3	0	4	0	6	6	1	1	9	0	0	2	2	7	8	4	4	4	3	0	2	2	11	19	12	15	15	1	3	4
HPOL_0000046201-mRNA-1	15	14.5	7	2.5	1	15	8.5	15.5	14.5	5.5	5	6.5	4.5	7	3.5	3	2.5	7	10.5	8.5	4	25.5	35	25.5	38.5	14.5	18.5	19.5	20.5	13.5	25.5	19	21.5	29	22.5	15.5	9.5
HPOL_0000046301-mRNA-1	38	47	30	34	22	518	402	44	57	429	357	417	324	16	13	21	14	217	193	237.5	231	1099	1429	1020	1063	3004	2328	2599	2531	585	662	564	580	1556	1680	1200	1212
HPOL_0000046401-mRNA-1	1461	1510.5	1266	649	536	1505	1326.5	1400	1478	1452	1123	1454.5	1614.5	635	682.5	729.5	720	1659.5	1228.5	1372	1543	846	838	728	813	1092	902	1063.5	1041.5	646	1040.5	926.5	1001.5	1454	1728	1714.5	1599
HPOL_0000046501-mRNA-1	1738	1831.5	1617	928	766	1899	1873.5	1770	1745	2047	1348	1975.5	2027.5	867	850.5	1065.5	933	2034.5	1493.5	1658	2009	1215	1225	1078	1070	1733	1474	1622.5	1504.5	942	1420.5	1329.5	1466.5	2037	2340	2223.5	2076
HPOL_0000046601-mRNA-1	8530.5	7135.5	7204	5471	4536	5333.5	5130.5	8173	9963	4082.5	3725	5121	5502	5116	5831	5806	4093	4973	4492.5	3816.5	3736.5	11402.5	12295.5	8501.5	11160	6660.5	7121.5	11874	12393.5	7276.5	8728.5	9736.5	9566	8946	6841.17	6243.5	7845.5
HPOL_0000046701-mRNA-1	6688	6608	5797	4299	3442	2251	2778	6511	7933	2803	2677	2503	2480	4053	4059	3952	4252	2977	2880	2948	2494	2915	3563	2766	3428	3468	3381	3261	4006	2592	3662	3052	3253	2744	2551	2023	2050
HPOL_0000046801-mRNA-1	54249.5	53115.5	45115	33898.5	30028	46114.5	42830.5	54855	61575	39727.5	36544	49463.5	46369	30584.5	32562.5	37044	24070.5	45002.5	40057.5	33695	41650	79755.5	82321	70409.5	75063.5	75374.5	71610.5	90634.5	88195.5	55805.5	64997.5	65312	76417	78146.5	64124.2	57434	66755
HPOL_0000046901-mRNA-1	3921	4013	3262	2626.5	2107	27084	24946	3866	4390	23626	21052	26825.5	22731	2221.5	2520.5	2686	1816.5	26932.5	22661	24143	28194.5	4816	4807.5	4281	4349.5	4897	4224	6177.5	5461	4064	4295	4212.5	5067	25926.5	27602.7	24969.5	27232.5
HPOL_0000047001-mRNA-1	86.5	91	87.5	191	31	9293	7882	73	49	9613	7736	8295	6294	70	52	153.5	54	7554	6321	7194	8399	0	1	0	2	0	0	4	3	27	31	0	123	3706	5900	5110	4232
HPOL_0000047101-mRNA-1	2906.5	2802	2409.5	2063	1738	38	525	2341	3033	111	81	211	406	2377	1967	2478.5	2172	1	7	125	14	26	29	19	25	3	9	9	4	84	206	170	203	31	8	10	11
HPOL_0000047201-mRNA-1	0	0	0	5	0	18	25	2	0	16	15	21	20	0	1	0	1	18	18	11	20	7	7	1	3	12	5	9	9	5	8	8	1	14	11	14	13
HPOL_0000047301-mRNA-1	9	22	15	10	2	1057	934	13	17	1227	1026	813	676	9	8	17	7	991	865	986	1053	3	1	1	3	1	2	1	3	4	12	5	20	305	433	555	393
HPOL_0000047401-mRNA-1	24	13	61	25	38	47	40	46	38	36	63	40	33	3	2	7	17	27	13	19	24	2942	2593	2910	2218	1023	348	814	1104	242	153	167	230	89	61	53	109
HPOL_0000047501-mRNA-1	25040	24481	21835	15593	13401	8167	9755	24663	28459	8234	7529	8991	8588	12424	12925	13792	13973	9729	7821	8559	8524	8013	9284	7287	9288	8506	6958	8906	9585	5761.5	7690	6551	6760	7516	8248	7064	6806
HPOL_0000047601-mRNA-1	178	152.5	122	112	86	624	517	139	178	523	540	673	422	102	73	126	129	692	623	784	720.5	1330.5	1423	1184.5	1216.5	1195	1297	1441	1486	525	540.5	490	532	936	940	565	618
HPOL_0000047701-mRNA-1	734	583.5	558	442	343	75	86	646	845	42	43	102	107	254	242	237	243.5	68	38	56	48.5	670	719.5	725	660	436.5	260	373.5	432	628.5	621	532	828.5	573	500.5	314	396
HPOL_0000047801-mRNA-1	2935	3729	6297	6113	5552	1193	1804	3788	4425	1776	1776	1423	1470	1015	1398	2298	2340	459	319	399	463	14894	15776	13250	19013	7209	7889	8078	11331	4164	5420	5547	4463	2085	1586	1458	1502
HPOL_0000047901-mRNA-1	233	196	251	174	191	340	305	217	301	264	387	348	259	111	129	101	141.5	309	287	353	386	5497.5	5696.5	5725.5	5962.5	3758.5	2313	3282.5	3798	903.5	978.5	1015	921.5	881	750.5	444	618
HPOL_0000048001-mRNA-1	4.5	2.5	5	6	2	1	1	2	8	0	2	3	1	0	1	3	0	2	2	1	1	63	72	58	87	140	72	70	126	8	3	10	6	6	0	1	6
HPOL_0000048101-mRNA-1	5	4	10	2	1	4	1	0	1	0	1	3	1	4	0	3	1	0	2	2	2	84	97	66	74	152	68	104	117	5	3	10	9	17	4	0	1
HPOL_0000048201-mRNA-1	96	74	40	59	21	10	9	72	99	10	19	18	19	43	49	45	33	2	10	7	10	49	80	45	40	51	35	41	49	48	79	52	95	22	22	14	10
HPOL_0000048301-mRNA-1	0	0	0	0	0	0	0	0	0	0	0	0	0	0	0	0	0	0	0	0	0	0	0	0	0	0	0	0	0	0	0	0	0	2	0	0	0
HPOL_0000048401-mRNA-1	342.5	417.5	410.5	314.5	285	327.5	297	409	487.5	291	283.5	338	259	233	221.5	292	259	303	288	354.5	389.5	1323.5	1682.83	1213	1274.5	1155.5	1104.33	1333.5	1191.83	1278	1479.5	1315	1449.5	988	676.5	374	489.5
HPOL_0000048401-mRNA-2	342.5	417.5	410.5	314.5	285	327.5	297	409	487.5	291	283.5	338	259	233	221.5	292	259	303	288	354.5	389.5	1323.5	1682.83	1213	1274.5	1155.5	1104.33	1333.5	1191.83	1278	1479.5	1315	1449.5	988	676.5	374	489.5
HPOL_0000048501-mRNA-1	27701	27371	23123	21850	21378	3234	5816	25587	31807	3379	2930	4631	5924	15686	15762	17774	15439	3740	2507	3210	3202	2135	2314	2044	2526	3139	3001.5	3596	3815	2273	3580	3077	3626	2900	2716	2778	2945
HPOL_0000048601-mRNA-1	3	1	0	2	0	21	11	3	0	5	3	16	15	0	0	2	0	7	3	6	8	0	0	0	3	3	0	3	1	1	1	3	2	18	11	20	33
HPOL_0000048701-mRNA-1	30984.5	30377.5	25779	20284	18703	16567	17418	28048.5	34609	16276	14750	18520	15959	15456	15728	17336	17563	17956	14213	15614.5	17414	6908	8460.33	6404.5	8213	7493	7677	8738	9213.33	6030	8789	7051	8414	14516	16916	15209	14409.5
HPOL_0000048801-mRNA-1	17725	18330	15827	11505	10336	7764	9124	17485	19766	8407	7507	8434	7477	8965	8954	10206	10088	7331	5740	6959	7644	3897	4188.5	3642	4296	4358	4632.5	4507.5	4872	3321	5233	4332	5571	6556	7839.5	7048	6782
HPOL_0000048901-mRNA-1	2561	2249	2222.5	2068.5	2170.5	917.5	1079.5	2535.5	2980.5	891.5	910	1083.5	1014.5	1443.5	1596	1539	1413.5	956	884.5	823	925.5	678	753	559	714.5	573.5	725.33	762	909.5	648	875.5	728.5	850	1162	1260.5	1121	1083
HPOL_0000049001-mRNA-1	1729	1365	1229	734	546	1719	1534	3025	2331	1365	1045	1573	1249	2092	1277	721	1124	2282	2984	1830	1127	6185	8342.5	5754	7478	1400	991	1679.5	1950	3166	5529	4096	5484	5270	5949.5	4412	5508
HPOL_0000049101-mRNA-1	33212.5	30968	27015	27698	28183.5	21031.5	22281.5	32476.5	38032.5	21108.5	20122	23353.5	19123.5	18997.5	19768	19929	16884.5	20165	17464.5	18356.5	21229.5	11270	12028	10299.5	11070.5	10367	11089	12209.5	13338.5	9923.5	13076.5	11304.5	14124	20473	21766	19347	19246
HPOL_0000049201-mRNA-1	0	1	0	0	0	0	0	0	3	1	2	0	0	0	1	2	0	0	1	4	3.5	0.5	0	1	0	2	3	4.5	1	0	1	2	0	1	1	2	2
HPOL_0000049301-mRNA-1	0	0	0	0.5	0	2	4	0	0	5	3	2	1	0	0	1	0	1	0	0	3.5	0.5	0	0	0	0	0	0.5	2	1	0	0	0	3	2	3	1
HPOL_0000049401-mRNA-1	1	2	0	0	0	0	0	1	4	0	0	0	1	0	2	0	0	0	0	0	0	0	4	0	3.5	0	2	1	0	1	1	3	5	2	5	1	1
HPOL_0000049501-mRNA-1	147516	129546	124642	100598	77253	227368	204678	144646	168385	248243	226600	214618	165182	78295	73750	85259	84483	184442	166282	176734	205328	393969	457488	405729	449262	350778	297199	361658	385351	212559	269258	232028	276832	263913	285786	239178	236264
HPOL_0000049601-mRNA-1	197	207	188	77	67	188	195	236	218	223	159	248	194	57	96	123	92	250	226	196	252	186	202	123	156	463	348	462	387	162	211	204	227	322	341	288	284
HPOL_0000049701-mRNA-1	17171.7	17042.3	14612.3	14961	15103.7	13053.7	14405.3	16990.7	20157	11697.7	10313.7	14289	12906.3	11843.3	12783.3	13337.7	11665.7	13075.3	10665.7	11707.7	13092.7	6569	7112.33	5656	6665.67	8704	8358.33	10547.7	10304.3	5271	7221.67	6793.67	8086.67	14234.3	13957.7	13775.5	15332.3
HPOL_0000049801-mRNA-1	7720.17	7979.83	6824.83	4632.5	3950.17	3693.67	4257.33	7946.17	9332.5	4441.67	4010.83	4168.5	3452	4513.5	4244.83	4229.17	4503.17	4445.33	3923.67	4368.17	4294.17	2600.5	3828.83	2799.5	3424.83	3403.5	3492	3730.67	4077	2622.5	3781.67	3127.67	3362.17	3918	4138.33	3605	3375.33
HPOL_0000049801-mRNA-2	7720.17	7979.83	6824.83	4632.5	3950.17	3693.67	4257.33	7946.17	9332.5	4441.67	4010.83	4168.5	3452	4513.5	4244.83	4229.17	4503.17	4445.33	3923.67	4368.17	4294.17	2600.5	3828.83	2799.5	3424.83	3403.5	3492	3730.67	4077	2622.5	3781.67	3127.67	3362.17	3918	4138.33	3605	3375.33
HPOL_0000049901-mRNA-1	744	818.5	653.5	589.5	504	386.5	444.5	779	853.5	367	395	475	388.5	477.5	534	577.5	457.5	440.5	373.5	375	472.5	204.5	252.5	256.5	240	579.5	485	583	503.5	254	325.5	271	314	475	574.5	462	504
HPOL_0000050001-mRNA-1	3125	2925.5	2504.5	2368.5	2112	1378.5	1405.5	3044	3800.5	1118	923.5	1525.5	1378.5	1963.5	1990	1984.5	1681.5	1228.5	972.5	1200	1255.5	756.5	974.5	693.5	800	1341.5	1201	1470	1522.5	834	1020.5	965	1064	1572	1599.5	1471.5	1552
HPOL_0000050101-mRNA-1	15972	15352	13604	10339	9389	5627	7395	15085	17793	6513	5208	6725.5	5689	7883	7970	8383.5	8311	5782	4755	5477	5531	2490	2734	2145	2718	3658	3027	3087	3428	2307	3397	2808	3481	5032	5813	5376.5	5101
HPOL_0000050201-mRNA-1	17	13	11	6	12	15	14	14	12	14	19	25	10	11	10	9	11	9	10	12	13	20	26	26	31	28	29	27	29	23	25	14	31	26	19	21	13
HPOL_0000050301-mRNA-1	0	0	0	0	0	1	0	0	1	0	0	0	0	0	0	0	0	0	0	0	2	0	1	1	2	1	0	1	0	1	0	0	0	2	4	2	0
HPOL_0000050401-mRNA-1	0	0	0	1	0	0	0	0	0	0	0	0	0	0	0	0	0	0	0	0	0	0	0	0	0	0	0	0	0	0	0	0	0	0	1	1	0
HPOL_0000050501-mRNA-1	4975	4742	4675	3102	2739	1488	1804	4933	5712	1618	1236.5	1598	1609	2239	2507	2494.5	2578	1457	1131	1475	1372	1741	2073	1861	2083	2826	2387	2519	2716	1380	1887	1804	1948	1925	1821	1851	1728
HPOL_0000050601-mRNA-1	1	0	3	3	2	0	1	4	1	2	1	2	2	0	1	1	0	1	1	0	4	1	0	0	0	5	3	2	10	1	1	2	0	8	5	5	1
HPOL_0000050701-mRNA-1	11520.5	11062.3	9955	9472.83	9564.83	5359.17	6302.67	11166.5	13116.3	4532.83	4102.33	6374	6286.33	7560.17	8044.83	8331.5	7122.5	6050.5	4901.83	5341.83	5763.83	4989.5	5798.5	4390.83	5258.83	5695.5	5723	7084.33	6807.17	4542.33	6483	5941.5	6294	7531.33	6840	6484.83	7066.5
HPOL_0000050701-mRNA-2	11704.5	11269.3	10106	9596.83	9683.83	5441.17	6420.67	11322.5	13284.3	4607.83	4181.33	6493	6377.33	7646.17	8138.83	8466.5	7198.5	6150.5	4993.83	5458.83	5880.83	5055.5	5888.5	4487.83	5353.83	5848.5	5848	7224.33	6948.17	4595.33	6578	6020.5	6385	7700.33	6960	6621.83	7204.5
HPOL_0000050801-mRNA-1	12063	11856.3	9542	6983.33	6114.33	3719.67	4512.67	11683	13996.3	4169.33	4206	4208	3684	6094.33	6027.33	6228	6471	4186	3696.33	4119.33	3747.33	4528	5832	4664.33	5264	7551	4993.67	5700.33	5810.33	4136.33	6040	5262	5724	4830	4868.67	4062.83	3833
HPOL_0000050901-mRNA-1	121.5	119	98.5	72.5	57	102	96.5	124.5	145	108	76	91	90.5	94.5	48.5	61	64	84	74.5	84	80.5	162.5	214.5	158	225	205.5	141	182.5	210	104	140	118	114	128.5	110	86	83.5
HPOL_0000051001-mRNA-1	215.5	189	137.5	104.5	98	119	137.5	214.5	235	151	168	161	117.5	128.5	86.5	91	86	138	103.5	138	146.5	254.5	346.5	262	340	362.5	274	308.5	373	162	210	198	191	224.5	164	160	159.5
HPOL_0000051101-mRNA-1	0	0	0	0	0	0	0	0	0	0	0	0.5	1	0	0	0	2	0	0	0	0	2	2	2	4	1	0	2	1	2	2	0	2	2	2	2	1
HPOL_0000051201-mRNA-1	0	0	0	0	0	0	0	0	0	0	0	0.5	0	0	0	0	0	0	0	0	0	0	0	0	0	0	2	0	0	0	1	0	1	0	2	0	1
HPOL_0000051301-mRNA-1	0	0	0	0	0	0	0	0	0	0	0	0	0	0	0	0	0	0	0	0	0	0	0	0	0	0	0	0	0	0	0	0	0	0	0	0	0
HPOL_0000051401-mRNA-1	30	22	31	25	23	128	118	26	36	90	116	134	104	23	19	16	37	158	104	164	163	369	473	368	399	560	654	815	812	279	248	246	204	421	285	226	287
HPOL_0000051501-mRNA-1	926	678	635	1553	449	70229	59161.5	1125	482	93792.5	105474	64136	49132.5	2250	1489	2402	1197	153685	141396	152402	175142	2	2	1	2	16	0	5	4	4	2	0	205	5037	12670	8580.5	6477
HPOL_0000051601-mRNA-1	654	549	486	1210	347	59695.5	51541.5	883	342	77460	88233.5	51798	41647	1629	1036	1988.5	891	120670	105994	117062	137696	1	1	0	0	8	0	2	0	5	1	0	173	4001.5	9626.5	6519.5	5439.5
HPOL_0000051701-mRNA-1	523	533	441	930	269	48636	41485.5	493	229	65826	73415	42900	31210.5	596	364	936	397	56949	43371.5	54818.5	62345	0	0	1	0	5	3	1	2	0	1	0	3	322	1800	824.5	477
HPOL_0000051801-mRNA-1	0	0	0	0	0	3	3	0	2	1	0	1	0	0	1	0	0	1	0	1	1	2	3	1	6	3	7	12	6	3	1	1	3	1	2	5	1
HPOL_0000051901-mRNA-1	398	356	392	778	226	34467.5	30433.5	449	234	46563	49306.5	34055	23177	941	643	1120.5	552	77832.5	66042.5	67447	86399	13	19	25	31	79	74	88	75	25	36	30	102	2165	5212.5	3049.5	2626
HPOL_0000052001-mRNA-1	82	48	33	92	18	4748	4060	52	25	5728	5266	4287	3069	32	33	71	20	3638	3321	3645	4135.5	0	0	2	2	1	7	3	8	7	7	3	69	1252.5	1941	1988	1940.5
HPOL_0000052101-mRNA-1	3021	3046	2416	1765	1330	17583	16008	3041	3570	23343	20150	16204	11490	2089	1720	2137	1788	21824	21436	22484	23784	4466	5286	4094	5251	6143	5318	5417	6852	3160	4479	3832	4461	7108	8733	6741	6112
HPOL_0000052201-mRNA-1	0	0	0	0	0	0	0	0	0	0	0	0	0	0	0	0	0	0	0	0	0	0	0	0	0	0	0	0	0	0	0	0	0	0	0	0	0
HPOL_0000052301-mRNA-1	0	0	0	0	0	0	0	0	0	0	0	0	0	0	0	0	0	0	0	0	0	0	0	0	0	0	0	0	0	0	0	0	0	0	0	0	0
HPOL_0000052401-mRNA-1	27	24	35	25	17	646	537	29	21	573	585	474	376	28	22	30	21	576	328	461	800	6	11	8	5	46	35	23	29	13	13	11	18	199	293	331	367
HPOL_0000052501-mRNA-1	32	42	31	64	21	3401	3165	23	20	4332	3649	3076.5	2199	37	25	56	19	3590	2999	3529	3788	0	0	0	0	0	1	1	2	1	9	0	57	713	1247	1220	1229
HPOL_0000052601-mRNA-1	93	56	64	77	28	4795	4866	77	25	5008	4032	5354	3661.5	42	32	76	26	4682	3846	4406	5465	30	48	35	31	209	221	291	186	159	138	142	222	2704	3317	3436	3456
HPOL_0000052701-mRNA-1	373	344	307	498	245	27103	22907	394	200	29639	28067	26948.5	17103	431	267	531	261	28441	26922	28211.3	26748	31	40	17	19	85	114	98	93	53	29	31	274	7125	12766	8263	8211
HPOL_0000052801-mRNA-1	94	107.5	117.5	69.5	67.5	607	459.5	148.5	108	757	704.5	638	444	50.5	53.5	47.5	42	1138.5	1167.83	983.83	895.5	3	4	3.5	6	9	12	7	11.5	8.5	14	11.5	25	244	405.5	278	351.5
HPOL_0000052801-mRNA-2	94	107.5	117.5	69.5	67.5	607	459.5	148.5	108	757	704.5	638	444	50.5	53.5	47.5	42	1138.5	1167.83	983.83	895.5	3	4	3.5	6	9	12	7	11.5	8.5	14	11.5	25	244	405.5	278	351.5
HPOL_0000052901-mRNA-1	144	165	141	143	81	3970	3795	227	171	4992.5	6134.5	3809	3085	224	158	199	137	3868	3302	3787.5	4271	3	11	3	8	15	11	9	7	103	140	163	131	162	256	155	86
HPOL_0000053001-mRNA-1	12	12	4	1	2	213	198	4	5	249	242	208	123	4	3	8	7	236	357	242	295	38	38	39	26	38	39	38	56	6	3	3	12	52	88	62	56
HPOL_0000053101-mRNA-1	8	10.5	5	6	3.5	14	17	5	4	17.5	16	11	9.5	3	2.5	1.5	0.5	13.5	11	10	18	41	47	13	23.5	23	45	19.5	22	26.5	19	32	29	39.5	24	18.5	25
HPOL_0000053101-mRNA-2	8	10.5	5	6	3.5	14	17	5	4	17.5	16	11	9.5	3	2.5	1.5	0.5	13.5	11	10	18	41	47	13	23.5	23	45	19.5	22	26.5	19	32	29	39.5	24	18.5	25
HPOL_0000053201-mRNA-1	537	640	507	467	403	1458	1376.33	550	696	1252	1309	1617	1169	376	286	441	405	1199	1040	1412	1447	3299	4040.33	3403	3753	3472	3058	3984	3795.33	2109	2298	2038	2046	2704	2387	1619	1697.33
HPOL_0000053301-mRNA-1	32158	31806	28823.5	26576.5	24448.5	16398	19278.8	31396	38001	16319	14232	18889.5	15911	20006.5	19863.8	21508.5	19152.5	16331.5	12933	13699	15212.2	10532	12812.3	10559	12365.5	13623.5	11803	14228.8	14412	8070	11721.5	10171.5	12219	15863.5	16829.5	15639	16175.8
HPOL_0000053301-mRNA-2	32158	31806	28823.5	26576.5	24448.5	16398	19278.8	31396	38001	16319	14232	18889.5	15911	20006.5	19863.8	21508.5	19152.5	16331.5	12933	13699	15212.2	10532	12812.3	10559	12365.5	13623.5	11803	14228.8	14412	8070	11721.5	10171.5	12219	15863.5	16829.5	15639	16175.8
HPOL_0000053401-mRNA-1	133	115	155	164	125	420	392	128	138	580	490	488	345	93	61	100	92	379	284	364	454	1100	1320	990	1230	994	963	1026	1263	511	678	589	599	653	634	529	525
HPOL_0000053501-mRNA-1	82	63	72.5	48	54	163	149	93	83	161	175	164.5	117	53	49	57	52	139	115	150	158	201	248	175	218	491	293	420	419	139	181	166	163	197	177.5	186	145
HPOL_0000053601-mRNA-1	246	223	234	412	147	22010	19120	233	183	20591	18449	21143.5	14703	238	171	332	132	16884	14171	16304	19102	90	92	100	87	111	137	137	87	121	157	102	457	8416.5	13198.5	11510.5	10266.5
HPOL_0000053701-mRNA-1	2427.33	2232	1870	1728	1462	12190.3	10273	2168	2484.33	10022	8610.5	12549	8772.5	1019	1023	1189	1099	12079.3	9150	10536	12335.7	417	416	411	427.33	572	611.33	676.67	674	384	567.67	423	790	6084	6840.33	7165.67	6843.33
HPOL_0000053801-mRNA-1	78.5	85.5	60.5	20	38	102	79.5	102.5	71	80	87	136	98	24	39.5	27.5	31.5	149	121.5	117.5	138.5	222	220.5	190.5	168	397.5	294	313	260	160.5	183	170	238	229	229	180.5	230
HPOL_0000053901-mRNA-1	103.5	91.5	79	41	35	193	141.5	138.5	112	115	110	233	169	56	63.5	48.5	46.5	253	166.5	143.5	233.5	371	374.5	328.5	314	589.5	509	499	475	218.5	254	332	334	405	384	296	356.5
HPOL_0000054001-mRNA-1	2787.33	2647.5	2296	1596.5	1185.5	1582.33	1787.5	2723.5	2713.33	1784	1211.5	1895	1565.5	1548	1494.25	1577.5	1460.5	1823.83	1692.5	1717	1793	1106	1284.5	1032.5	1211.33	2547.5	2082.33	2107.83	2039.83	828	1285.17	1174	1297.5	1918	2146.83	2110.67	1883.33
HPOL_0000054001-mRNA-2	2787.33	2644.5	2296	1596.5	1185.5	1582.33	1787.5	2723.5	2713.33	1784	1211.5	1895	1565.5	1548	1494.25	1577.5	1460.5	1823.83	1690.5	1717	1793	1106	1283.5	1032.5	1211.33	2547.5	2082.33	2103.83	2039.83	828	1285.17	1174	1297.5	1918	2146.83	2110.67	1883.33
HPOL_0000054101-mRNA-1	8203	7814.33	7581	6366.33	6475.33	4168.33	4817	8220	9416	3860	3040	4472	4219.33	5437	6285.33	6014	6399	4423	3517	3874	4082.33	2926.33	2938	2509	3056	3850.33	3494	4735	4450.33	2471	3366	2979	3300	4775.17	4845	4686	4890
HPOL_0000054201-mRNA-1	3144.67	3389.17	3015	2361.33	2191.83	494.83	847.5	3063.17	3545	441.83	345	661.83	794.33	1721.5	1788.83	2018	2034.67	541.33	408.5	537.5	550.33	295.67	334.5	293	341	847.17	691.5	838.5	741.67	479.5	787.5	682.5	818.83	763.33	688.83	712.83	677.17
HPOL_0000054201-mRNA-2	3140.67	3387.17	3011	2359.33	2191.83	491.83	844.5	3055.17	3545	440.83	345	658.83	793.33	1719.5	1787.83	2016	2031.67	538.33	404.5	535.5	548.33	292.67	333.5	292	335	847.17	688.5	835.5	733.67	476.5	785.5	679.5	818.83	753.33	683.83	710.83	669.17
HPOL_0000054301-mRNA-1	17419.7	18155.3	14955	10899	9434	2688	4043	16857.7	20501	3106.33	2720	3752.33	3598	7775	7893	8681	8511.67	3153.33	2440.33	2805	2869	2094.33	2370	2248	2534	3608.33	3035	3404	3109.33	2628	3629	3104	3993.33	3615.67	3359.33	3033.33	3029.67
HPOL_0000054401-mRNA-1	0	0	0	0	0	0	0	0	0	0	0	0	0	0	0	0	0	0	0	0	0	0	0	0	0	0	0	0	0	0	0	0	0	0	0	0	0
HPOL_0000054501-mRNA-1	608	606	603	548	446	1736	1750	594	809	1373	1472	1557	1572	458	390	430	405	1387	1221	1223	1297	10801	12136	7660	9306	9215	8296	14585	15063	6395	5986	5782	4914	6106	4617	2578	3117
HPOL_0000054601-mRNA-1	104	76.5	56	106	32	6963	5427	60	45	6601.5	6228	5386	4374.5	56	39	106	20	4927	4113	5390	6217	16	23	15	18	61	62	59	53	31	43.5	19	102.5	2408	3796	3271	2802.5
HPOL_0000054701-mRNA-1	7620	7288	6958	7522	7538	3701	4806	7902	9167	3436	2699	4544	4250	5302	5949	5901	5320	4407	3186	3516	3700	2420	2563	2118	2480	4307	4245	5716	4990	2465	3291	3011	3402	5486	5138	4730	5094
HPOL_0000054801-mRNA-1	7230	6860.5	6368.5	4837	4457	2756	3247	7037	8459	2804.5	2584	3217	2632	3894	4029	4312	4281	2781	2441	2530	2836	2300	2556	2149	2691	3169	2880.5	3210	3444	1989	3116.5	2496	3053.5	3214	3306.5	3091	3204
HPOL_0000054901-mRNA-1	188	183.5	159	107	122.5	161.5	164.5	195.5	215.5	159.5	115.5	198.5	154.5	82	112.5	78	111	121.5	145.5	152	167.5	75.5	105.5	63	98	218.5	223	203.5	225.5	65.5	113	86	89	253	233.5	218.5	215.5
HPOL_0000055001-mRNA-1	2212.5	1918.5	2202	1871	2246.5	655.5	935.5	2189.5	2478.5	604.5	402.5	742.5	975	1609	2150	2053	1696	972.5	773.5	662	643.5	1693.5	1813.5	1377	1737	1648.5	1572.5	2360.5	2390.5	945.5	1048	1144	1158	1109	1067	911.5	992.5
HPOL_0000055101-mRNA-1	3514.5	3734	3570.5	2367	2291	4907	4854	3254	3559	4589	3277	5389	4157.5	1813.5	2136.5	2614	2298.5	4520	3694	3721	4405	474.5	675	334	459	4352	4990.5	5366	3982.5	2194	3369	2932	3689	6156	6533	6294.5	6591
HPOL_0000055201-mRNA-1	3687	3440	3425.5	1876.5	1483.5	1068	1259.5	4000	4494	991.5	1032	1130.5	1142.5	1694.5	1667	1665.5	1761.5	951	874	1010.5	1003	709.5	786.5	776	840	1398	852.5	1053	971	771	1155.5	967	1096.5	883.5	995.5	812.5	851.5
HPOL_0000055301-mRNA-1	12414	12507	11639.5	9826.5	9454.5	6481.5	7970	12723.5	14993.5	7366	6930.5	7113.5	5953.5	7184.5	7568	7813.5	8138	6279.5	5479.5	6242	6400	4437	4668.5	4055	4039	5233	4614.5	4783	5045	3186	4051.5	3728	3955.5	6035	6688	5763.5	5738.5
HPOL_0000055401-mRNA-1	11775	11857	10161	10002	9289	1740.5	2983.5	11208.5	13998.5	2016.5	1737.5	2320	2823.5	6961.5	7227	7651	8042	2129.5	1543.5	1870.5	1822	2955	3085	2453	2967	4913	4114.5	5176	4963.5	3157	3730	3638	3283	3403.5	2726.5	2470.5	2730.5
HPOL_0000055501-mRNA-1	1269	1195	1419	740	601	9	152	1364	1469	27	4	76	173	677	649	664	721	35	12	33	4	17	33	17	19	48	36	44	53	48	82	52	79	4	8	8	7
HPOL_0000055601-mRNA-1	0	1	0	0	0	3	2	0	1	1	0	0	2	0	1	1	1	2	3	0	3	1	3	0	7	1	0	7	5	2	5	7	3	3	0	2	4
HPOL_0000055701-mRNA-1	0	0	0	0	0	0	0	0	0	0	0	0	0	0	0	0	0	0	0	0	0	0	0	0	0	0	0	0	0	0	0	0	0	0	0	0	0
HPOL_0000055801-mRNA-1	0	0	1	0	0	0	1	0	0	0	0	0	0	0	0	0	0	0	0	0	0	0	0	0	0	0	0	0	0	0	0	0	0	0	0	4	1
HPOL_0000055901-mRNA-1	0	0	0	0	0	0	0	0	0	0	0	0	0	0	0	0	0	1	0	0	0	0	0	0	0	0	0	0	1	0	2	0	0	0	0	0	0
HPOL_0000056001-mRNA-1	412	264	254	202	129	529	524	475	458	768	681	410	348	115	164	141	152	427	515	628	423	331	394	286	387	283	448	224	309	470	532	460	541	526	498	482	452
HPOL_0000056101-mRNA-1	371	299	294	170	235	512	507	361	390	466	421	498	458	108	130	117	112	523	487	564	495	1486	1520	1245	1473	904	968	1058	1152	925	1110	1106	1252	1088	1009	735	781
HPOL_0000056201-mRNA-1	0	0	0	0	0	0	0	0	0	0	0	0	1	0	0	0	0	0	0	0	0	1	0	0	0	0	0	0	0	0	0	0	0	2	0	0	1
HPOL_0000056301-mRNA-1	23459.5	21142.5	17939	13852	11391	2879.5	4461.5	20948	25811	3152.5	2662.5	4588	4597	9364.5	9276.5	9660.5	8043.5	3726	2674	3188.5	3020.5	2987.5	3543	3235	3205	5077	4183.5	4809.5	4345.5	2685.5	3825.5	3366	4224.5	3923	3589.5	3102	3132
HPOL_0000056401-mRNA-1	30428.5	29083.5	23819.5	16293	14603	3837	6002.5	28494	32934.5	3851.5	3396.5	5029.5	5507.5	12747.5	12183	14866.5	13336.5	4305	3164.5	3476	3663	3387	3622	3588.5	3503	5635	4574.5	5481	4975	3629	5234.5	4622	5895	4679.5	4916	4287	4258.5
HPOL_0000056501-mRNA-1	154	143	111.5	75	47	117.5	137	170.5	170.5	150	110	102.5	80.5	54	55.5	66	61	90	77.5	135.5	136.5	276.5	278	243.5	222	269	188	193.5	311.5	73.5	99	90	97.5	120.5	142.5	125	121.5
HPOL_0000056601-mRNA-1	334	240	259	266	212	92.33	124	325	342	104.33	60	142.33	110.33	59	107	56	68	79.67	112	89	85	19968.7	25842.3	16263.7	15212	15387	17345.3	15986.3	27761.3	1472	460.33	726	569.67	1421.33	293.33	77.33	598
HPOL_0000056701-mRNA-1	7044	4408	5333	4129	3318	8467.33	8282	6869	9253.5	4125.83	4726.5	7654.33	8064.33	3887	3588.5	2094	2631.5	6044.67	7183	4984.5	3405	28628.7	37121.8	24458.2	32168.5	10879	9611.83	15431.3	17056.8	14532	23978.8	19716.5	22114.2	21052.3	14817.8	17604.3	16045.5
HPOL_0000056701-mRNA-2	7044	4408	5333	4129	3318	8467.33	8282	6869	9253.5	4125.83	4726.5	7654.33	8064.33	3887	3588.5	2094	2631.5	6044.67	7183	4983.5	3405	28628.7	37121.8	24458.2	32168.5	10879	9611.83	15431.3	17056.8	14532	23978.8	19716.5	22112.2	21051.3	14817.8	17604.3	16045.5
HPOL_0000056801-mRNA-1	0	0	0	0	0	0	0	0	0	0	0	0	0	0	0	0	0	0	0	0	2	0	0	0	0	0	0	0	0	1	0	0	1	2	0	0	1
HPOL_0000056901-mRNA-1	0	0	0	0	0	0	0	0	0	0	0	0	0	0	0	0	0	0	0	0	0	0	0	0	0	0	0	0	0	0	0	0	0	0	0	0	0
HPOL_0000057001-mRNA-1	0	0	0	0	0	0	0	0	0	0	0	1	1	0	0	0	0	0	1	1	1	1	2	0	1	0	0	0	1	0	0	1	0	1	0	0	1
HPOL_0000057101-mRNA-1	12430.5	12157	11500	8303.5	7002	3616	5009.5	12235	14289.5	3690.5	2962.5	4366.5	4030.5	6685.5	7008	6741.5	7200	3763.5	2809.5	3268.5	3582.5	1949	1835	1829	2056	2247.83	1761.5	2101.5	2025.5	1899.5	2752.5	2323.5	2630	3206	4131	3823.5	3437.5
HPOL_0000057101-mRNA-2	12436.5	12162	11502	8306.5	7004	3627	5019.5	12248	14297.5	3703.5	2971.5	4378.5	4034.5	6686.5	7012	6742.5	7202	3774.5	2829.5	3281.5	3594.5	1951	1839	1829	2056	2250.83	1766.5	2100.5	2032.5	1897.5	2755.5	2324.5	2641	3222	4135	3830.5	3444.5
HPOL_0000057201-mRNA-1	1	2	5	3	4	5	2	4	5	3	0	11	0	1	1	2	0	4	13	4	3	6	11	5	4	31	11	17	10	7	6	9	13	3	5	5	7
HPOL_0000057301-mRNA-1	0	0	0	0	0	0	0	0	0	0	0	0	0	0	0	0	0	0	0	1	0	0	0	0	0	0	0	0	0	0	0	0	0	0	0	0	0
HPOL_0000057401-mRNA-1	43.5	35	23.5	55	22.5	1109	1087	46.5	25.5	1170	911	1078.5	759	24	19.5	40	24.5	1052	880	1124.5	1256.5	133.5	117.5	149	117	124	102	102	125.5	84.5	104	106	148.5	594.5	602.5	661.5	655
HPOL_0000057501-mRNA-1	0	0	0	0	0	0	0	0	0	0	0	1	0	0	0	0	0	0	0	0	0	0	0	0	0	0	0	2	0	0	0	0	0	0	1	0	0
HPOL_0000057601-mRNA-1	1788.5	1670.5	1223	1072	702.5	1716.5	1561	1478	2175.5	1215	943.5	1759	1448	1013	973	1073.5	1076.5	2138.5	1999.5	1883.5	1423.5	4162.5	4568.5	3679.5	4514	3650	4280.5	4439.5	5127.5	3067.5	3657.5	2719	3145	3413	2684.5	2215.5	1870.5
HPOL_0000057701-mRNA-1	1732	1456.5	1432.5	1011	865	3558.5	3284	1704.5	2333	3948	3543.5	4052.5	2788	529	835.5	752.5	897	2971.5	2669.5	3093	3620	683	933	783.5	986	3659.33	3871.5	4039	3878.5	710	787.5	913	928.5	3231	3248.83	3753.5	3769
HPOL_0000057801-mRNA-1	188	173	180.5	207.5	126	2769	2720.5	199	211	3057	2576.5	2980.5	2093.5	153	116	171	100.5	2511	2391	2610	2884.5	3204	3947	3653.5	3847.5	3366	2381	2630.5	3502	545	509	571.5	469	1784	1835	1753	1838.5
HPOL_0000057901-mRNA-1	15694.3	16795.3	12075.5	9578.5	8989	3938.33	4837.17	14310	16876	4412.67	3817.5	4849.5	4572.83	7601.33	7333	9051.33	8868.83	4383	3827	4150	4263.83	4477	5509	5192.5	5610.17	4726.33	5130.33	5450.5	5398	4745	6286	5342.5	6829	5510	5068.67	4161.33	4540.5
HPOL_0000058001-mRNA-1	8719.83	8365.08	7848.25	6261	5727	4712.58	5369.92	8807.5	9578.75	5168.92	4539.25	5222.75	4382.08	4997.33	5181.25	5144.83	5657.33	5113.5	4022.25	4595.25	4806.58	4639.5	5159.25	4360.75	4948.42	5956.08	4557.83	5362.75	5926.5	2430.25	3203.5	2913	3094	4768.5	4993.67	4554.33	4700.25
HPOL_0000058001-mRNA-2	8719.83	8365.08	7848.25	6261	5727	4712.58	5369.92	8807.5	9578.75	5168.92	4539.25	5222.75	4382.08	4997.33	5181.25	5144.83	5657.33	5113.5	4022.25	4595.25	4806.58	4639.5	5159.25	4360.75	4948.42	5956.08	4557.83	5362.75	5926.5	2430.25	3203.5	2913	3094	4768.5	4993.67	4554.33	4700.25
HPOL_0000058101-mRNA-1	11628.2	11179.9	10443.1	9449.83	8684.17	3089.58	4422.25	11665.3	13057.1	3158.25	2810.75	3706.92	3836.42	7066	7294.75	7550.33	7492.17	3109.83	2845.92	3151.25	3080.75	5294	6062.75	4868.25	5411.08	6992.58	5688.5	6678.08	7313.33	3677.25	5055.83	4527	5026.33	4503.5	4325	3929.33	4095.42
HPOL_0000058101-mRNA-2	11628.2	11179.9	10443.1	9449.83	8684.17	3089.58	4422.25	11665.3	13057.1	3158.25	2810.75	3706.92	3836.42	7066	7294.75	7550.33	7492.17	3109.83	2845.92	3151.25	3080.75	5294	6062.75	4868.25	5411.08	6992.58	5688.5	6678.08	7313.33	3677.25	5055.83	4527	5026.33	4503.5	4325	3929.33	4095.42
HPOL_0000058201-mRNA-1	0	0	0	1	0	0	0	0	0	0	0	0	0	0	0	0	0	1	0	0	0	1	0	0	0	4	0	0.5	0	0	0	0	0	0	0	0	0
HPOL_0000058301-mRNA-1	1.33	5.67	1.33	1.33	1.67	3.33	6	2.33	5.33	3	7	0.67	6.67	4	0	5.33	3.33	0	0.67	5	5	3	5	5	3.33	8.33	3	9.33	10.33	5	4.33	4	2.33	12	8	8.33	11.67
HPOL_0000058401-mRNA-1	9	4.5	6	4	3	6.5	20	8.5	5.5	15.5	15	21	13	4.5	4	11.5	11.5	11.5	13	9.5	22	16.5	13.5	14.5	13.5	31	39.5	31.5	44	21	38	33	54.5	38	34.5	38	41.5
HPOL_0000058501-mRNA-1	3.33	6.5	8	5	4	11.5	15	11.5	4.5	9.5	10	21	19	8.5	6	8.5	7.83	12.83	11	13.5	17	15.5	18.5	18.5	10.5	24	29.5	19.5	34	11	16	11	20.5	31	35.5	20	29.5
HPOL_0000058601-mRNA-1	25881	24430	21522	11929	10328	8102	9598	25480.5	29004.5	9500	9927	8330	7811	10665	10157	11752.5	11549	9085.5	7615	8771	8302	14173	15860	13675	17235.5	15439	11069	12871.5	14178.5	9057	13518.5	12280.5	12583	10658.5	11554.8	9807.5	8498.5
HPOL_0000058701-mRNA-1	13347	12766.3	11309	6578	5841	1235	2214.33	12965	15147.8	1306	1070	1605	2265.33	5533	5488	6191.17	6131	1220.5	792	1093	1096	660.33	672	621.33	754.5	1417.67	1161.33	1219.83	1171	874	1457.83	1245.5	1564.67	1044	1113.33	1149.33	1076
HPOL_0000058801-mRNA-1	6666.5	6337.83	6302	3382.5	2846.5	1402	1900.83	6893.5	8087.83	1459	1346.5	1482.5	1669.83	3047.5	3159.5	3315.67	3375	1300.5	861	1088.5	1099.5	503.33	527.5	482.33	606	1776.17	1189.33	1351.83	1161	563.5	861.33	764	856.67	1212.5	1422	1370.33	1172.5
HPOL_0000058801-mRNA-2	6666.5	6337.83	6302	3382.5	2846.5	1402	1900.83	6893.5	8087.83	1459	1346.5	1482.5	1669.83	3047.5	3159.5	3315.67	3375	1300.5	861	1088.5	1099.5	503.33	527.5	482.33	606	1776.17	1189.33	1351.83	1161	563.5	861.33	764	856.67	1212.5	1422	1370.33	1172.5
HPOL_0000058901-mRNA-1	22187	23937	20752	14152	12620	605	3408	22582	27214	797	485	1868	3511	12016	12421	13622	13395	1488	772	999	605	268	306	252	278	308	270	275	259	1126	1761	1492	2258	731	1011	436	488
HPOL_0000059001-mRNA-1	24341	24092	23243	24026	21197	4250	6956	28796	28524	4572	4941	6666	6387	11549	15282	14234	15331	3217	3019	2989	2064	213	310	224	271	112	148	170	220	3139	7619	6516	8357	6418	8265	8117	7369
HPOL_0000059101-mRNA-1	12654	12935	9315	9193	8276	4104	4684	13181.5	14862	3920.5	3691	4931	4654.5	7332	7518	8167	6660.5	4855	4016.5	4770	4379.5	6861	8282	6297	8467	5607	6406.5	6576	7267	5784.5	8379.5	6741	7936	6332.5	6253.5	4988	4450
HPOL_0000059201-mRNA-1	13523	13422	12074	10206	10544	4543	5871	13113.5	14985	4781.5	3961	5462	5376.5	8791	8799	9154	10137.5	4930	3693.5	4374	4764.5	1788	1883	1600.5	1882.5	2988	2672.5	3043	2923	2030.5	2878.5	2692	2961	4496	4663.5	4481	4525
HPOL_0000059301-mRNA-1	65	69	57	102	33	5934	5047	55	25	5769	4800	5395.5	4022	51	27	69	34	4810	3658	4517	5347	2	2	2.5	2	6	4	4	2	33	24	4	97	2883.5	3851	3944	3316
HPOL_0000059401-mRNA-1	8360	7866.5	6051	5803	5037	2193	2469	7819.5	9552	1923	1723	2643.5	2440	3759	4154	3940.5	3414	2393.5	1814	1914	2083	1427.5	1509	1365.5	1421.5	2097	1772	2289	2060	1449.5	2032	1843	2219	2684	2569	2116	2354.5
HPOL_0000059501-mRNA-1	7790	7582.5	6943	4091	3687	2336	2777	7614.5	8850	2519	2309	2507	2512	3711	3682	3754.5	3983	2146.5	1810	2159	2108	3679.5	4144	3446.5	4174.5	4674	3992	4478	4314	2573.5	3532	3310	3538	3032	3038	3045	2592.5
HPOL_0000059601-mRNA-1	3	2.5	1.25	0	1	17	24	1.5	3.25	10.75	21.25	23.5	26	2	0.25	1	0.25	33.75	23	20.75	25.25	2	5.5	3.75	5.25	11.5	5.75	14.25	7.5	3.5	8	14.25	7.25	24.25	21.5	26.75	41.75
HPOL_0000059701-mRNA-1	19028	18621.5	14938.7	19090.7	17597.7	4412.93	6347.9	19986.9	22397.2	4062.02	3551.86	6148.61	6834.56	13994.5	14705.7	15274.1	11117.6	5577.67	4204.94	4305.88	4117.52	10491.8	11348.3	9690.6	10353.8	9898.35	10826.2	13035	12812.6	7897.96	10310.2	9607.69	11546.4	10225	8621.7	6736.98	7493.97
HPOL_0000059701-mRNA-2	19028	18620.5	14938.7	19090.7	17597.7	4412.93	6346.9	19986.9	22397.2	4062.02	3551.86	6148.61	6834.56	13994.5	14705.7	15274.1	11117.6	5574.67	4204.94	4305.88	4117.52	10490.8	11347.3	9690.6	10353.8	9898.35	10826.2	13035	12811.6	7897.96	10310.2	9607.69	11546.4	10225	8621.7	6736.98	7493.97
HPOL_0000059701-mRNA-3	19028	18620.5	14938.7	19090.7	17597.7	4412.93	6346.9	19986.9	22397.2	4062.02	3551.86	6148.61	6834.56	13994.5	14705.7	15274.1	11117.6	5574.67	4204.94	4305.88	4117.52	10490.8	11347.3	9690.6	10353.8	9898.35	10826.2	13035	12811.6	7897.96	10310.2	9607.69	11546.4	10225	8621.7	6736.98	7493.97
HPOL_0000059801-mRNA-1	0	0	0	0	0	0	0	0	0	0	0	0	0	0	0.5	0	0	0	0	0	0	0	1	0	0	0	0	0	0	3	0	0	1	0	0	0	0
HPOL_0000059901-mRNA-1	0	0	0	0	0	0	0	0	0.33	0	0	0	5	1	0	0	0	0	1	0	2	1	1	0	0	0	0	0	0	0	0	1	0	0	1.33	0	2
HPOL_0000060001-mRNA-1	8667.5	8537.5	7481.33	5623.5	5178.83	6536	6570.83	8683.33	9928.33	7064.67	6046.33	6621.7	5521.83	4521.5	4439.67	4905.5	4847.03	5896.67	4827	5534.7	6178.33	3265.83	3773.83	2969.67	3533.83	4512.83	4217.5	4620.33	4943.67	3186.5	4126.33	3559	4225.33	5581.03	6428.83	5664.17	5360
HPOL_0000060001-mRNA-2	8809.5	8708.5	7592.33	5755.5	5318.83	6643	6691.83	8836.33	10084.3	7149.67	6127.33	6703.7	5615.83	4654.5	4569.67	5042.5	4954.03	6032.67	4929	5635.7	6276.33	3453.83	3952.83	3116.67	3703.83	4715.83	4420.5	4850.33	5230.67	3412.5	4410.33	3836	4468.33	5855.03	6701.83	5874.17	5596
HPOL_0000060101-mRNA-1	1386.5	1267.5	1104.83	852	893.5	439	492.83	1293.33	1556.5	408.5	375.33	451	506.83	731	800.17	768	745.33	499.17	390	421.5	379.33	418.83	490.83	417.17	487.33	502.33	376	692.83	671.17	473	561.83	566	521.83	652.33	474	530.17	549.5
HPOL_0000060201-mRNA-1	16.33	8.67	10.5	3.33	7	16.83	10.5	12.5	9.83	15	9.33	31.67	17.83	0	4.83	5.5	1	24.33	13.5	10.67	17.33	5.5	10.5	3.5	7.5	32.67	21.83	25.33	34.5	6	5	12.5	8	53.67	49.17	31.33	44
HPOL_0000060301-mRNA-1	5.83	12.67	5	0.83	4	10.83	10	4.5	8.83	9	2.33	10.67	4.33	0.5	1.83	3	2	12.83	9	2.67	11.83	3	2.5	2	1.5	19.17	10.33	19.83	14	2	4.5	5.5	7.5	23.33	25.17	13.83	14
HPOL_0000060401-mRNA-1	10.83	10.67	9.5	1.83	4	8.33	5.5	7	7.33	7	9.33	21.67	3.83	1.5	2.33	3.5	2	7.33	14.5	7.17	12.83	0.5	4	5.5	1	16.17	4.83	20.83	13.5	7	5.5	5	5.5	43.83	25.17	18.83	21
HPOL_0000060501-mRNA-1	2227.5	1941.5	2060.5	1569	1558.83	553	711.5	2059	2617.5	622.5	485	620	745.5	1122	1227	1333	1264	706.5	548	559.5	575	511.5	588.5	429.5	576	585	518	823	819.5	512	714.5	672.25	607.5	773	651	710.5	635.5
HPOL_0000060601-mRNA-1	1866	2444	1269	1678	1556.5	36401	31349	2990	2740	38800	33535.5	36124	24466	1116	1468	1168	711	32515.5	27762	29563	33967	1637	1368	1362	1048	1901	2095.5	2187	2689	1599	2053	1569	2395	21628.2	26999.5	23987	24311
HPOL_0000060701-mRNA-1	12408.5	13003	10964.5	9407.5	8522.5	6329	6843.5	12933	15499.5	6438	5488.5	7239.5	5945	7205	7035.5	7918.5	7446.5	5778.5	4839.5	5885.5	5446.5	10302.5	11320.5	9355	10357.5	10482	9544	10667	10629.5	6444.5	8102	7084	8155	9121	9648.5	6385.5	7049
HPOL_0000060801-mRNA-1	29286.5	28907	23388.5	19363.5	18193	7159	9225.5	27508	32896	7123	6215.5	8514.5	8280	16622	17298.5	18712.5	17669.5	8161.5	6527.5	6802	7642.5	7395	7615.5	6600	8358	9396	10496.5	11023	11824.5	6586.5	9545	8024	9450.5	10613	10181.5	9211.5	9701
HPOL_0000060901-mRNA-1	25	8	16	6	3	9	20	13	14	16	14	35	24	8	16	8	2	21	32	26	29	18	29	21	21	31	24	25	37	11.25	27	20	20	41	89	35	42
HPOL_0000061001-mRNA-1	0	0	0	0	0	0	0	1	1.5	0	0	0	0	0	0	0	0	0	0	0	0	0.5	0	0	0	0	0	0	0	0	0	0	0	0	0	0	0
HPOL_0000061101-mRNA-1	508	531	563	519	496	302	289	771	805	317	211	335	287	345	398	279	241	337	230	320	310	3277	3717	2575	3565	4293	4484	5297	5462	7190	5446	5410	5374	3729	1499	1417	1927
HPOL_0000061201-mRNA-1	0	0	0	0	0	0	0	0	0	0	0	0	0	0	0	0	0	0	0	0	0	0	0	0	0	0	0	0	0	2	3	0	0	0	0	0	0
HPOL_0000061301-mRNA-1	0	0	0	0	0	0	0	0	0	0	3	0	0	0	0	0	0	1	1	0	0	1	0	4	1	3	1	1	0	5	0	1	2	3	1	2	1
HPOL_0000061401-mRNA-1	19002.5	17081	14122	13688	12343	7956	8892	17822	21648	7678	7666	8501	7389	10163	9861	10545.5	10342	8237.5	7487	7316	7454	9273	11640.5	9061.5	10779	10273	8453	10618	10973	8809	11614	10442	10993.5	9947	9438	8055.5	8719
HPOL_0000061501-mRNA-1	488	357	361	841	310	39753.5	35717	334	153	42523	40426.5	38929	27084	364	208	650	199	33383.5	27802.5	32882.5	37474	6	13	10	3	16	24	43	23	159	96	11	640	14172	20528.5	19425	18935
HPOL_0000061601-mRNA-1	9111	8263	9466	7956	7613	2556	3659	8601	10296	2360	1987.5	3637	3778	6297	6936	6843	7081	3460.5	2292	2757	3135	3149	3493.5	2988.5	3453	6300	5215	6411.5	5634.5	3686	5207	5054	5141	4781	4369	4652	4158
HPOL_0000061701-mRNA-1	0	4	1	0.5	0	3	4.5	0	2.5	1.5	0.5	3.5	7	0.5	1	3.5	1.5	4.5	4.5	5	11	1	0	0.5	1.5	1	2.5	2	0	0.5	0	2	0	2	3.5	1.5	4
HPOL_0000061801-mRNA-1	82126	73370	65084	63233.5	63576	41237.5	46299.5	77037	92484.5	38278.2	36447	45211.5	40231	47910.5	50392	49915.5	50011.5	39946	34904	36282.5	38586	71314	80530.5	70711.5	80325.5	65588	61789.5	74618.5	78328	47774.5	57686	53501	62255	59350	57296	49170.5	52306
HPOL_0000061901-mRNA-1	88.5	93	95	193	115	79	92	64	188	66	58	97	79	39	29	35.5	40	86	52	77	50	185	220	196	143	160	260	175.5	177.5	127	172	175	153	172	125	87.5	106
HPOL_0000062001-mRNA-1	769	1072	742	326	435	773	642	745	954	542	549	541	572	1002	837	778	463	925	764	739	721	3610	2904.5	2588	3253	2276	3148	2646	3052	2200	3130	3437	3085	2708	3373	2101	2119
HPOL_0000062101-mRNA-1	2	0	0	0	0	0	0	0	0	0	0	0	1	0	0	0	0	0	0	0	0	0	0	0	0	0	0	1	0	0	0	0	0	0	0	0	0
HPOL_0000062201-mRNA-1	1583	1606	1802	1241	960	5039	4477.5	1576	2006	5553	5356	4571.83	3453.5	903	834	1021	973	4210	3405	4222.5	5045.5	89	93	93	100	628	460	464	464.5	297	443.5	364.5	577	2166	2879	2736.5	2909.5
HPOL_0000062301-mRNA-1	280	222	181	339	106	17240	15690	171	104	16327	13979	16767	11682	176	139	288	149	15661	12244	15080	17075	6	5	1	8	65	64	80	70	77	67	12	282	7474.5	11015	10477	8619
HPOL_0000062401-mRNA-1	50835.5	35377.5	49911.5	38933.5	36607	70792	65089.5	53639.5	59679.5	65259	67453	66929	55656	4431	4262	4119.5	6534	8668	6774	10040.5	8307	276	403.5	319.5	320	1001.5	1288.5	1502	775	202870	307866	307506	344298	176670	166403	132312	147734
HPOL_0000062501-mRNA-1	26.5	22	12	26	25	582	442	31	20	573	585	501	395	4	5	8	3	80	42	170	122	1592	1926	1111	1149	3425	2514	2267	3414	669	688	786	666	9143.5	10312	7707	9626
HPOL_0000062601-mRNA-1	90.5	71.5	71	48	42.5	2159	1820.5	82	48.5	1985.5	1563.5	2065.5	1580	36.5	46	57	38	1770.5	1578.5	1846	2046	66	85.5	46	65.83	183.5	202	223.5	159.5	50	79	77	145.83	1204	1458.33	1633.5	1574.5
HPOL_0000062701-mRNA-1	73	91.5	60.5	70	25	2007.5	1727.5	66	75.5	2021	1713	1921.5	1465	34.5	56.5	82	53.5	1904	1452.5	1906	2363	81	76.5	80.5	63.83	171	176.5	200	151.5	59.5	87.5	80	110.83	1256	1422.83	1716.5	1338.5
HPOL_0000062801-mRNA-1	0	0	0	0	0	0	0	0	0	0	0	0	0	0	0	0	0	0	0	0	0	1	1	0	0	3	7	7	6	0	1	3	0	2	1	0	1
HPOL_0000062901-mRNA-1	76	58.5	58	50.5	32.5	1224.5	1142	47.5	74.5	1266	1102	1233.5	927.5	36	44.5	60.5	49.5	1241.5	998	1271	1376.5	38	39	47	26.33	52.5	41	64.5	61.5	34	54.5	46.5	71.33	741.5	993.33	920	820
HPOL_0000063001-mRNA-1	8	7	10	1	6	5	2	7	7	2	6	7	10	3	6	5	3	10	11	5	2	23	25	20	24	16	21	20	23	21	18	19	23	21	14	7	8
HPOL_0000063101-mRNA-1	0	0	0	0	0	0	1	0	0	0	0	0	1	0	0	0	1	0	0	0	0	0	0	0	0	0	0	0	0	0	0	0	0	0	0	0	0
HPOL_0000063201-mRNA-1	21419	19465.5	19931	14210	11396	5249	6766	21266	21873	6343	6377	5972	5562	9439	8546	9351	10539	4826	3995	4373	4373	7949.5	9261	8852	8805	9184	9247	11237	10898.5	10052	13035	10914	11692	10429	8665.5	5803	6061
HPOL_0000063301-mRNA-1	14630	14427.5	12637	8639	7629	12321	11267	16111	17218	13627.5	12490.5	11832	9438	7186	7207	8334	7644	10801	9896	9810	11201	8614.5	10078.5	8409	9340	12574.5	9675	10509	10843.5	7130	9678	8204.5	10346	11677	12411	10248	10870
HPOL_0000063401-mRNA-1	10548.5	10106	8995	12029.3	13416	8080	8916	11537	12727	7169	6858	9362	8996	8953	10174	10066	6245	8902	7626	7563	8085	5167	5825	4575	4924	4926	6302	7727.5	7285	3965	5642	4957	6062	8887.33	8935.83	7085	7905
HPOL_0000063501-mRNA-1	1646	1391	1573	1314	1298	4934	4282	1780	1824	5462	4539	4868.33	3559	1007	1246	1303	1186	4456	3899	4246	4781	1323	1564	1234	1391	2030.33	1963	2230	2061	1186	1675.33	1361	1776	3537	4012	4010.5	4055
HPOL_0000063601-mRNA-1	5099	5085.5	4944	3503	3333	621	1291.5	5069	5961	746	587	953.17	1097.5	3205	3111	3270	3361.5	848	589.5	662.5	673.5	1120	1160	943.5	1216	1468.33	1249.5	1368	1443	1535.5	2221.33	1920.5	2143.5	1454.5	1354	1104	1019
HPOL_0000063601-mRNA-2	5099	5085.5	4944	3503	3333	621	1291.5	5069	5961	746	587	953.17	1097.5	3205	3111	3270	3361.5	848	589.5	662.5	673.5	1120	1160	943.5	1216	1468.33	1249.5	1368	1443	1535.5	2221.33	1920.5	2143.5	1454.5	1354	1104	1019
HPOL_0000063701-mRNA-1	13121	11314.2	11748.5	9954.83	10111.8	5388	6077.5	13823.5	16144.5	5528	5332.67	5993	5595	7755	8738	8168	7609.83	5444	4696.83	4735.83	4867.5	9654	9672.83	7691	9676	9931	9360.5	10825.5	11583	8678.5	9662	9360	10191.5	9610.17	8887.33	6481.5	7529
HPOL_0000063801-mRNA-1	26224	25885.5	23479.5	20826.8	21650.5	14039.3	15784.5	27333.8	31949.8	14468	13611	15557	13502	17151	17878	19019	16087.5	13765.3	12013.5	11951.5	14001.5	21652	22668.2	20062	22278	28035	25014.5	26924	27450	22681	26056	23609	27367.5	25097.5	22539.5	16733.5	18982
HPOL_0000063901-mRNA-1	19258.5	17473.2	16396	15448	15203.8	9053.33	10333.5	19026.3	21766.3	8594	8051.17	10185	9446.5	11548.5	12425	12033.5	10270.3	9539.83	8297.83	8123.83	8737	6576.5	6893.33	5340.5	6352	5530.5	6881	6908.5	7843.83	6071	8477.33	7829	8878	11151	11058.2	9177	10451.3
HPOL_0000063901-mRNA-2	19265.5	17473.2	16397	15448	15203.8	9056.33	10333.5	19027.3	21766.3	8594	8054.17	10185	9446.5	11549.5	12426	12034.5	10270.3	9543.83	8301.83	8126.83	8739	6586.5	6898.33	5344.5	6359	5542.5	6889	6916.5	7854.83	6074	8491.33	7837	8882	11155	11062.2	9180	10457.3
HPOL_0000064001-mRNA-1	10163	9063	9200	8258	8407	1540	2703	9428	11383	1483	1403	2159	2509	5811	6966	7003	5826	2054	1648	1808	1681	3428	3668.33	2570	3413	3682	4460	5029	5200.33	2811.5	3522.33	3331	3379	3218	2472	2221	2454.33
HPOL_0000064101-mRNA-1	73	54	48	42	45	1909	1703	52	59	2104	1737	2049	1403	36	25	64	33	1692	1466	1686	2150	128	181	103	157	1710	1774	1986	1859	125	140	79	138	1826	1939	2374.5	2238
HPOL_0000064201-mRNA-1	28930.5	26018.5	26039.5	21193	19396.5	18835	19848	27205	33882	19253.5	17256	20055	16670	15076	15069	15344	17692	15884	14529	16684.5	14853	33132	37629	32231	36502.5	26124	26147.5	30911.5	31089	25382	33216	28635.5	32580	30143.5	29825.5	21733	22732.5
HPOL_0000064301-mRNA-1	1	1	1	0	1	0	0	3	0	0	2	1	2	1	1	2	1	0	0	0	2	1.5	5	2	2	7	1	1	1	5	6	3	0	1	0	0	0
HPOL_0000064401-mRNA-1	8225.5	7194.5	7441.5	5226	5044.5	4196	4485.5	7016	9069	4829	4349	4776	3769	4109	3595	4651	4567.5	4202.5	3654	3962.5	3941.5	5985	7136	6150	7320.5	6089	5005	6035.5	5895.5	4172	5341	4721.5	5720	4758.5	5185	4380	4563.5
HPOL_0000064501-mRNA-1	28863	28821	24554	19355	18257	5745	8457.5	27470.5	31794	6270.5	5373.5	7000	6901	15267	15705	16238	17096.5	6886.5	5322	6086	6164.5	3800	4358	3677	4681	4798	4906.5	5224	5734.5	3769	5459	4466	5622	5731.5	6147.5	5579	5667
HPOL_0000064601-mRNA-1	821	993	1121	870.5	791.5	1568	1399.5	889	1175	1305	1374	1512	1197	341	375	504	470	737	516	963.5	1049	6366.5	7778	6100	7237	4817.5	4834.5	5813.5	6003.5	2562	2645	2146	2199	1848	1459	895	1017
HPOL_0000064701-mRNA-1	10877	11524	9996.5	7735.5	7250.5	437	1985	11158.5	13726	504	520	886	1579	5682	5568	6533	5848	340	197	497.5	527	130	136	55	54	54	74	73	77	15272	25208	22467.5	26507	4238.5	1335	134	345
HPOL_0000064801-mRNA-1	2886.5	3097	2426	1683	1269.33	160	524	2968	3679	415	257	257	549	1004	1062	1256	1163	115	7	88	69	43	38	39	55.5	23	25.5	21.33	20	2331.5	4331	3682	4362	777	250	10	24
HPOL_0000064901-mRNA-1	11529.5	11755	10878.5	9486	9041	6020	6836.5	11175	14577	5660	5509	6760	5854	13685	12391	15288	14456	7320	5130	7533	6993	18425.5	21572.5	15746	19844.5	15431.5	17576.5	19482	19835.5	13654.5	14703	12815.5	13651	12359	9811	6109	6714
HPOL_0000065001-mRNA-1	20835	19238	18187	12998	11471	17507	15918.5	19863	22611	24332	23271	15553	13263	6442	5969	7326	7145	13839	14456	15307	16511	54411.5	70531.5	56862	64159	48662	56094.5	58061.5	56797	43783	52095	48759.3	53401	29766	26160	20087	24612
HPOL_0000065101-mRNA-1	128	121	87	191	61	9982	8899	104	49	11467	10388	9769	6786	88	53	176	62	7826	6610	7994	8956.5	12	3	10	5	17	28	13	25	72	45	6	196	4392.5	5499	6239	5446
HPOL_0000065201-mRNA-1	16470.5	13605	13950	11507	11829.5	21482.5	20504.5	14646.5	18652.5	16711.8	15161.5	18314	19686.7	10685	11350.5	11238.5	8624	21584.5	18443.5	17728.5	19351.8	6821	8518.33	6110	7636.5	4948	4867.83	8695	8815.83	6168	7523	7269.5	7891	17759.5	20104.7	17196.3	18527.3
HPOL_0000065301-mRNA-1	1598	1638	1392	1129	870	2174	1914	1344	2019	2292	2013.5	2113	1545	826	712	1096	761	2028	1760	1956	1931	3086	3401	2833	3603.5	2207	3069	3367	3013	4876	6075	5553	5569	4645.5	5123	3305.5	3266
HPOL_0000065401-mRNA-1	2752.5	2666	2242	1842	1995.5	3951.5	3730	2615	3220.5	3108.5	3045.5	3675	3404	1568	1707.5	1820.5	1344	3753.5	3286.5	3244.5	3757.5	1115	1440	1161	1257.5	1166	1057.5	1525	1501.83	988	1170	1220.5	1332	3224	3749	3408	3325
HPOL_0000065501-mRNA-1	8942	7672	8245	5439	4696	3607	4181	8168.5	10297	3808	3260	4094	3432	3905	4018	3480	3920	5332	4532	4475	3202	25918	26115	18487	28191.5	46798	48710	36709	49615	37126	48531	37985	41220	31753.5	22417	19527.5	16055
HPOL_0000065601-mRNA-1	3205.5	3098	2773.5	2284	2156.83	1461.5	1656	3464	3604	1270.33	1053.5	1967.5	1766.17	1932.5	2145.5	2077.5	1769	1993.33	1585.5	1455	1608.83	1923.5	1954.17	1872.33	1689.5	2814.17	2486.17	2928	2424.17	1316.5	1892	1951.83	2143.5	2915.5	2655.17	2336.33	2751.33
HPOL_0000065601-mRNA-2	3205.5	3098	2773.5	2284	2156.83	1461.5	1656	3464	3604	1270.33	1053.5	1967.5	1766.17	1932.5	2145.5	2077.5	1769	1993.33	1585.5	1455	1608.83	1923.5	1954.17	1872.33	1689.5	2814.17	2486.17	2928	2424.17	1316.5	1892	1951.83	2143.5	2915.5	2655.17	2336.33	2751.33
HPOL_0000065701-mRNA-1	0	2	0	1	0	0	0	0	0	0	0	0	1	0	1	2	1	0	0	0	0	1	0	0	1	0	1	2	2	0	0	0	0	0	0	0	0
HPOL_0000065801-mRNA-1	114.5	76	74	27.5	34	144	112	102	106.5	255.5	139	110	82.5	99	96.5	70	70	422	347.5	309	209	2705	2861.33	2080.83	2489.5	4972.67	4854.83	4209.67	5372	666	580	526.5	448.5	630.5	426.5	358	418
HPOL_0000065901-mRNA-1	240.5	227	157	118.5	100	432	398	249	214.5	682.5	486	376	297.5	297	274.5	247	229	1286	998.5	877	745	8250	8538	6315.5	7141.5	15181	15003.5	12531	16438	2274	1957	1700.5	1503.5	2041.5	1361.5	1154	1331
HPOL_0000066001-mRNA-1	38.17	22.17	21.5	12.67	6.25	96.67	97	36.33	50.5	98.42	95.33	86.17	73.5	11.83	8.67	20.33	13.33	68.83	80.5	88.83	100	59.25	68	71.08	57.33	68.25	48.42	50	61	42.83	54.08	60.25	75.83	120.58	119.91	105.33	85.83
HPOL_0000066001-mRNA-2	37.17	19.67	21.5	12.17	6.25	95.17	96	34.33	50.5	96.42	93.33	86.67	71.5	13.33	7.67	20.33	13.33	68.33	79	85.83	98.5	56.25	67	67.58	55.33	65.75	51.92	52.5	60	42.83	52.08	57.25	77.33	121.58	118.91	101.33	83.83
HPOL_0000066001-mRNA-3	38.17	22.17	21	12.17	6.25	96.17	96	36.33	50	97.92	95.33	84.17	73	11.83	8.67	20.33	13.33	66.83	79.5	88.33	98.5	58.25	68	71.08	57.33	68.25	48.42	50	61	42.33	53.58	60.25	74.83	119.58	117.91	105.33	85
HPOL_0000066101-mRNA-1	510.5	308	390	237	210.25	257	398	497	762	481.25	448	239	230	537	566	305	367	758	845	600	514.5	320.25	417	191.25	220	120.75	300.25	123.5	137	377	480.25	501.25	556	565.25	416.25	350	333.33
HPOL_0000066201-mRNA-1	184	139	71	71	20	319	324	260	319	475	510	249	239	85	65	75	50	1264	1542	1467	1055	253	344	202	270	136	319	76	172	330	305	420	370	400	427	354	387
HPOL_0000066301-mRNA-1	1144	719	574	498	307	2662	2534	1187	1311	3289	3454	2156	1867	290	293	233	200	3749	4033	3739	2617	2179	2641	1262	2021	1209	2661	713	1225	2288	2874	3036	2939	2940	2750	2553	2291
HPOL_0000066401-mRNA-1	9998	10628	9900	7824	7007	6999	7551	10715	12431	7613.5	6862	7895	6246	6515	6089	6803	6573	6565	5721	6387	6600	9417	11166	9456	10454	11629	7913	8544	10214	5553	7331	5920	6491	7834	8109	6613	6489
HPOL_0000066501-mRNA-1	0	0	0	0	0	0	0	0	0	0.5	0	0	3	0	0	1	0	0	0	2	4	1	0	0	0	0	0	1	2	0	0	0	0	2	3	0	2
HPOL_0000066601-mRNA-1	163	48	111	75.5	58.5	320	281	114	153	326	302	303	258.5	41.5	29.5	27	39.5	289.5	195.5	273.5	132.5	227	353.5	445.5	346.5	182	69	192	138.5	256.5	344	271	340.5	393	373	333.5	404.5
HPOL_0000066701-mRNA-1	461	263	312	253.5	190.5	1119	1080	361	434	1157	1223	1084	739.5	135.5	133.5	108	121.5	868.83	805.5	830.5	675.5	880	1367.5	1586.5	1349.5	816	300	733	560.5	1021.5	1299	1257	1360.5	1455	1325	1210.5	1442.5
HPOL_0000066801-mRNA-1	2	1	9	11	3	512	558	6	0	432	419	468	391	0	2	3	2	191	146	208	264	0	0	1	1	2	0	0	1	0	2	0	2	163	287	275	265
HPOL_0000066901-mRNA-1	2	0	0	0	1	0	0	0	0	1	0	0	0	0	0	1	0	0	0	0	0	1	0	2	0	2	0	0	0	0	1	0	0	2	3	0	1
HPOL_0000067001-mRNA-1	0	0	0	0	0	0	2	0	0	1	0	1	1	0	0	0	0	0.5	2	1	3	1	5	3	3	15	7	19.5	2.5	5	4	5	7	8	1	0	3.5
HPOL_0000067101-mRNA-1	109	77	61	72	61	205	169	75	95	117	167	225	141	57	44	41	26	183.5	200	214	140	497	545	467	470	487	629	747.5	662.5	345	313	293	389	518	408	296	379.5
HPOL_0000067201-mRNA-1	0	0	0	0	0	0	0	0	0	0	0	0	0	0	0	0	0	0	0	0	0	0	0	0	0	0	0	0	0	0	0	0	0	0	0	0	0
HPOL_0000067301-mRNA-1	19409	19076	15751	16769	15564	1557	3500	19680	22729	1366	1287	2911	4478	12992	14581	15713	11389	2401	2038	2197	1544	5739.5	5594	4726.5	4572	3997	5029	4707	5354	6276.5	7100	7209	8388	5182	4319	2346	3474
HPOL_0000067401-mRNA-1	16159	16460	16998	10594.5	8548	1013	3078	15966	19461	1109	805	1855	2697	8942	9395	9252	9728	1320	731	1204	886	1702	1745	1568	2039	1907	1425	1579	1620	1825	2634.5	2394	2538	1362	1388	1016	1004
HPOL_0000067501-mRNA-1	17	12	9	7.5	3	6	4	11	10	15	2	8	6	8	5	4	7	9	10	10	8	16	13	11	13	44	34	27	17	9	13.5	11	12	11	9	6	14
HPOL_0000067601-mRNA-1	9953	9016	7769	6237	5511	2018	2671	9084.5	11827	1421	1401	2396	2174	4575	4245	4674	4675	1805	1484	1718	1581	7066.5	6453.5	5754	6898	2913.5	2918	2883	3156	7933.5	11423	10152	10862.5	5124	5109	3125	2608
HPOL_0000067701-mRNA-1	0	0	0	0	0	0	0	0	0	0	0	0	0	0	0	1	0	0	0	0	0	0	0	0	0	0	0	0	0	0	0	0	0	0	0	0	0
HPOL_0000067801-mRNA-1	1501	931	916	363	359	504	596	1515.5	1665	541	594	457	513	490	453	491	450	418	398	452	472	1470	1808.5	1287	1574	988.5	840	646	819	2291	3408	3595	3211.5	1140	939	786	844
HPOL_0000067901-mRNA-1	399	336	363	169	157	452	412	409	480	433	367	493	362	255	246	284	207	509	390	436	420	1170	1150	861.5	890	942	906	876	930	1751	2377	2146	2142	1284	1001	741	799
HPOL_0000068001-mRNA-1	1401	1420.5	1345.5	730.5	663	446	526	1440	1451.5	361.5	253.5	601.5	595	687.5	744	922	785	500	334.5	348	484	238.5	285.5	281.5	243.5	675.5	691.5	702.5	701.5	427.5	652	575.5	653.5	737.5	607	605.5	709
HPOL_0000068101-mRNA-1	11543	11114.5	9735.5	7497.5	7060	927	1905	10912	13013.5	709.5	655.5	1611.5	2292	6791.5	7369	8102	7772	1220	748.5	1040	921	2158.5	2617.5	1859.5	2015.5	2293.5	1891.5	2550.5	2184.5	1781.5	2286	2009.5	2310.83	1889.5	1475	1278	1232
HPOL_0000068201-mRNA-1	2917	2901	2430	2074	1903	2402	2297	2932	3257	2234	2397	2787	2320	1385	1548.5	1867	1733	2159	1905	2464	2687	3753	3722.5	3361	3210	2595	2645	3263	2687.5	6143.5	7208	6945.5	7672	6398	5515.5	3282	3869
HPOL_0000068301-mRNA-1	11467	10949	10460	10795	10455	8964	10177	11190	13256	8693	7123	9391	8706	8915	9957.5	8833	8697	10211.5	8309.5	9243	9440	7679	8106	6269	8177.5	5621	5764	7806.5	8209.5	5933.5	7610	6945	7147	9819.5	9517	8844.5	9297.5
HPOL_0000068401-mRNA-1	597	454.5	581	463.5	520	236	333	571	655.5	223	169	253	291.5	396	519.5	466	469	256.5	207.5	202.5	181.5	270	279.5	236	300	313.5	275	422.5	424.5	210.5	282	265.5	263.5	384	323.5	358	351.5
HPOL_0000068501-mRNA-1	1587.5	1517.5	1111.5	1011.5	954.5	733.5	775.5	1410.5	1702.5	633.5	485	873.5	811	1020	1091	1141	887	1095.5	851	759.5	888.5	1087.5	1054	983	1003	1001	1132	1317	1227	657	962	897.5	1083.83	1231.5	1190.5	1129	1187
HPOL_0000068501-mRNA-2	1587.5	1517.5	1111.5	1013.5	954.5	734.5	775.5	1410.5	1702.5	633.5	485	873.5	811	1020	1091	1144	887	1096.5	853	759.5	889.5	1087.5	1058	983	1003	1001	1132	1318	1228	657	963	898.5	1085.83	1232.5	1191.5	1130	1191
HPOL_0000068601-mRNA-1	2947.67	2945	3024.5	2842.5	3027	1188	1616.5	3266.5	3597	1064	844	1538.5	1555	2258.5	2913	2650.33	2476.5	1464.83	1310	1231.5	1275	1519.5	1609	1344	1581.5	2161	1804.5	2330.5	2308.5	1082	1626.5	1618.33	1555.33	2208	1941.5	2068.5	2040
HPOL_0000068701-mRNA-1	1217.67	1321	1169.5	771	724.5	461.5	502	1338.5	1528	431	397.5	420.5	493.5	650	736	762.83	732	367.33	271.5	375	400	561.5	625.5	521.5	606.5	659	570	575	559.5	425.5	650	616.83	652.83	494	527	475	426.5
HPOL_0000068801-mRNA-1	428	323	443	390	326	430	550	464	569	574	537	517	405	174	216	176	154	400	355	402	373	15641	17052	14295	13751	8333	4393	6513	8973	2496	2845	2636	2841	1891	1455	1062.5	1510
HPOL_0000068901-mRNA-1	3470.67	3452.5	3101	3407	3426.5	634.5	1025.5	3406	4402.5	513	378.5	840	1012	1874.5	2310.5	2425.83	2060.5	713.83	526.5	674	592.5	1375	1627.5	1280.5	1507.5	1266.5	1149.5	1521.5	1560.5	1052	1313.5	1189.83	1344.33	1244.5	890.5	789	801.5
HPOL_0000069001-mRNA-1	13954	13968	12911	10602	9388	2499	4163	12839	15958	2735	2434	3083	3439	8652	8111	9089	9976	2903	2224	2775	2457	6565	7302	5916	7332	5815	6303	6504	7123	5818	7779	7146	7247	4726	4232	3338	3579
HPOL_0000069101-mRNA-1	0	0	0	0	0	0	0	0	0	0	0	0	0	0	0	0	0	0	0	0	0	0	0	0	0	0	0	0	0	0	0	0	0	0	0	0	0
HPOL_0000069201-mRNA-1	10	14.5	12.5	14	22.5	21	18	6.5	22	18.5	13.5	19	18.5	11.5	9	6	15	22	12.5	27.5	22	35	46.5	34	35.5	31	39	28	43	27	32.5	27.5	26	35.5	25.5	21.5	18.5
HPOL_0000069301-mRNA-1	86	82.5	99.5	84	127.5	100	112	95.5	131	109.5	123.5	128	106.5	64.5	41	44	104	133	135.5	122.5	134	225	222.5	189	206.5	226	194.5	223	240	126	199.5	183.5	177	202.5	185.5	145.5	132.5
HPOL_0000069401-mRNA-1	8	6	4	2	0	7	10	5	12	6	7	5	6	10	3	9	3	11	3	11	10	7644	6849	4641	4216	4768	2421.5	2624	7977	410	216	35	316	121	36	21	19
HPOL_0000069501-mRNA-1	1073	1185	819	731	630	1471	1446	934	1345	1508	1438	1448	1139	756	746	908	741	1912	1652	1598	1708	1830	1763	1499	1858	2465	2821	3389	3476	2393	2662	2637	2987	3025	2932	1717	1889
HPOL_0000069601-mRNA-1	3025	3000	2419	2679	2071	2867	2823	3160	3827	3079	3002	2877	2462.5	1704	1612	1892	1914	3829	3785	4166	4508	21557.3	21115	18909	16912	12173	11063	14421	14767.5	7737	7696	6736	8199	6780	5371.5	3709	4237
HPOL_0000069701-mRNA-1	0	0	0	0	0	0	0	0	0	0	0	0	0	0	0	0	0	0	0	0	0	0	3	4	1	3	3	0	3	0	0	0	0	0	1	0	0
HPOL_0000069801-mRNA-1	1101	1015	1020	837	795	1461	1431	1026	1311	1670	1355	1660	1239	880	677	804	677	2086	1706	1768	1673	3431	3881	2996	3684	2427	2558	2996	3247	6809	6622	6735	7084	5093	3627.5	2655	3283
HPOL_0000069901-mRNA-1	0	0	0	0	0	0	0	0	0	0	0	0	0	0	0	0	0	0	0	0	0	0	0	0	0	0	0	0	0	2	0	0	0	0	0	0	0
HPOL_0000070001-mRNA-1	0	0	0	0	0	0	0	0	0	0	0	0	0.5	0	0	0	0	0	0	0	0	0	0	0	0	0	0	0	0	0	0	0	0	0	0	0	0
HPOL_0000070101-mRNA-1	54.5	34.5	28	33	36	116.5	94.5	62	66.5	77.5	90.5	85.5	106	15	13.5	9	9.5	56	73.5	69	70.5	590.5	811.5	365.5	579	2009	4220.5	4907.5	3091	3048	1906	1843.5	1788.5	1850.5	767	478	615.5
HPOL_0000070201-mRNA-1	4.5	5.5	9	5	0	14.5	14.5	7	6.5	3.5	5.5	6.5	10	1	0.5	0	1.5	6	7.5	8	4.5	43.5	78.5	29.5	46	121	309.5	457.5	273.5	297	174	193.5	143.5	128.5	61	48	77.5
HPOL_0000070301-mRNA-1	0	0	0	0	0	0	0	0	2	0	0	0	0	0	0	0	0	0	0	0	0	0	0	0	0	0	0	4	1	0	1	0	0	1	2	2	0
HPOL_0000070401-mRNA-1	8890.32	8691.99	7264.32	5722.99	5239.99	983	1665.83	8771.49	9957.32	830.83	806.17	1394.83	1601.17	4483.33	4679.16	4619.5	4533.99	1166.33	1231.67	1183.83	1033.67	2774	2698.83	2275.5	2612	1744.67	2096	1977	2035.83	2614	3470.5	3428.17	3670	2308.5	2265.5	1292.67	1698.17
HPOL_0000070401-mRNA-2	8888.32	8689.99	7264.32	5722.99	5239.99	981	1659.83	8771.49	9956.32	827.83	802.17	1389.83	1599.17	4482.33	4680.16	4617.5	4530.99	1163.33	1231.67	1182.83	1028.67	2767	2699.83	2272.5	2610	1744.67	2089	1971	2027.83	2608	3463.5	3426.17	3658	2304.5	2257.5	1287.67	1697.17
HPOL_0000070501-mRNA-1	3098.32	2704.99	2443.32	2337.99	2087.99	219	455.33	3044.99	3719.32	223.33	148.67	354.33	507.67	1712.33	1798.66	1780	1888.99	289.33	265.67	308.33	180.67	721.67	770.33	493	806	377.67	383	561	637.33	741	1137	863.67	867	455	409	239.67	281.67
HPOL_0000070601-mRNA-1	0	0	1	3	3	10	5	2	1	3	7	7	4	2	0	0	2	3	5	2	3	35	11	22	25	44	15	35	42	17	14	16	11	18	19	5	6
HPOL_0000070701-mRNA-1	851	877	584	400	338	37	119	889	941	73	36	50	113	227	205	274	202	22	3	13	22	97	87	47	40	14	23	25	8	9109	12941	11621	16487	2726	768	61	227
HPOL_0000070801-mRNA-1	356	277	197.5	132.5	121.5	568.5	503	306	393.5	679	667	490	391.5	166	131	131	145.5	630.5	601	542.5	416	833.5	1034	876	871	717.5	544.5	568	667	766	922.5	955.5	1118.5	1010	1016	715.5	839.5
HPOL_0000070801-mRNA-2	356	277	197.5	132.5	121.5	568.5	503	306	393.5	679	667	490	391.5	166	131	131	145.5	629.5	601	542.5	416	833.5	1032	876	869	717.5	544.5	568	664	766	921.5	955.5	1118.5	1009	1013	715.5	837.5
HPOL_0000070901-mRNA-1	1944	1643	1600.5	1313	859	19661.5	18428	1710	1869	21578	18931	20908	15013	1378	1230	1686	1254	19737.5	16185.5	17315	20841	1868	2949	2116	2025	15378	14970.5	16231	12539	1541	1605	1517	1873	20894	24595	23166	22870.5
HPOL_0000071001-mRNA-1	19904	18873	16212.5	15582	12193	14941.5	16180	20845	24632	20677	18036	15624	12147	11298	9639	11827	10423	17018.5	14796.5	16201	16637	11181	17057.5	10869	16500	7834	8796.5	10023	12931	17956	28529	21273	20868	18436	17139	14387	13395.5
HPOL_0000071101-mRNA-1	48144	47021	37016	39296	39194	13650.5	17288	47780	55438	13269	13308	17471.5	16000	26794	29313	30671.5	23142	14899	12763	12288	12917	19758.5	21700	20014	20117	23545	23603	25380	26853	14600	19444	16985	21667	25121	23382	17863.5	19555
HPOL_0000071201-mRNA-1	11359	11316	9645	4952	4113.5	1328	2060	10841	12678.5	1491	1330	1514.5	2108	4279	4386	5370.5	4938.5	1423	967	1411.5	1221	1632.5	1675.5	1730.5	1869.5	3558.5	2128	2628	2282.5	1265	1843.5	1732.5	1638	1314.5	1395	1210.5	1132.5
HPOL_0000071301-mRNA-1	0	0	0	0	0	0	0	1	0	0	0	0	0	0	0	0	0	0	0	0	0	0	0	0	0	0	1	1	0	0	0	0	0	0	1	0	0
HPOL_0000071401-mRNA-1	967	897	829	551	452	4960	4936	887	909	6683	5279	4629	3678	473	526	533	487	4716	3704	4554	5261	3012	3303.5	2831	3546	4405	3089	3489	4662	1347	2059	1446	1569	3128	3629	3853	3316.33
HPOL_0000071501-mRNA-1	15885	16146	12015.5	12155	10657	30562.5	27685	16443	19777	28004	33591	31950	22387	6461	5934	7795	6922	17894	17325	19840.5	21161	35663.5	40472	35413	33248	27871	28115	29875	26074	68598	85555	80087.5	91855	51117	43679	24538	28977
HPOL_0000071601-mRNA-1	0	0	0	0	0	0	0	0	0	0	0	0	0	0	0	0	0	0	0	0	0	9	3	1	4	1	11	7	2	7	1	0	1	1	4	0	0
HPOL_0000071701-mRNA-1	6160	5667	5486	2629	2233	1326	1722	6296	7164	1268	1200	1227	1651	2525	2234	2673	2498	1069	930	1097	977	750	807	693	713	1788	1407	1439	1315	1088	1604	1823	1889	964	1041	1135	942
HPOL_0000071801-mRNA-1	11313	9565	10579	9269	9923	3016	4236	10424	12619	3035	2730	3490	4633	8882	10354	8997	7789	4336	3510	3475	3339	6000	5935	4546	6888	4053	4113	7476	7329	6076	8052	8544	7813	6222	4959	5103	4938
HPOL_0000071901-mRNA-1	3233.5	3248	3014.5	2199.5	1934.5	3253.5	3405	3355.5	3774	3507.5	3312	3485	2631	1772	1713.5	1894.5	1964	2926	2373.5	2637	3091.5	808.5	895.5	854.5	862.5	1660	1299	1510	1473.5	963	1374	1208.5	1402	2434	2689	2510	2252.5
HPOL_0000072001-mRNA-1	9103	9784	6934.5	12033.5	11283	12393	12503.5	8674	10463.5	14512.5	12428	14251.5	11103.5	6281.5	6782.5	7154.5	4915	12330	10271.5	11067	11856	5341.5	5759.5	5369	5017	5451.5	7035.5	7132.5	6512.5	4561	6149.5	5113.5	7558.5	8672	8086	6420	7035.5
HPOL_0000072101-mRNA-1	29738.5	24311	21313.5	25532	25557	26630	26129.5	24960.5	30766	28783	28381	28878.5	22638.5	14241.5	15742	15590	11763.5	30328	24852	26918	26760.5	10845.5	11536.5	9309.5	10838	9899	12204.5	13848	13012.5	8465	12339	10550.5	14310.5	16574.5	15599	13823	16051.5
HPOL_0000072201-mRNA-1	15306	15439	13809	9850	8599	2362	3947	15361	18536	2716	2545	3032	3334	8105	7671	8053	8067	2351	1988	2115	2269	1371	1507	1374	1513	2579	1995	2215	2082	1358	1952	1621	2247	2202	2328	2086	2052
HPOL_0000072301-mRNA-1	26744	26443	24285	20864	20070	4466.5	7362	27301	30991	5150	4311	6046	6681	15225	15665	17401	15812	5597	4257	4560	4530	6154	6258	5137.5	6105	9068	8483	9058.5	8988	5678	6698	6723.5	6967	6877	6863	5419	5699.5
HPOL_0000072401-mRNA-1	137	119	96	231	48	10761	9411	128	79	11177	8917	10194	7459	139	96	189	78.33	9938	7855	8954	10582	16	11	23	12	52	28	51	37	63	52	8	204	4692	6435.33	6318	5588.33
HPOL_0000072501-mRNA-1	99	82.5	68	51	31	2043.5	1930.5	91.5	67	1679	1368	2100.5	1555.5	67.5	48	71	49.33	1856.5	1394.5	1669.5	2105.5	101	157.5	146	133	233.5	252.5	238.5	290	86	152.5	124	195	1230	1474.33	1607.5	1524.67
HPOL_0000072501-mRNA-2	99	82.5	68	51	31	2043.5	1930.5	91.5	67	1677	1368	2100.5	1555.5	67.5	48	71	49.33	1856.5	1394.5	1669.5	2105.5	101	157.5	146	133	233.5	252.5	238.5	290	86	152.5	124	195	1230	1474.33	1607.5	1524.67
HPOL_0000072601-mRNA-1	95	72	45	48	32	155	140	83	94	173	138	150	124	54	54	58	35	145	179	151	124	217	300	209	192	350	334	326	339	142	185	166	205	245	230	169	213.5
HPOL_0000072701-mRNA-1	29157	27568	21868.5	21602.5	19992.5	4414	6958.5	26980	33077	3907.5	3746	5989.5	6493.5	15526.5	16098.5	17161.5	15655.5	4902.5	4091.5	4561.5	3925	7487.5	9626	7231.5	8913.5	7213.5	7834	9120	9935	7151	9333	7632.5	9209.5	8712	7922.5	5833	6399
HPOL_0000072801-mRNA-1	0	0	0	0	0	0	0	0	0	0	0	0	0	0	0	0	0	0	1	0	0	0	0	0	0	0	0	0	0	0	1	0	0	0	0	0	0
HPOL_0000072901-mRNA-1	53308.5	54585	46533	33432	26150	66955	62375	55401.5	63710	79666.5	69019.5	70228.5	51934	25134.5	22907.5	27862.5	25050	69619	60609.5	67202	71189	56331.5	66690	52163.5	70343	82241.5	74200.3	75120	84919.5	67568.5	98709	88837	98643.3	80198.8	92218.7	69340.5	69820
HPOL_0000073001-mRNA-1	4058.5	3774	2710	2436.5	1752.5	1535.5	1741	3410	5081.33	1227	1230	1848.5	1529	2750.5	1977.5	3587	2319.5	2198	1993	2170	2093	4298	4088	3971	4183.5	3200.5	3295.33	3952	4268.5	2935	3593.5	3066.5	3693.83	3584.83	3429.17	2076.5	2029.5
HPOL_0000073101-mRNA-1	28983	28799	24483	18671	15686	11333	13403	27699	33086.5	12130	10931	13223.5	10966	14004	13924	14832	15034	10053	8187	9407	10485	1357	1585.5	1393	1654	2509	2185	2467	2379	2203	3880	3280	3989	6696.5	8512	7785	7425
HPOL_0000073201-mRNA-1	88452.5	86427.5	70817.5	46797	37820	27786.5	32212	89633.5	100039	30339	34370.5	30552.5	28587	38052	38029.5	38967	41656	24903.5	21747	26947	26787.5	45575	55470	52419	52963.5	90517	61117.3	69870	65834	45563	61361	61763	62286.8	40094.3	39314.2	37845.5	34989.5
HPOL_0000073301-mRNA-1	1563.5	1652.5	1376	885	795	1184	1352.5	1451	1558.33	1444	1088	1226	1029.5	1021.5	970	1170	1100	1317	1051	1275.5	1431.5	585.5	755	597.5	611.5	1042.5	800	997	1101.5	373.5	495.5	449	403.5	925	912.5	996.5	984
HPOL_0000073401-mRNA-1	9	7	5	3	2	19	10	10	9	18	4	11	11	3	1	2	0	4.5	24.5	15	4	26	48	35	44	26	62	45	32	22	18	17	16	32	30	35	29
HPOL_0000073501-mRNA-1	818	736	606	492	391	2521	2056	830	997	2640	2706	2326	2017	627	563	588	528	2489.5	2240.5	2714	2936	1559	1771	1656	1453	1851	1614	1722	1806.5	1256	1660	1570	1704	2044	2021	1479	1384
HPOL_0000073601-mRNA-1	973	966	875	602	533	1127	1087	815.5	1142.5	878.5	903	1126.5	802	813	710	852	718	1523	1095	1217	1105.5	2368	1537.5	1577	1981	1569	2242.5	1986.5	1489.5	4613	7400.5	6375.5	8237.5	4356	5374	3050	2530
HPOL_0000073701-mRNA-1	906	898	694	466	383	644	694	748.5	924	633.5	495	668.5	586	732	695.5	788	627	894	734	761	583.5	2842	2598	2084.5	2538	1919	1760.5	1944.5	2263.5	2384	3646.5	3696.5	3369	2325	2239	1768	1597
HPOL_0000073801-mRNA-1	3097.5	2911.5	2821.5	2578	2557.5	315	649	3130	3708	311	191	515	672.5	1989.5	2317	2087.5	1901.5	564	369.5	405.5	264	1412	1400	1100.5	1556	1010	827	1065	1147	903.5	1239	1139	1274	896	803.5	611	544.5
HPOL_0000073901-mRNA-1	60609	46993	50579	37446	34658	99066	89286	64451	76457	77533	72328	93003.5	84936	31904	29596.5	27135	29083	78490	73782	65525	60963	96867	105972	65752.5	87996	73306	92074	120188	101461	202914	252885	242589	266086	202174	181051	129320	155422
HPOL_0000074001-mRNA-1	0	0	0	1	0	2	0	1	3	1	1	0	0	0	0	0	0	0	2	1	0	2	3	0	2	0	0	0	0	2	2	0	3	1	1	2	1
HPOL_0000074101-mRNA-1	9526.5	8785.5	8096.5	8706	8232.5	1318	2253	9829	10967	1145	970	1965	2468.5	6436.5	7128	7058.5	5761.5	2041	1403.5	1582.5	1107	5063	5200	4346.5	5290.5	3803	3789	4128	4400	3315	4262	4210	4582	3662	3550.5	1968	2053.5
HPOL_0000074201-mRNA-1	32392	30462	29788	25816	22329	44996	42994	31555	37399	56995	60927	42333	32192	16213	15949	19366	19165	37470	37074	38716	38355	107208	129131	107710	116258	128205	105844	122757	131853	72715	86886	78473	88186	84368.5	85126	62471.5	65225
HPOL_0000074301-mRNA-1	808	514	378	360	280	143	192	425	745	199	182	216	186	268	254	364	319	327	246	319	243	7338.5	9030	7050	7412	6059	6310	7206	7193	3801.5	2901	3141	2686	2016.5	813	534.5	653
HPOL_0000074401-mRNA-1	2817.5	2786	3002	2339.5	2356.5	1067.5	1319.5	2586.5	2975.5	792	693.5	1326.5	1773.5	2342.5	2798	3089	1944	1519.5	1076.5	929	1001	2770.5	3163	2428	2824	1652.5	1549.5	3241	2741.5	1897.5	2873.5	3474.5	3085	2397.5	1776	1771.5	2119.5
HPOL_0000074501-mRNA-1	512.5	464	545	472.5	356.5	104.5	174.5	474.5	533.5	72	74.5	137.5	252.5	430.5	517	478	365	183.5	116.5	93	72	245.5	348	227	301	115.5	89.5	315.5	312.5	244	339.5	410.5	345	207.5	166	163.5	209.5
HPOL_0000074601-mRNA-1	0	0	1	0	0	0	0	0	0	0	0	0	0	0	0	0	0	0	0	0	0	0	2	0	0	0	1	0	0	0	0	0	0	3	0	0	0
HPOL_0000074701-mRNA-1	11	18.5	15	12.5	5	1086	717	19.5	9	1106.5	974	871.5	730.5	12.5	10.5	27.5	8	641.5	571.5	751.5	877.5	32.5	35.5	15	27	19.5	11.5	20	24	7	11	10	23	287	385	493.5	379.5
HPOL_0000074801-mRNA-1	95	104.5	69	15.5	10	85	83	123.5	107	59.5	33	90.5	76.5	40.5	31.5	87.5	25	149.5	105.5	48.5	79.5	501.5	464.5	310	480	218.5	314.5	386	398	126	260	253	223	224	376	223.5	172.5
HPOL_0000074901-mRNA-1	4583	4654.5	4203	3947	3740	847.5	1449	4009	5111	954	676.5	1173	1233	2551.5	2585	2844.33	2958	1036	724	848	937	307.5	285	264	277.33	1059	1108	1164	1004	572	950	801	1033	1068	1015	969.5	984.83
HPOL_0000075001-mRNA-1	6	13	10	8	12	1	1	57.5	20	1	0	4.5	7	11	23	8	3	1	7	0	3	1	1	1	2	3	0	0	2	2	1	10	16	5	8	0	17.5
HPOL_0000075101-mRNA-1	70.67	52.33	9.5	8	11.5	683.17	60.5	26.67	33.17	112.83	17	112.17	58.83	272.33	21	60.33	6.17	69.83	189.83	44.17	26	96.83	243.17	86.67	191.83	126.67	145	162.5	279.5	96.33	145.83	79.33	180.83	155	102.33	63.33	74.83
HPOL_0000075201-mRNA-1	367	328.83	41.5	47.5	28	1675.17	482.5	185.17	299.67	172.33	137	1311.83	430.83	1581.33	285	660.33	238.17	1170.83	1500.83	1014.5	286	164.67	444.67	253.67	441.33	282	331.5	389.5	613.67	260.83	344.33	241.83	578.83	300.33	184.17	217.67	191.83
HPOL_0000075301-mRNA-1	2157.5	2127	323	303.33	126.5	5011.5	1812.5	1517	2546	703	393.5	4916.67	1826	6292	1430.5	2322.5	993.5	4434.5	7219.5	3459.5	1235	1525.83	5870	2567.5	4085.5	2171.83	2447.5	4087	5002.33	3150	5040.5	3936	5954.75	2815.5	2328.5	2572.33	1925
HPOL_0000075401-mRNA-1	49977.3	39949.5	17227	23716	16197.2	19560.5	17516.8	48379.3	63895.2	17136	13588.3	18728	14256.3	24871	17449.8	20210.2	15755.8	36260	54872.8	36273.7	30140.5	2120.83	6063	2441.5	3264	1654.83	2972.5	4179.33	3021.5	18405.8	35453.7	28634.7	52112.6	43255.2	63321.5	40167.7	47710.3
HPOL_0000075501-mRNA-1	151925	150190	111358	106482	78569.5	426177	395153	150560	182328	576891	508668	407145	282685	124126	104132	129804	110712	547308	500966	574488	564690	5043.67	8040.33	5949.83	11716	6085	3100.67	5067.5	8766.33	13958.5	37245.7	32411.3	41555.3	66071.5	113993	74511.7	72983
HPOL_0000075601-mRNA-1	185554	173095	124681	116444	93591	168553	158454	186010	222124	225448	176047	156496	123668	154520	125867	146042	126506	260136	339739	275828	250446	8416.67	11947.3	8975.67	15491.5	5888.33	3404.17	6004.67	10937.3	21167	42941.2	35347.3	63922.6	57704.3	96592	59280.8	56729.5
HPOL_0000075701-mRNA-1	15493	12889.8	9031.33	12957.8	9992.33	18804.3	16827.3	13552.2	17914.7	12267.7	10760.7	16830.8	12691.3	1018.17	976	1131.83	702.17	4779	5348.33	4152.17	3685.83	227776	246091	227677	233915	261323	278216	296732	277952	252297	354337	287797	351525	282883	274761	222827	249869
HPOL_0000075801-mRNA-1	0	0	0	0	1	1	0	1	3	1	0	0	1	0	0	0	0	0	1	0	2	0	0	0	0	0	0	0	0	3	2	1	0	0	0	0	2
HPOL_0000075901-mRNA-1	11986	11318	10591	6267	5168	5708	6448	11458	13726	6153	5138	5719	5336	5860	5869	5974	5971	5270	4279	5168	5175	3632	3846	3444	4257	4034	3529.5	3712	3901.5	2764	4261.5	3521	3883	4882	5433	5189.5	4704
HPOL_0000076001-mRNA-1	2237	1635	1731	1266	1080	1722	1622	2203	2680.5	2050	1917	1599	1418.5	729	608	599	639	875	861	900	768	17102	22407	19082	19256	29027	22312.5	24826	24219.5	14393.5	18206	16771	18560	15180	14440	12555	12999
HPOL_0000076101-mRNA-1	3700	3847	3734	2181	1936	1155	1554	4167	4498.5	1403	1263	1324	1312.5	1934	1966	1918	1970	1145	1022	1114	1085	1088	1315.5	1128.5	1286	2346.5	1740	1748	1789	1438.5	2181.5	2056	1994.5	1753.5	1690	1544.5	1541
HPOL_0000076201-mRNA-1	1	0	2	0	0	3	1	0	0	0	0	2	1	0	0	0	1	0	1	1	0	5	5.5	4.5	6	4.5	4	9	12	8	12	19	24.5	20	9	8	11
HPOL_0000076301-mRNA-1	20844	20814	18913	12172	9877	4067	5842	21609	24848	4764	3786	4822	4981	10079	9782	10876.5	10914	4403	3367	3993	4007	2342	2607	2226	2619	3435	2959	3279	3052	2355	3343	3002	3556	3383	3770	3302	3212
HPOL_0000076401-mRNA-1	0	0	0	0	0	0	0	0	0	0	0	2	0	0	0	0	0	0	0	0	1	0	0	0	0	0	0	0	0	0	0	0	0	2	0	0	0
HPOL_0000076501-mRNA-1	4273.5	3537.5	3709.5	3742	4189	2736.5	3238	4101.5	4976.5	1963.5	2101	3028.83	3274	3876	4583.5	3808.5	2727.5	3155	2909.5	2670	2475	4115.5	4041	2672.5	3337	2584.5	3274.5	3829.5	4203	3895.5	5374	5957.5	5968	6649	5391.5	4390.33	5606.5
HPOL_0000076601-mRNA-1	34	28	33.5	22	12	36	36	94.5	51	6.5	29.5	27.5	35	39	31.5	16	26	68.5	66.5	36	27	173.5	164	92	119.5	67	110	96	123	100	192.5	191	225	218.5	231	143.5	188.5
HPOL_0000076701-mRNA-1	0	0	0	0	0	0	0	0	0	0	0	0	0	0	0	0	0	1	0	0	1.5	1	0	1	1	1	0	0	0	0	0	1	0	2	3	0	0
HPOL_0000076801-mRNA-1	0	0	0	0	0	0	0	1	0	0	0	0	0	0	0	1	0	0	0	0	0.5	0	0	0	0	0	0	0	1	0	0	0	0	1	0	0	1
HPOL_0000076901-mRNA-1	3107.5	2892.5	2925	3971	4240	2130.5	2615	3488.5	4037	1730.5	1679	2677	2800	3629	4280	3759.5	2374	2857.5	2500	2064.5	2009	5461	5946.5	3231.5	3419	4191	5910	6536.5	5707	3453	4622	4796	5201	6158	4967.5	3624.33	4546.5
HPOL_0000077001-mRNA-1	350	299	261	214	138	2681	2504	251	321	3553	2990	2803	1981	184	143	223	151	2604	2291	2703	2785	6	8	9	3	52	42	47	42	59	146	142	196	966.5	1383	1461	1496
HPOL_0000077101-mRNA-1	87	65	62	56	36	128	133	85.5	97	190	201	136	101	23	39	32	42	188	155	165	147	54	40	27	34	91.5	162	121	108	68	59	65	51.5	115.5	89.5	56.83	76
HPOL_0000077201-mRNA-1	6	2	3.5	2	5	14	34	2	3	15	14	25	16	4	3	1	2	19.5	12	20	11	11	26	25	17	28	31	24.5	16	2	14	4	8	17	25	11	15
HPOL_0000077301-mRNA-1	0	0	0	1	1	0	0	0	0	1	1	0	1	1	2	0	2	1	0	1	0	0	1	0	1	3	1	3	3	0	0	3	0	1	1	1	0
HPOL_0000077401-mRNA-1	109	121	65	64	53	21	31	65	92	15	23	22	23	65	59	77	78	23	11	13	9	113	187	87	120	167	173	152	178	677	1028	887	1027	241	74	40	57
HPOL_0000077501-mRNA-1	246	366	203.5	373	238	15495	14261	265	257	18626	16725	17026	10736	187	201	312	152.5	16489.5	14786	17303	17173	138	180	90	142	412	392.5	458	377	1745	2612	2500	2994	10746	14384	10208	11148
HPOL_0000077601-mRNA-1	11	8	7	8	10	215	204	9	3	238	153	192	125	8	12	9	4.5	192	178	224	151	58	58	75	67	108	75.5	96.5	80	29	63	84	71	104	126	105	99
HPOL_0000077701-mRNA-1	8664.2	7867.55	6806.9	6201.57	6220.24	21624	19953	7990.21	9401.52	19428.7	18665.7	20747.3	16372.4	4748.59	5035.92	5347.92	4350.93	20616	17802.7	19619	21974.2	3686.61	4253.6	3299.28	3458.28	3435.28	3669.61	4253.47	4150.27	2711.96	3373.62	3062.95	3714.61	10081.2	13464.1	11437.2	11482.2
HPOL_0000077701-mRNA-2	8662.2	7868.55	6808.9	6199.57	6219.24	21633	19960	7991.21	9401.52	19431.7	18672.7	20755.3	16370.4	4746.59	5035.92	5348.92	4352.93	20628	17821.7	19623	21985.2	3693.61	4264.6	3307.28	3462.28	3434.28	3671.61	4263.47	4152.27	2717.96	3371.62	3069.95	3715.61	10094.2	13471.1	11453.2	11497.2
HPOL_0000077701-mRNA-3	8662.2	7865.55	6805.9	6199.57	6219.24	21619	19950	7988.21	9399.52	19425.7	18665.7	20737.3	16358.4	4746.59	5035.92	5346.92	4350.93	20607	17799.7	19618	21966.7	3678.61	4244.6	3293.28	3457.28	3422.28	3663.61	4234.47	4141.27	2711.96	3368.62	3058.95	3708.61	10075.2	13457.1	11429.2	11476.2
HPOL_0000077801-mRNA-1	6293	6862.33	5657	4318	3988	3621	4176	5880	6638	3183	2134	4219	3799	3829	3794	4711	4494	4518.5	3140.5	3556	3746.5	3134.5	3711	3132.5	3434	4356	4002	5234	4703.5	2175	3307.5	2879	3385	4477	3976.5	4599.5	4651.5
HPOL_0000077901-mRNA-1	10872	9563	8771	8521	8257	2348	3566	10202	12295	2191	1768	3026	3694.33	6393	6923	7311	6130	3114.5	2468.5	2275	2457	3072.5	3009.67	2495.5	3042.67	2865.5	3081	4487.67	4442.5	3161	4047.5	3760.33	4373	4067	3742.83	3469.5	3487.17
HPOL_0000078001-mRNA-1	0	0	0	0	0	0	0	0	0	0	0	0	0	0	0	0	0	0	0	1	0	1	0	0	0	0	0	0	0	0	0	0	0	0	0	1	2
HPOL_0000078101-mRNA-1	20650.5	20236.8	18139.5	17316.5	15423	49837.5	45097.5	20024.5	24038.5	50153	52535.5	45475	35663.7	12185.5	11917.5	13883	12066.5	42497.5	36239	38494.5	42503.3	7223	8120.17	6872	7522.17	8571.5	9917.33	10705.2	9932.5	10133.5	12777.5	10186.3	12809.5	19659.5	26913.8	19611.5	19992.7
HPOL_0000078101-mRNA-2	20650.5	20236.8	18139.5	17317.5	15423	49837.5	45098.5	20025.5	24038.5	50154	52538.5	45475	35663.7	12185.5	11917.5	13883	12066.5	42500	36240	38495.5	42503.3	7223	8120.17	6872	7522.17	8571.5	9917.33	10705.2	9932.5	10133.5	12777.5	10189.3	12809.5	19660.5	26916.8	19612.5	19993.7
HPOL_0000078201-mRNA-1	7196	7272	6451	4104	3349	2050	2539	7462	8679	2072	1845	2172	2311.33	3692	3599	3773	3716	1621	1284	1721	1835	524	658	534	616	1701	1291.33	1346	1205.33	939	1368	1150	1325	1551	1717.67	1609.33	1446.33
HPOL_0000078301-mRNA-1	486	452	467	367	239	682	674	478	502	865	920	653	602	176	181	161	163	477	393	489	584.33	777	799	679	860	659	732.33	603	597	825	993	971	783	636	536	623	765
HPOL_0000078401-mRNA-1	0	0	0	0	0	0	0	0	0	0	0	0	2	0	0	0	0	0	0	0	0	0	0	0	0	0	0	0	1	0	0	0	1	4	1	1	0
HPOL_0000078501-mRNA-1	849	647	779.5	564	459	1153.5	1076	809	903	1325	1393	1094.5	800	318	342.5	355.5	380.5	1071.5	1029	1143.5	1000	5862.5	6771.5	5245.5	6426	3759	3869.5	4298.5	5395.5	2558	2978.5	2846.5	2603	2155.5	1609.5	1135.5	1498.5
HPOL_0000078601-mRNA-1	4228	4068	4245.5	4265.5	3764.5	2454.5	3120.5	4379.5	5023.5	2487.5	2013	2827.5	2523.33	3114.5	3254	3169.5	3223.5	2692	2102.5	2445	2749	276	367	211.5	305	2449.5	2411.83	2953.2	2445.83	644.5	952	881.5	1022.5	2506.5	2593.17	3045.83	2728.83
HPOL_0000078601-mRNA-2	3562	3390	3546.5	3404.5	2923.5	2401.5	2919.5	3620.5	4141.5	2451.5	1991	2695.5	2333.33	2363.5	2527	2465.5	2478.5	2611	2053.5	2402	2673	220	313	183.5	255	2309.5	2311.83	2780.2	2328.83	516.5	758	658.5	812.5	2397.5	2499.17	2986.83	2610.83
HPOL_0000078701-mRNA-1	1105	1080	1196.5	875	731	2411.5	2338	1267	1379	2995	2960	2483.5	1825	538	533.5	635.5	684.5	2128.5	1800	2218.5	2437	8098	9558	7432	8880	6752	6410.5	6868.5	8195.5	4119	4909.5	4087.5	4092	4199	3577.5	2956.5	3329
HPOL_0000078801-mRNA-1	40888.2	39051.2	35513.3	29119.8	27348.2	20373	23908.8	38379.8	45674.7	19328.2	17043.5	22270	20483	24563.7	25717	25281.5	25740	21718.3	16114	18309.3	19799.7	6840.5	7213.67	6293.5	7868.5	10009	8703.75	11589.7	10900.8	7393	11294	9856.33	11280.5	18955.7	21120.3	19912.3	19890.5
HPOL_0000078901-mRNA-1	3754.17	3795.17	3088.83	2026.33	1713.67	1062.5	1375.33	3632.33	4202.67	1035.67	860.5	1225	1165.67	1809.17	1857.5	1901	1946	1246.83	1032	1102.33	1218.17	587.5	588.67	460.5	601	828	765.25	831	756.83	588	925.5	867.83	1015	1221.67	1398.83	1248.83	1240
HPOL_0000079001-mRNA-1	4314.67	4009.67	3600.83	2114.83	1684.17	2089.5	2395.83	4339.83	4912	1863.17	2356	1976	1991.67	2177.33	2079	2581.5	2260	2007.33	1646	1938.33	1865.67	1617.5	2083.17	1868.67	2157.5	3494	2071.75	2385.17	2234.5	1465.67	2462.5	2519.83	2491.5	1950.5	1902.5	2164.83	1718
HPOL_0000079101-mRNA-1	15444	15245	13055	8525	6634	19713	17759	15606	18017.7	20808	20731	17313	14456	7183.83	6593.5	8095	7286	15435	13604	15489	17078	14250	17655	15187.8	16658	23998.5	18245.2	19560.2	20593.3	10816.3	13702	13907	14657	15669.7	18386.3	17374	14934
HPOL_0000079201-mRNA-1	0	0	0	0	0	0	0	0	0	0	0	0	0	0	0	0	0	0	0	0	0	0	0	0	0	0	0	0	0	0	0	0	0	0	0	0	0
HPOL_0000079301-mRNA-1	0	0	0	0	0	0	0	0	0	0	0	0	0	0	0	0	0	0	0	0	0	0	0	0	0	0	0	0	0	0	0	0	0	0	0	0	0
HPOL_0000079401-mRNA-1	0	0	0	0	0	1	4	0	1	1	0	0	1	0	0	1	0	0	1	0	0	1	2	5	4.5	2	0	7.5	4	2	2	3	1	7	3	0	0
HPOL_0000079501-mRNA-1	0	0	0	0	0	3	0	0	0	0	1	0	0	0	0	0	0	0	0	0	1	1	7	1	1	0	0	0	2	2	0	0	2	1	0	0	0
HPOL_0000079601-mRNA-1	0	0	0	0	0	0	0	0	0	0	0	1	0	0	0	2	0	0	0	0	0	5	0	4	0	1	0	9	1	0	1	1	0	2	0	0	4
HPOL_0000079701-mRNA-1	0	2.5	0	0	0	5.5	4.5	0.5	4.5	2	1.5	14.5	3.5	0	0.5	2	2	6	3.5	5	7	20.5	17	12	11.5	13.5	18.5	45.5	16.5	3	12.5	12.5	20.5	27.5	13.5	5.5	6
HPOL_0000079801-mRNA-1	2530	2167.5	2210	1845	2077	6280.5	5470.5	2558.5	3084.5	6471	5958.5	6365.5	4237.5	1430	1366.5	1718	1366	6297	5990.5	5709	5544	7099.5	6505	5304	6202	6094.5	7007.5	6406	7593	5280	5473.5	5317.5	5769.5	7472.5	7964.5	4900.5	5087
HPOL_0000079901-mRNA-1	878	800	738	564	447	1386	1459	847	886	1403	1311	1438	1169	371	407	460	436	1468	1226	1578	1688	2746	3234	2417	2743	3587	3034	3311	3136	2260	2956	2530	2442	2569	2420	1465	1539
HPOL_0000080001-mRNA-1	241	231	233	174	97	264	294	228	231	382	410	314	233	62	52	68	60	277	236	313	342	658	706	503	537	1669	1341	1555	1771	308	291	245	228	370	292	227	246
HPOL_0000080101-mRNA-1	13270	12560	11902	7807	7326.5	6890	7419	12927.5	14363	7632.5	6543	7493	6072.5	5947	5787.5	6449.5	6488	5581.5	5114.5	5670	5851.5	10324	11501.5	10860	11194.5	14454.5	11289.5	12917.5	12559.5	8882.5	12400.5	11296	12409	9164	9622	8035	8061
HPOL_0000080201-mRNA-1	19066	18982	16424	11857	10701	4523	6077	18169.5	20679	5143.5	4336	5753	5168.5	8847	8824.5	9849.5	9759	4544.5	3567.5	4306	4326.5	9079	10295.5	9098	9980.5	11585.5	10055.5	11062.5	11643.5	6837.5	9094.5	8094	8706	8195	7413	6781	6227
HPOL_0000080301-mRNA-1	3222	3097	2450.5	1708	1518	793.5	931	3266.5	3640	923	985.5	903.5	875.5	1416.5	1290.5	1504	1501	978	820	982	959	786.5	956	863.5	847	1023	1014.5	1153	1053	861.5	1194	1091.5	1334.5	1036.5	1066.5	920.5	943
HPOL_0000080401-mRNA-1	1855	1608	1256.5	983	911	823.5	820	1576.5	2052	686	587.5	862.5	814.5	978.5	820.5	975	965	860	642	702	671	28534.5	34766	28452	26988	22149	15189.5	21815	31193.5	5409.5	6525	5620.5	6555.5	5093.5	3551.5	2758.5	3681
HPOL_0000080501-mRNA-1	1085	1457	602	868	449	3302	2937	1184	1615	2041	1767	2680	1842	569	333	463	207	1298	1283	1670	1634	778	845	646	756.5	1467	1050	1126	1362	406	503	463	633	873	1161	899	752
HPOL_0000080601-mRNA-1	700	958	734	550	461	1367	960	936	1213	1232	1254	1381	888	471	412	652	466	1271	831	1185	1396	1334	1856	1364	1494	3270	2533	2823	3171	2462	2755	2573	2598	1917	1546	1283	1448
HPOL_0000080701-mRNA-1	33377	25208	29275	26399	20063	66914	60675	33213	41499	75584	75450	61173	48351	16323	13871	11669	14624	44073	43807	42785	35106	70123	97605	79915	93478	82898	174857	134988	78136.5	275105	351374	301506	340184	224820	201639	169457	179910
HPOL_0000080801-mRNA-1	21834	21861.5	18235	13615.5	11815	8600	10395	20262.5	23560	9736.5	7472	9979	8559.5	11067	10571.5	12142	12351	8520	7067	8147	8926.5	5133	5503	5066	5748.5	6269.5	5397.5	6227	6181.5	4105	6033	5210.5	6181.5	7059	7125.5	6925.5	6876
HPOL_0000080901-mRNA-1	89	73	45	70	22	85	87	69	79	113	113	85	51	30	25	39	33	100	124	96	132	42	51	29	47	80	60	70	80	31	47	24	27	32	35.5	32	39
HPOL_0000081001-mRNA-1	17472	17198.5	12655	10782.5	8970.5	4290	5066	16930.5	19787	4457.5	2902	4689	4533.5	10086	9343.5	9466	9172	5644	5302	4876	3842.5	16623	21034	15856.5	17490	11001.5	8970.5	11534	16264.5	8164	12113	11412.5	10197	5231	3960.5	4121.5	4894
HPOL_0000081101-mRNA-1	9149	9133	7544	7167	7663	3349	4014	8459	10116.5	3101	2610	4190	3812.5	6049	6086	7415	7101	4142	2902	3212	3560.5	3487	3584	3244	3711	6335	5179	6307	5837	3378	4767	4362	5380	5233	4557.5	4609	4803
HPOL_0000081201-mRNA-1	0	0	0	0	0	0	0	0	0	0	0	0	0	0	0	0	0	0	0	0	0	0	0	0	0	0	0	0	0	1	0	0	0	0	0	1	0
HPOL_0000081301-mRNA-1	0	0	0	0	0	0	0	0	0	0	0	0	0.5	0	0	0	0	0	0	0	0.5	0	2	2	0	7	0.5	0	0	0	1	0	0	0	0	0	0
HPOL_0000081401-mRNA-1	0	1	0	2	1	7	4	0	0	11	4	8	8	0	0	0	0	3	11	7	11	6	6	6	4	11	4	11	6	414	352	340	287	193	44	47	46
HPOL_0000081501-mRNA-1	288	226	200	509	158	22031	19503	224	100	26284	20533	21905	14872	242	101	369	121	18733	16174	17460	20657	2	4	0	0	3	2	3	6	86	48	7	408	9080	11727	12747	12477
HPOL_0000081601-mRNA-1	141	154	122.5	89	66	156	170	131	147	179	182	170	122	64	108	115.5	128	113	135	121	167	292	336	239	304	258	255	278	256	123	156	141	181	102	157	95	94
HPOL_0000081701-mRNA-1	169864	176058	195374	167152	149329	26609	53076	154984	204116	23624	24521	37794	39065	123488	110722	133434	123663	6505	5026	12067	7231	39170	68696	36058	60150	20009	27986.5	27468	38683	27412	43317	37130	32080	15325	14614	13688	11495
HPOL_0000081801-mRNA-1	1186	1302	1093	584	482	1027	1102	1227	1258	921	686	1238	1027	504	603	824	653	1146	819	916	1003	1409	1681	1160	1546	1744	1275	1755	1649	850	1269	1307	1206	1530	1490	1396	1412
HPOL_0000081901-mRNA-1	4	5	4	5	3	23	7	3	13	29	25	16	14	15	15	4	8	43	55	35	15	7	11	10	10	12	12	9	16	247	251	253	209	87	28	23	17
HPOL_0000082001-mRNA-1	739	603.5	584	377	278	2623	2087	662	801	3030.5	2723	2266	1546	456	388	616	559	2814	2427	2697	2913	1826.5	2004	2188	2057	3005.5	1851.5	2593	2345	1251.5	1340	1371	1464	1712	1769	1374	1480
HPOL_0000082101-mRNA-1	126	128	62	90	81	29	47	83	136	41	50	44	36	34	35	42	33	39	38	53	47	1649.5	1667	942	936	5014.5	3564.5	3315	4207	578.5	293	305	214	272	94	82	133
HPOL_0000082201-mRNA-1	0	0	0	0	0	0	0	0	0	0	0	0	0	0	0	0	0	0	0	0	1	1	0	0	0	0	0	0	0	0	0	0	0	1	0	0	0
HPOL_0000082301-mRNA-1	0	0	0	0	2	1	0	0	0	1	0	2	3	0	0	0	1	0	1	0	1	1	1	0	0	1	2	0	4	0	0	0	2	0	1	3	2
HPOL_0000082401-mRNA-1	4	0	0	1	0	1	0	0	0	1	4	0	2	1	1	0	0	3	0	5	3	20	11	6	5	11	12	12	4	3	7	4	2	12	10	2	3
HPOL_0000082501-mRNA-1	0	0	0	1	0	0	0	1	0	0	0	0	1	0	0	0	0	3	0	0	0	5	1	3	1	8	1	0	1	1	1	3	4	0	1	1	0
HPOL_0000082601-mRNA-1	0	0	0	0	0	0	0	0	0	0.5	0	0	0	0	0	0	0	0	0	0	0	1	1	0	1	0	0	0	0	0	1	1	0	2	0	0	0
HPOL_0000082701-mRNA-1	0	0	0	0	0	0	0	0	0	0	0	0	0	0	0	0	0	0	0	0	0	0	1	0	0	0	3	3	0	3	1	0	0	2	0	0	0
HPOL_0000082801-mRNA-1	1449.5	1056	787	1033	767	2361	2030	1293.5	1448	2077	2346.5	2409	1575	955	723	911	1024.5	2855	2432	3143	2473	19156	18747	17977.5	16762	12679	14147.5	11773.5	14123	9845	12012.5	12281	12609.5	9969	9189	5989	6851
HPOL_0000082801-mRNA-2	1449.5	1056	787	1033	767	2361	2030	1293.5	1448	2077	2346.5	2409	1575	955	723	911	1024.5	2855	2432	3143	2473	19156	18747	17977.5	16762	12679	14147.5	11773.5	14123	9845	12012.5	12281	12609.5	9969	9189	5989	6851
HPOL_0000082901-mRNA-1	0	0	0	0	1	7	1	2	0	4	2	0	4	0	0	3	2	3	3	10	6	11	15	11	9	38	13	25	10	5	11	9	12	8	15	7	4
HPOL_0000083001-mRNA-1	139	118	171	135	85	260	261	249	201	225	266	270	214	84	115	146	137	223	226	254	214	162	155	144	137	189	247	186	217	226	290	268	287	341	315	235	276
HPOL_0000083101-mRNA-1	22146	21533	26641	33622	25161	18232	19228	24828.5	30289	26911	19972	18425	18129	6734	13186	14720	16774.5	15819	12697	18742	18316	71999	47291	70087	57071	43626	39058	44471	37652	41510	25674.5	27834	25416	24915	34023	15093	13676
HPOL_0000083201-mRNA-1	1	4	3	0	3	0	2	2	4	0	0	2	1	1	1	1	2	9	2	1	1	0	5	9	3	7	2	3	8	3	4	3	0	15	5	5	13
HPOL_0000083301-mRNA-1	566	495	386	271	134	2033	1940	541	419	2295.5	2020	2246	1661	174	272	190	229	2077	1744	2054	2298	240	297	195	227	409	328	306	333	191	285	217	289	1327	1580	1731	1713
HPOL_0000083401-mRNA-1	103	105	102	86	62	1636	1369	84	106	1759.5	1569	1509	1013	47	47.5	47	43	1868	1806	2027	2204	48	82	45.5	61	620	877	767	610	109	83	68	69	1028	865	921	956
HPOL_0000083501-mRNA-1	17358	18747	15704	9372	8402	3315	4389	17491	19813	3907	3493	4097	4149.5	7337	7188.5	8661	8416	3401	2232	2859	3223	2392	2933	2444.5	3132	5249.5	4586	4640	4336	1915	3221	2928	3180	3053.5	3616	3404	3363
HPOL_0000083601-mRNA-1	205	223	150	124	92	977	774	207	275	1034	1038	898	683.5	164	124	160	134	1499	1309	1423	1567	853	969	985	831	1554.5	1295	1338	1452	496	625	616	559	1043.5	954	928	738
HPOL_0000083701-mRNA-1	26185	25639	23400	16575	13181	6469	8650	26013.5	31004	7250.5	6108	6914	6891	13794	13242	15312	14976.5	6407	4650	5786	5991	3186	3316	3008	3549	7485	5570	6107	5604	3458	5005	4613	5124	5090	5625	5529	5228
HPOL_0000083801-mRNA-1	1425	1090.5	1381	1499	1693	524.5	618	1420.5	1694.5	400.5	415.5	623	854.5	1470.5	1700.5	1520.5	1072	747.5	584	578	619	931.5	802.5	527	764.5	546	527	1001	968	653.5	876	899.5	774.5	1041	849	729	878.5
HPOL_0000083901-mRNA-1	7232	5660.5	6198	6481	7493	2625.5	3221	6821.5	8022.5	2090	1961.5	2791.5	3706.5	5836.5	7079.5	6650.5	4664	3461.5	2637	2735	2942	3820.5	3499	2774	3382.5	2789	2623	4622	4326	2825.5	3559	3905.5	3463.5	4461	3857	3520	3811.5
HPOL_0000084001-mRNA-1	3049	2396	2985	2062	1422	8225	7785	3260	3925	9615	8649	7414	6613	1357	1337	1456	1570	8082	6665	7656	8194	8402	9112	8317	8580	7392	6074	5568	6692	4270	5973.5	6095	5587	6335	7993	8291	7295
HPOL_0000084101-mRNA-1	24	10	7	5	5	42	31	5	15	35	43	31.5	17	2	5	6	1	52	47	30	40	23	15	24	29	35	20	22	15	18	24	45	26	15	10	18	21
HPOL_0000084201-mRNA-1	0	0	0	0	0	0	0	0	0	0	0	0	0	0	0	0	0	0	0	0	0	0	0	0	0	0	0	0	0	0	0	0	0	0	0	0	0
HPOL_0000084301-mRNA-1	1042	1039	1110	1011	703	1916	1967	1196	1291	2998	2582	2000	1612	757	836	783	880	2632	2597	3040	2995	3554	4232.5	3318	4617	2987	2889.5	2922.5	3324	2899	3866	3714.5	3268	2233	2213.5	1860	1875
HPOL_0000084401-mRNA-1	86	69	50	197	74	11715	10283	77	48	10959	10272	10190	7373	128	64	180	24	9083	7421	9570	10345	23	35	23	31	23	21	17	30	17	47	19	125	2652	5523	5233	4135
HPOL_0000084501-mRNA-1	2879	2383	2383	1717	1483	2557	2580	2592	3316	2686	2348	2538	2001	1546	1251	1150	1483	2266	2146	2177	1588	5044	6232	5757	6275	2693	1604.5	2460.5	2600	9812	13403	11703.5	13619	6268	4814.5	3576	4118
HPOL_0000084601-mRNA-1	5	0	3	9	3	705	481	3	5	788	711	517	400	8	4	6	3	618	581	597	726	0	0	1	0	0	0	0	0	0	0	0	7	77	163	198	183
HPOL_0000084701-mRNA-1	786	703	704	490	330	293	371	738	933	430	299	303	300	545	555	702	531	495	165	272	356	1195	1433	1093	952	663	238	626	478	52	68	51	57	306	284	327	339
HPOL_0000084801-mRNA-1	21.5	19	25	22.5	6.5	1785.5	1610.5	19.5	8	1585	1215	1554.5	1182.5	18.5	19.5	22	8	1601	1349.5	1556.5	1383	0	1	0	0	3	0	2	0.5	3	3.5	0	19.5	572.5	737.5	881	818
HPOL_0000084901-mRNA-1	0	0	0	0	0	0	0	1	0	0	1	0	2	0	0	0	0	0	0	0	3	0	2	4	3	2	12	4	1	9	16	6	1	1	2	1	1
HPOL_0000085001-mRNA-1	0	0	0	0	0	0	0	0	0	0	0	0	0	0	0	0	0	0	0	0	0	0	1	0	2	0	0	0	0	4	2	3	4	2	0	0	0
HPOL_0000085101-mRNA-1	0	0	0	0	0	0	0	0	0	0	0	0	0	0	0	0	0	0	0	0	0	0	0	0	0	0	0	0	0	0	0	0	0	0	0	0	0
HPOL_0000085201-mRNA-1	0	0	0	0	0	0	0	0	1	0	0	0	0	0	0	0	2	0	0	0	0	0	2.5	1	0	0	1.5	0	1	8.5	5.5	6	4	7.5	1	1	0
HPOL_0000085301-mRNA-1	0	0	1	0	0	0	0	0	1	0	0	0	1	0	0	0	0	0	0	0	1	1	0.5	3	0	0	9.5	1	1	7.5	4.5	7	1	4.5	0	2	2
HPOL_0000085401-mRNA-1	39.5	26	32	56.5	11.5	2994	2816.5	25.5	15	2938	2067	2759.5	2118.5	30.5	14.5	67	17	2755	2108.5	2482.5	2781	29	54	42	25	174	90	135	139.5	34	41.5	34	68.5	1057.5	1467.5	1548	1459
HPOL_0000085501-mRNA-1	8	7	3	11	3	27	27	11	5	23	16	16	16	6	9	8	0	30	19	14.5	21.5	9	12	5	7.5	23	22	19	20	96	109	113	166	173.5	185	115.5	111.5
HPOL_0000085601-mRNA-1	0	0	0	0	0	2	3	1	1	12	5	3.5	5	1	0	0	0	4	5	1.5	0.5	1	1	1	4.5	6	4	10	8	2	4	0	2	7.5	6	5.5	7.5
HPOL_0000085701-mRNA-1	7493	6219	6331	4965	5820	4950	5090	6834	8203	4415	3724	4675.5	4605	4474	4801	4574	4047	5236	4360	4419	4743	4409	4852	3982	5142	2908	3319	4586	5227	3200	4189	3783	4025	5344	5289	4754	4929
HPOL_0000085801-mRNA-1	1089.5	818	642.5	383.5	206	1645	1536.5	1041	1195	1577.5	1110	1877	1117.5	644	599.5	673	498	1905.5	2180	1575.5	1553	2084	2971	2211	2602	2851.5	2495	3043.5	2948.5	2003	2707.5	2089	2884.5	3401	3514.5	1795	2107
HPOL_0000085901-mRNA-1	0	0	0	0	0	2	1	4	0	1	0	4	2	0	0	0	0	0	0	0	0	4	2	0	1	2	3	2	3	10	5	1	1	16	13.33	2	5
HPOL_0000086001-mRNA-1	7027.5	6932	5726.5	4706.5	4779	1422	2153.5	6506	7389	1461.5	1363	1955	1904.5	3838	3865.5	4047	4263	1599.5	1371	1436.83	1431	1689	1945	1671	1895.33	2575.17	2622.33	2977.5	2939.17	1613	2502.5	2057	2304.5	2372.33	2145.5	1948.5	1942
HPOL_0000086101-mRNA-1	3176	3071	2916	2395	2293.5	1110	1446.5	3000	3512.5	1000	911	1462	1434.5	1909.5	1913	2066	2057	1159.5	978	1094.83	1178	1299	1425	1234.5	1443.83	2229.17	2101.33	2516	2172.67	1468	2093.5	2017	2307.5	2497.83	2128	2171	2030.5
HPOL_0000086101-mRNA-2	3176	3071	2916	2396	2293.5	1110	1446.5	3000	3512.5	1000	911	1462	1434.5	1909.5	1913	2066	2057	1159.5	978	1094.83	1178	1299	1425	1235.5	1443.83	2229.17	2101.33	2516	2173.67	1468	2093.5	2017	2307.5	2497.83	2128	2171	2030.5
HPOL_0000086201-mRNA-1	33831	34386	29330	19050	16643	8017	10594	31911	38509	10523	9573	8833	8848	17159	17776	17949	18822	9080	6558	8200	8670	876	1136	750	1033	5826	5255	5051	4895	4268	6802	5440	6860	7120	7188	7774.5	6819
HPOL_0000086301-mRNA-1	179.5	134	103.5	192	49.5	11117	9570.83	118	54	10676	8425.33	11056.5	7782.33	95.5	71.5	164.33	56.5	9508.33	8055.5	8452	10407.7	4	6.5	3	4.5	10.5	7.5	6	8	40	48.33	11.5	258.5	6212.5	9259	8469	7868
HPOL_0000086301-mRNA-2	179.5	134	103.5	192	49.5	11117	9570.83	118	54	10676	8425.33	11056.5	7782.33	95.5	71.5	164.33	56.5	9508.33	8055.5	8452	10407.7	4	6.5	3	4.5	10.5	7.5	6	8	40	48.33	11.5	258.5	6212.5	9259	8469	7868
HPOL_0000086401-mRNA-1	0	4	0	0	0	8.5	12.33	0	3	14	16.33	15	13.33	0	1	2.33	0	7.33	9	14	5.67	7	1	3	5	11	8	12	16	2	1.33	2	5	17	37.67	20	12
HPOL_0000086501-mRNA-1	3	1	3	1	0	5	10	1	1	14	19	17	8	0	2	1	0	10	5	5	6	11	14	22	17	34	32	32	37	20	16	21	11	20	22	12	14
HPOL_0000086601-mRNA-1	39	37	31	33	24	109	99	41	52	109	117	116	92	31	36	33	28	103	86	125	128	91	111	99	85	490	438	648	758	72	63	75	72	147	143	97	116
HPOL_0000086701-mRNA-1	19220	17722	13891	13171	10456	124975	101557	17154	21124	144834	136202	116012	81891	9520	7308	9553	7319	108959	105029	106540	115655	23417	30569	21023	27698	28672	32772	29257	38014	26762	40038	35777	41165	45611	59187	47736	51716
HPOL_0000086801-mRNA-1	83810.5	78768	73075.5	47060	39579	32329.5	35183	82744	94133.5	39254	40137.5	31333	31086	39960.5	36811.5	43283	43059.5	28398	24542	29381	30714.5	52181	63421.5	54246.5	59075	81199.5	73461.5	79265.5	74083	53435	68390.5	66539	69455.5	46231	46018	39943	37482
HPOL_0000086901-mRNA-1	5282	4940	4716	3506	3077	3200	3698	5052	6178	3577	3441	3661.5	2994	2614	2600	3019	2763	3084	2490	2863	3287	2372	2673	2407	2538	2917.5	2595	2760	2861	1558	2433.5	1929.5	2326	2892.5	3382.5	2966	2946
HPOL_0000087001-mRNA-1	8356.5	8547	7258.5	6353	5832	2287.5	3060	8097	9710.5	2505	2280.5	2899.5	2735	5022.5	4866.5	5343	5402.5	2770	2682	2565	2619.5	1543	1519.5	1206.5	1542	1590.5	1721.5	1723.5	1743	1580	2047.5	1690	2143.5	2755.5	3072	2551	2576
HPOL_0000087101-mRNA-1	14070	13678	12002	8410	7795	4048	4975	13432	16289	4266	3608	4840.5	4330	6886	6722	7596	7725	4132	3295	3944	3697	9397	10539	9461	10231	9466.5	9381	11201	11104	7456	9615.5	8492.5	8823	8568.5	7914.5	6061	6450
HPOL_0000087201-mRNA-1	138	168	146	111	69	228	165	172	197	188	206	168	150	117	100	138	111	254	246	292	299	284	307	233	306	266	288	267	238	268	315	270	318	276	301	213	205
HPOL_0000087301-mRNA-1	13818	13887	12190	9845	8841	2063	3415	13866	16478	2185	1811	2730	3065	7549	7648	8264	8177	2229	1794	2026	2003	1207	1318	1185	1250	1732	1871	1804	1712	1318	1895	1696	2039	1836.5	2128	1856	1880
HPOL_0000087401-mRNA-1	147.5	119	116	79	74.5	177.5	168	144	192	162.5	160	166.5	130	67	58	59.5	74.5	106	89.5	114	82.5	80	107	73.5	82	332.5	300.5	352	307.5	968	832.5	1009.5	744.5	554.5	319	285	352.5
HPOL_0000087401-mRNA-2	147.5	119	116	79	74.5	177.5	168	144	192	162.5	160	166.5	130	67	58	59.5	74.5	106	89.5	114	82.5	80	107	73.5	82	332.5	300.5	352	307.5	968	832.5	1009.5	744.5	554.5	319	285	352.5
HPOL_0000087501-mRNA-1	0	0	0	1	0	1	3	0	4	3	6	4	5	1.5	1	3	2	3	5	9	3	16	19	19	14	22	7	8	13	8	12	14	18	8	2	2	10
HPOL_0000087601-mRNA-1	2141	2012.5	2308	1362	991	18	286	2379	2949	378	154	120	228	1628	2085	1932.5	1601	650	10	178	236	9	13	10	8	15	16	10	18	6	7	3	3	2	2	0	2
HPOL_0000087701-mRNA-1	234.5	231	228	157	95	4	31	291	283	48	25	22	37	243	163	232	218	105	0	23	30	0	1	0	0	0	0	0	2	0	0	0	0	1	0	0	0
HPOL_0000087801-mRNA-1	1402.5	1435.5	1760	982	866	8	177	1868	2267	240	118	79	159	1267	1761	1472.5	1244	405	9	132	164	0	0	0	0	0	1	0	0	0	0	0	0	0	0	0	0
HPOL_0000087901-mRNA-1	693	730	664	322	208	13	76	781	804	92	65	39	88	642	546	610	470	288	3	76	57	23	29	27	21	17	17	18	21	3	3	0	0	4	0	0	1
HPOL_0000088001-mRNA-1	1832.5	1934	1880.5	948	677	16	146.5	2024.5	2099	330	117	100	200	1505.5	1281	1467	1065	749.5	14	147	208	0	2	2	6	19	15	8	10	0	4	3	3	5	1	2	3
HPOL_0000088101-mRNA-1	2895.5	3186.5	2946	1759	1196.5	71.5	264	3267.5	3889	576	239	212	323	2620	2605	2625.5	1920	1190	27.5	309	425	24	14	24	26	8	12	13	10	7	3	2	2	16	26	21	39
HPOL_0000088201-mRNA-1	1654.5	1867	1669.5	1177.5	894.5	21	203.5	1792	2027	351	139	113	205	1671	1604	1664.5	1266	825.5	13	168	192	15	17	30	11	22	15	26	18	15	23	8	42	5	2	0	0
HPOL_0000088301-mRNA-1	1994.5	2029.5	2755	1281.5	1058	22.5	227	2689	2694	294	114	120	275	1636	1688	1632	1646	440	13.5	152	183	15	7	5	5	7	7	4	2	827	1140	1159	853	527	79	131	130
HPOL_0000088401-mRNA-1	47920	44626	42386	36309	34833	13225	17614	48252	56930	14292	13738	14929	15762	29873	30895	33009.5	29775	15498	11101	12132	12870	12141	12711.5	11231	12711	17837	16558	19597	18859	11039	14231	13579	15193	17427	17641.5	15487.5	15933.5
HPOL_0000088501-mRNA-1	28788	30562	26182	19061	16113	4791	7529	27748	31110	5221	4130	6894	7885	17632	15779	23197.5	20931	5884	4218	4930	5516	6975	7348	6559	7436	10852	9603.5	10218	8994.5	8853	12327	11224	14506.5	7539	6939	6565.5	6537
HPOL_0000088601-mRNA-1	0	0	0	0	0	0	0	0	0	0	0	0	0	0	0	0	0	0	0	0	0	0	0	2	0	0	1	0	2	1	0	2	0	0	0	0	0
HPOL_0000088701-mRNA-1	13612	11597.5	10475.5	11645	12668	8366	8637.5	13323.5	15890	5782	6347.5	9521	8879	9741	10638	10025	7171	9498.5	7774	8524	7273	16772.5	18181	13947.5	15801	14255	16724.5	19200	21137	13095.5	17951	15715	19482.5	19668.5	16581.5	11071	12148.5
HPOL_0000088801-mRNA-1	0	0	0	0	0	0	0	0	0	0	0	0	0	0	0	0	0	0	0	0	0	0	0	0	3	0	0	0	0	0	0	1	0	0	0	0	0
HPOL_0000088901-mRNA-1	48292	44147.5	39308.5	45039	45393	12580	17935.5	45533.5	55980	12283	12692.5	14610	15926	31581	33376	32711	27649	12755.5	10884	11425	11450	19958.5	20635.5	14515.5	19566	16168	19224	21099	23689.5	23884.5	27667	32498	28657	21931.5	20314	16364	19434
HPOL_0000089001-mRNA-1	13472	12591	11717	13132	13882	4576	6378	14241	16043	3889	3458	5959	6398	10247	10897	11140	8604	5054	3884	3946	4728	3943	4316	3229	3677	5933	6437	7583	7131	3967	5821	5400	6548	7883	7218	6913	7396
HPOL_0000089101-mRNA-1	0	0	0	0	0	0	0	0	1	0	0	0	0	0	0	0	0	0	0	0	0	0	0	0	1	1	1	0	1	1	1	0	0	0	0	0	0
HPOL_0000089201-mRNA-1	1	0	0	0	0	0	0	0.5	0	3	0	0	1	0	0	0	0	0	0	0	0	0	0	0	0	0	1	0	0	0	0	0	0	0	0	0	0
HPOL_0000089301-mRNA-1	61406	52222	50625	46001	49310.5	30489	33639	58027.5	71111	24634	25590	32499	34924	38633	42094	41761	30301	31071	25435	24781	27751	70693	79667	56541	67292.5	59715	70209	101542	90477	71224	72771	72745	75362	83260	63230	48786	60120
HPOL_0000089401-mRNA-1	6	11	9	16	23	9	9	13	5	2	6	11	15	5	7	15	8	18	7	5	7	26	10	21	15	14	28	30	14	15	18	17	23	22	16	8	15
HPOL_0000089501-mRNA-1	33	22	40	18	8	21	19	50	48	31	31	24	20	6	27	13	28	21	20	38	23	91	119	84	79	83	77	58	67	102	91	84	64	79	85	58	75
HPOL_0000089601-mRNA-1	0	0	0	0	0	0	1	0	0	0	0	0	0	0	0	0	0	0	0	0	0	0	0	1	0	3	5	2	0	2	0	0	0	1	0	0	0
HPOL_0000089701-mRNA-1	0	0	0	0	0	0	0	0	0	0	0	0	0	0	0	0	0	0	0	0	0	0	0	0	0	0	0	1	0	0	0	2	1	0	0	0	0
HPOL_0000089801-mRNA-1	1377	1330	1071	875	734	701	758	1240	1613	584	574	746	645	683	521	819	660	492	438	551	480	4590	4835	3144	2873	3979	4139	3669	5250	2175	2353	2134	2183	1563	1164	895	934
HPOL_0000089901-mRNA-1	101	58	87	154	36.5	8220	7812	78	44	9784	7183	8423	5870	89	54	136	49	7313	5842	6827	7860	2	0	1	0.5	3	6	5	4	32	16	0	129	3096	4336	4518	4194
HPOL_0000090001-mRNA-1	1	0	0	0	0	0	0	0	0	0	0	0	0	0	0	0	0	0	0	0	0	0	1	3	1	0	0	0	0	0	0	0	0	0	0	2	0
HPOL_0000090101-mRNA-1	0	0	0	0	0	0	0	0	0	0	0	0	0	0	0	0	0	0	0	0	0	0	0	0	1	0	1	0	0	1	0	0	0	0	0	0	0
HPOL_0000090201-mRNA-1	1468	1337	1056	1069	953	2526	2052	1910	2137	2921	2622	2279	1812	1512	1322	1362	1589	3703	2631	3356	2951	12379	12118.5	8564	12672	11401	15210	13867.5	17679	12206	17147	15987	15564	12657.5	13322	10524	10742
HPOL_0000090301-mRNA-1	4302	3623	3142	2673	2513	840	1143	3838	4461	691	602	966	1180	2355	2829	2599	2523	1084	903.5	847.5	891.5	986	1043	892	982	1276	914	1335	1410	831	1228	1144	1296	1449.5	1314	1163.5	1345
HPOL_0000090401-mRNA-1	5826	5439	6056	3901	3597	1467	2202	6220	6946	1617	1373	1770	1910	3637	3825	3715	3987	1198	1075.5	1225.5	1284.5	981	1018	1005.5	1119	1685	1271	1354	1444	861	1183	1056	1133	1495	1526	1618.5	1416
HPOL_0000090501-mRNA-1	3723.5	3616	3327	2425	1876.5	1056.5	1380.5	3681	4292.5	1221	1021	1134	1090	2036	2066	2032	2240	1241	1220	1248	862	4458	5137	6154.5	5780	1730	965.5	1497	1211.5	2347	4246.5	3420	4529	1920	2211	1381	1444.5
HPOL_0000090601-mRNA-1	479472	376918	355587	294174	232560	725034	658778	482688	587616	859526	910326	683805	520678	198480	178633	158627	186233	537633	539994	528399	524390	1166210	1.39747e+06	1303948	1314964	1560534	1.57275e+06	1.69576e+06	1.5947e+06	900783	1.19656e+06	1058220	1226835	1435696	1590721	1153667	1.26342e+06
HPOL_0000090701-mRNA-1	769.5	711	765.5	509	439.5	337	414.5	769.5	811.5	294.5	238.5	418.5	361	479.5	510	494.5	566	413	286.5	379	352.5	225	288.5	215	283.5	452	341	452.5	457	268.5	414	400	463.5	506	456.5	483	480
HPOL_0000090801-mRNA-1	35335.5	35557	31497.5	15651	13348.5	8495	10522.5	34196.5	38646.5	9564.5	8511.5	9003.5	9188	14280.5	13305.5	16608.5	16142	8888	7280.5	8114	8291.5	6963	7973.5	6888	8057.5	11488	9076	9948.5	9689	6933.5	10051	9159	10648.5	8761	9144.5	8648	8574
HPOL_0000090901-mRNA-1	51	30	38	46	23	39	35	31	45	35	36	29	33	30	22	35	23	20	21	47	42	34	47	43	25	49	47	42	34	26	33	17	32	31	35	47	38
HPOL_0000091001-mRNA-1	0	0	0	0	0	1	2	0	0	7	0	4	1	0	0	0	0	0	0	0	8	0	0	0	0	1	0	2	0	0	0	0	0	2	0	3	2
HPOL_0000091101-mRNA-1	0	0	0	0	0	0	0	0	0	0	0	0	0	0	0	0	0	0	0	0	0	0	0	1	0	0	1	1	1	0	0	0	0	0	0	0	0
HPOL_0000091201-mRNA-1	4	6	2	0	0	0	0	2	0	1	1	1	1	0	2	0	2	0	0	1	2	2	1	8	0	2	1	3	1	1	1	4	3	1	1	1	0
HPOL_0000091301-mRNA-1	0	0	0	0	0	0	0	0	0	0	0	0	0	0	0	0	0	1	0	0	0	0	0	1	0	1	1	0	0	3	0	2	0	0	0	0	1
HPOL_0000091401-mRNA-1	0	2	0	0	0	0	0	1	0	0	0	0	3	0	0	1	1	0	0	1	2	0	2	0	2	3	0	2	0	0	0	1	1	4	0	0	1
HPOL_0000091501-mRNA-1	0	0	0	0	0	2	1	0	0	3	0	4	0	0	0	0	0	3	2	4	3	2	3	1	1	0	0	0	0	2	0	0	2	2	2	2	0
HPOL_0000091601-mRNA-1	358	390	315	240	251	773	654	375	511	609	673	765	564	185	198	301	216	681	659	748	767	3251	3684	2856	3360	3248	2967	3458	3655	1916	2096	1963	2052.33	2503.33	2104	1374	1534
HPOL_0000091701-mRNA-1	3784	3143	2626	1940	1669	1734	1797	3591	4104	2412	2291	1984	1558	1801	1697	1711	1591	2196	2421	1920	1737	3733	4665	4366	5056	2900	3318	3476	3250	3890	4721	4244	4962	3471	2789	2426	2873
HPOL_0000091801-mRNA-1	62	66	62	29	31	17	9	66	55	4	6	23	13	18	21	38	24	24	15	25	19	92	96	117	113	105	68	76	71	44	40	36	46	39	60	34	26
HPOL_0000091901-mRNA-1	0	0	0	0	0	0	2	0	0	0	0	0	0	0	0	0	0	0	0	0	0	1	0	1	2	2	1	1	1	0	1	2	0	2	0	0	0
HPOL_0000092001-mRNA-1	0	1	0	2	0	3	2	0	2	0	0	0	0	0	0	5	0	0	2	0	6	4	5	7	6	8	9	8	8	1	3	1	3	3	4	1	4
HPOL_0000092101-mRNA-1	2	0	0	0	0	0	1	3	4	0	0	1	0	0	0	0	0	1	4	0	0	2	1	1	0	2	1	1	5	4	2	0	0	4	3	5	2
HPOL_0000092201-mRNA-1	4107.67	3840.33	3841.67	2574.5	2254.17	1152.5	1459	3949.5	4613.5	1121.83	846.67	1356.17	1239.17	2333	2384.17	2507.83	2589	1264.33	964.33	1094.83	1107.83	1371.5	1560	1452.83	1624.67	2203.83	1702.33	2011	1877	1425.67	1832	1602.67	1911.5	1783.33	1532.5	1470.67	1507.5
HPOL_0000092201-mRNA-2	4107.67	3840.33	3841.67	2574.5	2254.17	1152.5	1459	3949.5	4613.5	1121.83	846.67	1356.17	1239.17	2333	2384.17	2507.83	2589	1264.33	964.33	1094.83	1107.83	1371.5	1560	1452.83	1624.67	2203.83	1702.33	2011	1877	1425.67	1832	1602.67	1911.5	1783.33	1532.5	1470.67	1507.5
HPOL_0000092301-mRNA-1	12240.7	11216.3	11006.2	7475.5	6655.67	3391.5	4313.5	11797.5	13531	4015.83	3515.67	4510.17	3840.67	5932	6333.17	6240.33	6611.5	3937.83	3184.83	3532.83	3725.33	6909	7478	6909.83	7619.17	8361.33	6900.33	7825.5	7886	5461.17	7273.5	6864.67	7334.67	5463.83	5194	4728.17	4799
HPOL_0000092401-mRNA-1	0	0	0	0	0	0	0	0	0	0	0	1	0	0	0	0	0	1	0	0	0	0	0	1	0	1	1	0	1	0	0	0	0	1	0	0	0
HPOL_0000092501-mRNA-1	22551	20691	17247.5	13559.5	12862	11301.5	11866.5	20342.5	24303	10836.5	9923	11865.5	10439	9917	10247.5	11895	10311.5	11805.5	9255.5	10962.5	11997	3556	3928	3289.5	3935.5	4207	4492	5123.5	5091	3506.5	4639.5	4046	5084.33	9434.5	10961	9641.5	9512
HPOL_0000092601-mRNA-1	21	21	14.5	4	5.5	18	10	20.5	16.5	13	6	26	19	10	8.5	7	3	15.5	11.5	16.5	23	11.5	14.5	11	8.5	21.5	21	35.5	26	8.5	12	12	21	65.5	44.5	52	73.5
HPOL_0000092701-mRNA-1	12370	13347	12007.5	9428	8491.5	2054	3505	12009.5	14441.5	2399	1847	2596	3056	7862	8254	8239	8831	2642.5	1849.5	2472.5	2233	2228.5	2480.5	1974	2566.5	2325.5	2032	2581.5	2602	2280.5	3409	2721	2955	2441.5	2236.5	2178	2012.5
HPOL_0000092801-mRNA-1	1	1	2	0	0	8	2	7	0	0	0	12	3	1	2.33	4	0	4	5	1	3	1	2	4	0	4.33	0	4.67	9	1	2	0	2	13	13	6	14
HPOL_0000092901-mRNA-1	5114	4982	4138	3153	3265.5	2487.5	2885	4803.5	5791.5	2156	2013	3239	3096	2935	3453.33	3611	2731.5	3187	2511.5	2630	3136.5	3056.5	3549	3229.5	3053.5	4494.83	3510	5185.67	4209.5	2649	3756.5	3525.5	3712.83	5041.33	4140.5	4080.5	4499
HPOL_0000092901-mRNA-2	5114	4982	4138	3153	3265.5	2487.5	2885	4803.5	5791.5	2156	2013	3239	3096	2935	3453.33	3611	2731.5	3187	2511.5	2630	3136.5	3056.5	3549	3229.5	3053.5	4494.83	3510	5185.67	4209.5	2649	3756.5	3525.5	3712.83	5041.33	4140.5	4080.5	4499
HPOL_0000093001-mRNA-1	17	9	6	15	5	574	497	16	4	765	654	501	357	9	0	11	1	579	501	426	603	0	0	1	0	0	0	0	0	1	1	0	3	74	171	137	177
HPOL_0000093101-mRNA-1	45	21	22	45	14	3583	3252	20	19	3584.5	3626.5	3345	2681.17	28	10.5	51.5	25	2418.83	1853	2375.5	2804.83	0	0	0	0	4	0	3	0	11	12	0	32.5	769.5	1175	1192	1004.33
HPOL_0000093201-mRNA-1	28	21	16	42	18	2805.5	2553.5	13.5	2	3158.5	3247.5	2388.5	2108.17	17.5	10	54	18	2113.33	1650	2078.5	2716.33	2	0	0	0	13	9	5	8	20	7	2	31.5	688	857.5	1107.5	922.33
HPOL_0000093301-mRNA-1	11	4	4	11	10	1184.5	900.5	14.5	4	1194	1228	1047.5	834.67	12.5	11.5	21.5	11	907.33	688.5	880	1130.83	0	1	0	0	0	5	4	3	16	8	2	18	644.5	790.5	946.5	750.33
HPOL_0000093401-mRNA-1	1	3	6	5	2	85	67	3	2	44	33	119	95.5	1	10	7	3	124	89	76	84	231	139	164	119	216.5	94	155	98.5	48	31	50.5	37	407.5	399	266	310.5
HPOL_0000093501-mRNA-1	1	6	5	1	2	75.5	58	5	1	30	30.5	94.5	87.5	0	1	3.5	1	100	65	73.5	74.5	155.5	88	119	59	149.5	87	98.5	89.5	22.5	22	20.5	33.5	364.5	296	286	231
HPOL_0000093601-mRNA-1	2	10	6	5	6	127.5	119	6	9	64	57.5	199.5	188.5	2	9	5.5	5	228	129.5	113.5	215.5	322.5	193	216	174	307	165	213.5	158	48.5	44	48	46.5	691	612.5	557.5	487.5
HPOL_0000093701-mRNA-1	36	63	38	90	40	6210.5	5193.5	68	21	6477.5	6123.5	4971	4102	56	22	88	24	4450	3836	4239	5537	11	2	11	5	13	2	7	8	28	17	1	79	1767.5	2839	3043	2623.5
HPOL_0000093801-mRNA-1	85	82	72	161	67	12224.5	8979.5	78	34	10748.5	11383.5	9682	8059.5	101	45	135	45	7628	6289	7050	8680	1	0	0	0	5	2	1	0	20	26	0	127	2629.5	4317.5	4091.5	3692.5
HPOL_0000093901-mRNA-1	1	0	0	0	0	6	1	1	0	2	0	3	2	1	1	1	2	3	2	0	1	11	17	20	10	9	6	9	2	0	1	2	5	23	12	8	13
HPOL_0000094001-mRNA-1	2	0	0	0	7	0	0	3	0	0.5	0	0	0	0	2	0	2	0	0	0	0	5	1	2	1	0	2	4	0	2	2	2	1	2	2	0	0
HPOL_0000094101-mRNA-1	1731	1638	1614.5	1468	1319.5	95.5	304	1713.5	2048.5	71	64	200.5	328.5	1203.5	1299	1315	1365.5	62	21	76.5	33	574.5	710.5	630.5	614	394.5	272	356	420	269	401	383.5	412	147.5	114	86.5	110
HPOL_0000094201-mRNA-1	15.5	22.5	14.5	26	21	42.5	46	18	26.5	24.5	43	44	32	19.5	15.5	23	16	26.5	31	32.5	26.5	161.5	168	161.5	133.5	140	172	175.5	167.5	92.5	119	119	124.5	106	102.5	57.5	79.5
HPOL_0000094301-mRNA-1	19.5	17.5	21.5	25	22	15.5	19	21	18.5	28.5	29	43	30	19.5	22.5	12	12	19.5	24	26.5	30.5	127.5	116	82.5	106.5	109	90	122.5	108	79.5	97	87	91.5	85	68.5	31.5	43.5
HPOL_0000094401-mRNA-1	1477.5	1219.5	1032.5	784	684.5	78.5	199	1229.5	1485	64	68	143.5	199.5	465.5	541	492	484.5	30	24	41.5	19	397.5	527.5	452.5	447.5	299.5	256	315	355	205	312	289.5	360	131.5	108	88.5	84
HPOL_0000094501-mRNA-1	663	600	516	1295.5	386	58836.8	51127	561	247	62368	59382.5	55349.5	38621	592	362	837	300	48578.5	41427.5	47511.5	52971.3	16.5	27	21	9	29	23	38	39	333	184	17.5	864.5	23241.5	35671.3	31162	27243
HPOL_0000094601-mRNA-1	6520	5852.5	5504	7767.5	3902.5	223439	194642	6156	5990.5	247200	232796	208828	144451	3669.5	2827.5	4561.5	2704	175842	153350	168476	190030	8371	9444.5	9358.5	8625	9187.5	6996	8326	7032.5	15577.5	21852	18696.5	24586.5	78533.5	122363	94139	91202
HPOL_0000094701-mRNA-1	44.5	41.5	32.5	55	11.5	2008.33	1719.5	35	30	2064	1947	1768.5	1307	19.5	24	32.5	15	1574	1435	1600	1695.83	64	117	79	80.5	47	35	68	53	57.5	105	190	113.5	438	767.33	614	572.5
HPOL_0000094801-mRNA-1	508	457	474.5	351	321	1904	1628	490	609	2055	1997	1675	1386	307	297.5	348.5	269.5	2761.5	2429	2499	2924.5	875	1053.5	632	1046	848.5	1003	1538.5	1696	794	989	926	904.5	1396.5	1513	1271.5	1251
HPOL_0000094901-mRNA-1	30.5	47	42	30	26	171	161	35	46.5	210.5	226	168	139	21	20	24.5	17.5	254	218	252	310	52.5	74	47.5	69.5	82	74	124.5	145	64	84	82	62	110.5	131.5	109.5	120.5
HPOL_0000095001-mRNA-1	24821	23599.5	19863	18977.5	18626	11574.5	13022.5	23355	27614.5	11540.5	11120	12478.5	10688.5	13405.5	14310	15274	14367	11596	9826	10029.5	11142	9111	10479.5	9518	10675.5	11269.5	9708	11353	11215	8691	11101	10268.5	12097	12084	11417.5	10207.5	10643
HPOL_0000095101-mRNA-1	2406.5	2208	2152	1800.5	1891	1462.5	1574.5	2358	2753	1546.5	1389	1522.5	1390.5	1494.5	1569	1577	1493	1664	1180	1150.5	1358	713	814.5	631	663	1102.5	1341	1002	1121	1225	2494	2940.5	2601	4576	8527.5	6200.5	7053
HPOL_0000095201-mRNA-1	884	848	818	803	719	143	244	876	1027	172	121	197	224	249	270	408.33	303	127	140	115	137	175	233	199	200	364	362	367	292	222	396	363	383	197	185	169	158
HPOL_0000095301-mRNA-1	4032.5	3992	3106	3855.5	3802.5	1836	2213	4215	4356	1736	1478	2331	2162.5	2908	3169	3069	2835	2037	1766	1845	1911	1490.5	1826.5	1517	1492	2275.5	2178	2821.5	2348.5	1116	1445	1401.5	1579.5	2470	2198.5	2458	2706
HPOL_0000095401-mRNA-1	1	1	1	1	1	0	0	0	4.5	4	0	1	0	0.5	0	1	0.5	5	0	1	4	0	0	0	1	1	1	2	1	1	1	0	2	4	2	4	6
HPOL_0000095501-mRNA-1	5	4.5	0	2.5	4.5	70	89	0.5	4.5	40.5	35.5	105	81	2	3.5	6.5	0	99	72.5	77	59.5	1	7.5	6	1	7	15.5	31	20.5	19	27	24.5	14	156	105.5	99.5	117
HPOL_0000095601-mRNA-1	4988	4870	4578	3091	2343	6831	6516	4247	5013.5	8656	6857	6094	4967	2064.5	1985	2361	2130.5	4731	3974	4051	4085	286	331	288.5	305	401	510	578	537	795	1891	1691	2204	1837	2392	1724	1886
HPOL_0000095701-mRNA-1	14030	13635	12290	6276	4797	3938	4624	14022	16320.3	4652	4569	4260.33	4089	5433	4879	5553	5599	3607	3145	3594	3813	6477	7422	6690.5	7201	7536	5787	6341	6372	5165	7454	6923	7017	4568	4869.5	4121	4082
HPOL_0000095801-mRNA-1	10120	9826	8104	4211	3629	1159	1736	9627	11015	1391	1109	1397	1479	3544	3270	3693	3691	1199	989	1218.5	1209.5	1819.5	2238.5	1732	2085	2214	1884.5	2084	2184.5	1606	2321	2125.5	2292	1582	1547	1255.5	1288
HPOL_0000095901-mRNA-1	26072	25544	20591	19307	18634	5322	7385	24275	29966.5	5145.5	4713	6965	7320	13860	14204.5	16220	15707	6548	5316	6600.5	6090.5	11523.5	11594.5	10360	12154	10494	11331	13044	13025.5	11548	13562	12446.5	14850.5	11030	10063	7657	7945
HPOL_0000096001-mRNA-1	6780.5	7160.5	6175	4574	3578	8671	7845	6607.5	8271	8705	9395.5	7720	6482.5	4292	3950	5036.5	4515	7704	6762.5	7260	7976.5	6711.5	9194	7524	8252	9372.5	8126	9299.5	9868	5029	7200	6681.5	6607	6444	7047	6079	5481
HPOL_0000096101-mRNA-1	20138.8	19215.3	16702.7	15066.5	13967	10436.5	11955.8	19224	22819.7	10926	9567.5	11327.7	9551.33	10952.3	11313.5	12150.8	12201.5	10753.3	9066	9739.5	10578	1809.83	1752.5	1528.5	1644	1881.5	1859	2008	1937.33	2117.83	3420	2777.5	3622	6548	8548.5	7192.5	7158.5
HPOL_0000096101-mRNA-2	20134.8	19210.3	16694.7	15066.5	13965	10421.5	11941.8	19219	22814.7	10921	9565.5	11318.7	9541.33	10947.3	11311.5	12143.8	12191.5	10742.3	9059	9733.5	10569	1795.83	1739.5	1520.5	1633	1875.5	1855	1998	1924.33	2113.83	3410	2765.5	3614	6541	8539.5	7181.5	7151.5
HPOL_0000096201-mRNA-1	9195.5	8485.5	8931	7853	8396	2732	3879	8798	10892	2838	2375	3344	3312.5	6751	6910.5	7081	7392	3396	2755	2973	3071	9095	9102	8129	10005	7978	7379	9175	9892	6145	8037	6895.5	7416	5988	4945	4237	4373
HPOL_0000096301-mRNA-1	3	8	2	6	1	36	57	2	6	48	62	46	40	3	2	1	0	42	52	48	64	3	4	4	4	29	26	38	28	6	7	3	4	34	51	45	42
HPOL_0000096401-mRNA-1	0	0	0	0	0	2	3	0	0	0	0	0	0	0	0	0	0	0	1	0	2	0	0	0	0	0	0	0	0	2	0	0	0	1	0	1	1
HPOL_0000096501-mRNA-1	0	0	0	0	0	0	0	0	0	0	0	0	0	0	0	0	0	0.5	2	0	0.5	0	0	0	0	0	0	0	0	0	0	0	0	0	0	0	0
HPOL_0000096601-mRNA-1	312	350.33	323	434	390	74	109	470	533.5	80	66	76.5	107	234	259	267	318	127.33	66	127	85	180	173	160	161	260	208	290	263	110	140	107	149	160	116	119	131
HPOL_0000096701-mRNA-1	24	27	10	9	4	46	31	17	23	36	25	56	35	8	8	17	6	49	31	26	44	78	110	80	79	165	95	133	125	69	69	104	74	130	67	86	79
HPOL_0000096801-mRNA-1	2430	2434	1859	1635	1469	2687	2662	2842	3221	3203	3451	2790.83	2089	1610	1583	1728	1734	2955	2734.5	2825	2891.5	2970	3559.5	2808	3281	4438	4294	4602	4844.5	3442	4583	4232	4459	4299	3970	2780	3041
HPOL_0000096901-mRNA-1	60645	61015	50284.5	40919.5	38818	26376	29321	56359	66909.5	28249	26874	26948	24749	35804	35590	43311.5	38935	29041	24170	25063	26896.5	16981.8	18623.5	15453	19106	13546	16342	18108.5	18286	12287	18161	15569	18880.5	22319	26199	23170.5	23207.5
HPOL_0000097001-mRNA-1	0	4	0	1	0	7	3	0	0	1	1	3	1	0	1	0	2	4.5	1	1	0	1.5	2	3	1	0	2	4.5	1	2	2	0	3	9.5	5.5	3.5	1
HPOL_0000097101-mRNA-1	0	0	0	0	0	0	0	0	0	0	0	0	0	0	0	0	0	0	0	0	0	0	0	1	0	1	0	0	0	0	0	0	0	1	0	0	0
HPOL_0000097201-mRNA-1	57343.8	57800	52268	35934.5	28473.5	21023.5	24409.3	57615.5	66787.3	23485.5	25951	21712	20987	28872.3	27166	32531.5	31744	20857	16724.5	20228	21385.5	30310	36713	34380	35381.5	45432	37453.5	41694	40385	30241.5	40157	39030	40136	25574.5	25961.5	22740.5	22473
HPOL_0000097301-mRNA-1	17	10	6	9	3	55	27.5	13	15.5	44.5	45	54	20	3	8.5	10	8	50	40.5	33	41	31.5	47	38.5	27.5	89	60.5	71.5	69.5	26	36.5	38	29	74.5	75	64	39.5
HPOL_0000097401-mRNA-1	120.5	101	107.5	86	41.5	180.5	179	131.5	156.5	200.5	219	145	136	101	61	55.5	75	201	189	197	163.5	473	622.5	531	552.5	336	347.5	292	401	393.5	407	345	456	400	352	286.5	261.5
HPOL_0000097501-mRNA-1	4873	4347	4014	3605	3213	614	1074.5	4676	5621.5	604.5	526	817	1093	2819.5	3097.5	2812	2856	883	610	683	653	828.5	1014	708.5	938.5	822	806.5	1152	1261.5	819	1189.5	1031	1033	1026.5	1007	767	835.5
HPOL_0000097601-mRNA-1	19253.5	19643	17450	14018	12413	3507	5600	19404	22845	4111	3969	4963	4822	10454	10398	11160	10875	3429	2849	3512	3227	4348.5	4891	4628	4696	6924	4973	5505	5254	4538	6326.5	5662	6606.5	5414.5	5327	4591	4636
HPOL_0000097701-mRNA-1	137.33	119	174	198	224	1918	1930	191	173	1521	1735	2044	1578	98	133	115	87	961.5	595	833.5	908	2211.5	2718	1331	2142	6046.5	11109.5	10174	7750	6361.33	6787.5	5304	6114.5	7067.5	5285	4652	5471
HPOL_0000097801-mRNA-1	24045.5	20471	20296	18316.5	16259	73131	65069.5	21035.5	25672.5	68035	61895	62308	56417.5	13789.5	15327	16254	13800	67250.5	56160.5	58076	67484.5	1849	1929.5	1555	1990	1979	2049	2946.5	2802	2331	3296.5	2842	4089	27252	41895	35786	34789
HPOL_0000097901-mRNA-1	5917	5875.5	5372	4094.5	2975	3378	3720	6502.5	7585	3671	3439	3571	3259	3071	3163.5	3159	3125	2858	2598	3187	3310	2046	2517.5	2040	2432	1866	2155	2115	2413	2032	3222.5	3420	2987	2661	2983	2768	2770
HPOL_0000098001-mRNA-1	7860	7622	7160	4026	3184	1498	2081	8044	8982.5	1581	1450	1631	1942	3762	3651	3854	3731	1397	1192	1428	1444	748	872	798	874	1515	1063	1152	1129	894	1243	1191	1357	1091	1150	1118	1015
HPOL_0000098101-mRNA-1	8340	7598	7666.5	5054.5	4881	2037	2781	8313.5	9159.5	2183	1695	2485	2528	4409	4591	4434	4649	2145	1727	1848	1835	2965	2917	2342	3000	3167.5	2520.5	3087	3092	2474	3498	3221	3303	2636	2467	2302	2417
HPOL_0000098201-mRNA-1	13053	12422.3	11201.3	10328.5	9249.33	7694	8855	12534.3	15225	8162	7264	8695.17	7119	7424	7436.5	7472	7758	7392	6659.33	7265.33	7885	4982.5	5461.83	4450.67	5061	4393.67	4079.5	4220.67	5194	2553.83	3295.67	3130.5	3504.5	5731.17	6776.5	5792	6094.5
HPOL_0000098301-mRNA-1	3939.33	3928.33	3265.83	1923.5	1818.83	577.5	814	3806.83	4330	653	624	741.67	906.5	1695	1594.5	2067	1867	656.5	544.33	584.83	512.5	859.5	1049.33	906.67	1033	1380.67	949	1041.67	1038.5	618.83	981.67	883.5	1016	618.67	662	606	559.5
HPOL_0000098401-mRNA-1	3891.33	3950.33	3364	1966	1860.83	556.5	840	3937.83	4334.5	600	568	732.17	862.5	1727	1704	2057.5	1951	640.5	486.33	563.33	492.5	850.5	1040.83	924.67	1026	1474.17	952.5	1044.67	1065.5	648.33	1017.67	884	1006.5	659.17	667.5	586	530
HPOL_0000098501-mRNA-1	16307.5	13836	14020.5	14722.5	16494.5	3046	5070.5	15861.5	18915	2545	2174	4131	5590	12923.5	15107.5	13947	10697	3730	2954	3025	2941	3123.5	3593.5	2619	3257	3410	3577	5414	5359	2838	3921	4233	4220.5	5515.5	5382.5	4634.5	5416.5
HPOL_0000098601-mRNA-1	17066	18030	14443.5	10583	9550.5	11974	12357.5	16592	19575.5	13894	11780	12710	9955.33	7787.5	7472.5	8881	8939	11300	10121	10396	12149	1057	1230	917	1161	2003.5	2108	2328	2201.83	1208	2048	1560	2329	6149.5	8521	7019.5	6840.5
HPOL_0000098701-mRNA-1	6102	5510	5779	3657	2897	1469	2036	6349	7463	1497	1319	1564	1758	3103	3093	2942	3237	1448	1113	1302	1335	1217	1342	1124	1386	1975	1308	1494	1540	1038	1642	1452	1541	1363	1312	1361	1236
HPOL_0000098801-mRNA-1	14882	15256	13718	11555	9908	2165	3993.5	14759	17591	2554	1980	3129	3450	9404	9094	10242	10233	3013	1893	2411	2229	2760	3239	2819	3224	3941	3368	4146	3795	2032	3034	2587	3019	2983	3018	2723	2688
HPOL_0000098901-mRNA-1	103	74	71	50	41	69	40	85	97	140	88	48	25	110	80	86	58	136	31	57	99	186	97	95	156	291	389	336	658	57	53	53	48	115	92	89.5	70
HPOL_0000099001-mRNA-1	29.5	51	37	92	25	6523.5	5684.5	41	14	6195.5	5989	5789.5	4576	47.5	21	89	13	3868.5	3017	3991.5	4942	0	0	0	0	3	0	0	0	13	21.5	0	78	1545	2235.5	3066	2225.5
HPOL_0000099101-mRNA-1	53.5	35	53	109	21	6772.5	5383.5	40	36	6640.5	6419	5712.5	4771	53.5	34	100	19	4894.5	4053	4798.5	5867	3	0	0	1	1	0	0	1	14	8.5	0	44	1385	2237.5	2523.5	1999.5
HPOL_0000099201-mRNA-1	0	0	0	0	0	0	0	0	0	0	0	0	0	0	0	0	0	0	0	0	0	0	0	0	0	0	0	0	0	0	0	0	0	0	0	0	0
HPOL_0000099301-mRNA-1	185	120	143	123	126	922	802	139	191	746	720	870	696	93	118	117	101	712	614	669	868	708	893	544	667	642	688	847	859	556	572	527	493	1076	977	803	889
HPOL_0000099401-mRNA-1	4	1	0	1.5	0	7	5	0.5	0	13	16	11	9	0	1	0	0	13	3	4	6	7	7	6	10	15	15	24	13	10	16	18	9	27	20.5	15	28
HPOL_0000099501-mRNA-1	6432	6258	6130.5	4515	4120.5	2521.5	3064.5	6937.5	7971.5	2425	2736	2585.5	2823.5	3779	3589.5	3792.5	3795	1832	1482.5	1848	2149.5	1695	1967.5	1921	1945.5	2970.5	1795.5	2013	2002.5	1692	2430	2387	2378	2133.5	2108	2237	2083
HPOL_0000099601-mRNA-1	19574	19051	16774.5	11385	8789.5	5626.5	6944.5	20165.5	22945.5	6237	5939	5983.5	6252.5	9889	9435.5	10333.5	10163	5286	4341.5	5202	5004.5	6274	7321.5	6166	7202.5	10144.5	7047.5	7606	7899.5	5309	7699	7061	7361	5576.5	5596	5261	4880
HPOL_0000099701-mRNA-1	19258	18990.5	17059	12966.5	11408	1404.5	3486.5	18943	21821.5	1720	1312	2501	3507.5	11135	10924	12197.5	12718	2138.5	1519	1687	1444.5	2606	2574	2280.5	2616.5	3056	2752.5	3161	3300.5	2343.5	3390.5	3106.5	3593	2536	2499.5	1999	2166
HPOL_0000099801-mRNA-1	3861	3706.5	3513	2775.5	2525	3476.5	3811.5	3931.5	4441.5	3697	3287.5	3604.5	2934.5	2438	2570.5	2558.5	2692	3399.5	2713	3100.5	3958	321	356	312.5	321	807.5	571.5	771	721.5	486	581.5	556.5	651	2138.5	2785.5	2297.5	2265.5
HPOL_0000099901-mRNA-1	1637	1487.5	1384.5	1129	1111	1467	1365	1609.5	1810	1163	1198.5	1665.5	1662	944	1173	1070	1028.5	1708	1292	1544.5	1726.5	3265	3637	2905.5	3193	3720	3186	4577	4406	2416	2842	2942.5	2952	3843	3019.5	2304	2669
HPOL_0000100001-mRNA-1	17085	16488	14393.5	11573.5	9831	13019	13130	16432.5	20111	13751	13599	13780	11298	8910	8830	9983	8484	12449	10428	12043	12521	11040	12807	10449.5	11787.5	10198.5	10276	12348	12776	8630	11295	9612.5	11503.5	13265.5	14437	11185.5	11563.5
HPOL_0000100101-mRNA-1	1935.5	1965.5	1815.5	1841.5	1765.17	152.5	417.5	1946.33	2331.5	84.5	38.5	289.5	432	1111.5	1229	1383	1282	93.5	94	101.5	52	180.5	249.5	113	153.5	668.5	612.5	916.5	541.5	196	212.5	193.5	200.67	129	110.5	81	89
HPOL_0000100201-mRNA-1	4	0	0	7.5	0	1	1	1	5	3	0	1	0	1	1	0	0	4	1	3	0	4	1	6	7	11	19	3	3	2	27	2	2	2	2	7	3
HPOL_0000100301-mRNA-1	0	0	0	41.5	0.5	4	2.5	0	0.5	9	10	6	4.83	0.5	0.5	0	0	24.5	14	23.5	16.5	1.5	3.5	1	1	2.5	208.5	8.5	3.5	4.5	143	2	0.5	16	3	29	19.5
HPOL_0000100301-mRNA-2	0	0	0	51	0.5	6	2.5	0	0.5	16	11	6	4.83	0.5	0.5	0	0	24.5	21	26.5	21.5	1.5	5.5	1	1	2.5	232.5	8.5	4.5	4.5	193	4	0.5	22	3	39	24.5
HPOL_0000100401-mRNA-1	5	6.5	6	1	6.17	26	37.5	7.33	10	25	38	26	24.5	3	5.5	12	4	39	42	20	28	23.5	40	13.5	35.5	131.5	137	169.5	100	27	38.5	39.5	46.67	54.5	47	45.5	38
HPOL_0000100501-mRNA-1	2715.5	2807	2850.5	2864.5	2669.67	80.5	462	2894.83	3344.5	45.5	36.5	292.5	581.5	2001.5	2282.5	2084	2248	56.5	26	102.5	30	218	281.5	129.5	274	1295	1975.5	2181	1128.5	500	410	414	324.67	158.5	108.5	37.5	65
HPOL_0000100601-mRNA-1	139950	164372	126826	170651	191335	9774.5	34897	137090	183708	8685	7774	22347	36203	191843	184946	204670	149742	8023.5	8078	15480	8670	21954	23776	16939.5	17689.5	6616	8053	9823	9023	87916	125803	113664	154488	30889	14132.5	6678	8473
HPOL_0000100701-mRNA-1	62176	69940	60272	59790	56737	2274	12026	60060	84870	1850	1595	6082	10781.3	80158	73634	87777	82295	1475	1707	4206	1748	1735	1952	1460	1514	592	788	801	856	14766	20481	18838	25939	4447	2090	772	953
HPOL_0000100801-mRNA-1	59773.5	60636	51827.5	41772	40849	18471.5	22465	56667	68906	20435	21037	21989	19052	33792	33789	39343.5	36625	22017.5	17502	17636	19512	17807	19776	16128.5	19055.5	22468	20164	22052	21969	14673.5	19010	16826	21456.5	23217	24229.5	20505	20492
HPOL_0000100901-mRNA-1	0	0	0	0	0	0	0	0	0	0	0	0	0	0	0	0	0	0	0	0	0	0	0	0	0	0	0	0	0	0	0	0	0	0	0	0	0
HPOL_0000101001-mRNA-1	21139	18189	21504	24348.5	24905	9534.5	12769	23960	25584	9646	9021	10834	10834	16616.5	18664	18468	17225	9384	9816.5	8213	8546.5	31358	35034.5	23840	29579	26898	29274.5	30151.5	33815	20956	24382	24105	25011	21683.5	18400	12338	15289
HPOL_0000101101-mRNA-1	1	0	0	0	0	1.5	0	0	1	0	0	0	0	1	0	1	0	1	0.5	0	0	0	2	1	0	0	0	0.5	1	0	2	2	1	1.5	0.5	2	2
HPOL_0000101201-mRNA-1	1	0	0	1	0	0	0	1	2	0	0	0	0	1	0.5	2	1	0	0	0	0	1	0	0	1	2	0	1	0	0	2	0	3	0	0	0	1
HPOL_0000101301-mRNA-1	0	0	0	0	0	0	0	0	0	0	0	0	0	0	0	0	0	0	0	0	0	0	0	0	1	0	0	5	2	0	1	0	0	0	1	0	0
HPOL_0000101401-mRNA-1	0	0	3	0	0	0	0	0	0	0	0	0	0	0	0	1	0	0	0	1	1	0	0	0	1	0	0	2	0	0	0	0	0	0	0	0	0
HPOL_0000101501-mRNA-1	0	0	0	0	0	0	0	0	0	0	0	0	0	0	0	0	0	0	0	0	0	0	1	0	0	2	4	1	0	0	1	2	0	1	2	0	0
HPOL_0000101601-mRNA-1	0	0	0	0	0	0	0	0	0	0	0	0	0	0	0	0	0	2	0	0	0	2	0	0	0	0	0	0	0	0	0	0	0	0	0	0	0
HPOL_0000101701-mRNA-1	9386.5	8960.5	8048	6013	5753	2168	3019	9193	10372	2222.5	1902.5	2549.5	2596.5	4690	4789.5	4989	5094	2241	1881	2185	2298	654	725.5	569.5	691.5	881	734	883.5	1025	711.5	1229.5	1023	1288	1793.83	1952.5	2012	1915
HPOL_0000101801-mRNA-1	55087	51931	49418.5	40256.5	37546.5	6323	11516	50208	64967	7495	6677	9484	11054	31211.5	30308.5	36606	31610	10602	5148	6809	6993	7234	7399	5847	6659	8387	7742	9254	8443	4427	6362	5620	7080	6544.5	6844	6742.5	7104
HPOL_0000101901-mRNA-1	2138.5	1903.5	1764	1379	1452	737	773.5	2104.5	2438	632	602.5	725.5	762	1156	1142.5	1095	1192	709	586	670.5	736	259	333	228.5	292	255	204.5	268	356	212.5	345	290.5	355	574.33	601.5	593	646
HPOL_0000102001-mRNA-1	6478	6527.5	5445.5	4524	4369	3804	4335.5	6141.5	7399	3812.5	3495	4172	3542	3168	3296.5	3807.5	3497	3831	3081	3796.5	4189.5	557	610	550.5	610.5	1082	913.5	1083.5	866	938	1231	1101.5	1356.5	2931.33	3523	3446	3213
HPOL_0000102101-mRNA-1	1	0	1	0	0	0	1	1	0	1	2	1	3	0	0	0	1	2	3	2	8	0	1	3	1	9	2	17	12	0	1	4	1	12	3	8	4
HPOL_0000102201-mRNA-1	5747	5526.5	5516	3692.5	3326	1222	1756	5490	6719	1410	1377	1509.5	1522	2755.5	2847.5	2968	3303	1706	1444	1553.5	1594	1361	1230	1154	1477.5	1538	1796	1806.5	1781	1396.5	2290	2040.5	2162	1492	1501.5	1453	1410
HPOL_0000102301-mRNA-1	16439	15175.5	14376	11169.5	8927	11807	12603	15970	19251	12893	12392	12586.5	10047	8195.5	7697.5	8823.5	8930	10474	8887	10019.5	10422	14168	15281	14011	14969.5	17530	13706	14601.5	15625.5	9529.5	12638	11394.5	12396	11984	13066.5	11138	11113
HPOL_0000102401-mRNA-1	0	0	0	0	0	0	0	0	0	0	0	3	1	0	0	1	1	0	0	0	0	0	0	0	0	0	0	0	0	0	0	0	0	0	0	0	0
HPOL_0000102501-mRNA-1	33	39	18	15	12.5	126	115	24	31	159	177	118	97	8	11	13	4	104	105	120	111	34	51	41	44	93	73	82	80	49	42	55	43	104	92	66	83
HPOL_0000102601-mRNA-1	110	114	89	284	78	12992.5	11204	109	36	13913	12995.5	11904.5	8498	105	84	183	76	10130.5	8207	9495	10969	4	1	3	2	7	4	4	5	64	30	3	155	3597.5	6122	5327.5	4915
HPOL_0000102701-mRNA-1	1276	1076.5	940.5	1042	538	39354.5	33291	1137	1118.5	34257	26112	36749	26717.5	677	670.5	1132.5	550	34885	27398	29847.5	33079	15	24	8	15	75	61	83	68	186.5	318	276.5	762.5	10451	14029	14495.5	15133
HPOL_0000102801-mRNA-1	4135	4529	3708.5	3466	2559	6341.5	5926	4576	5667	6255	6712.5	6351.5	4891	2530	2334	2975	2765	6035.5	5489	6836	6302	8546	9536	7628	8730	6511	6362	7428	7835	7703	10164	9401	9395	9472	9799	5857.5	5907
HPOL_0000102901-mRNA-1	61508.5	55881	66527.5	55042.5	49417	16354	24204	59676	70568.5	20598	23343.5	19791	18349	32050	33071	33213.5	34074.5	10216	10943	10122	8048.5	62228.5	79560	59284.5	74346	67980.5	62039.5	63748	67946.5	39023.5	56599.5	52374.5	49834.5	33180.5	33612	27583.5	28974.5
HPOL_0000103001-mRNA-1	62.5	34.5	97.5	69.5	45	56.5	51	40.5	62.5	39	60.5	40.5	43	19.5	33.5	43	41.5	39.5	19.5	40	20	154.5	160	166.5	181	133.5	133.5	118	130	56	99.5	96	65	81.5	56.5	57	52.5
HPOL_0000103101-mRNA-1	789252	521422	704941	642898	572556	826294	860810	734355	919543	1.21509e+06	1.2874e+06	794715	606468	486832	445580	404760	524694	674128	584153	719724	577438	1.23879e+06	1421188	1182624	1328649	970500	1.24812e+06	1301987	1.26775e+06	859694	1.22405e+06	1027065	1.18171e+06	873081	1018167	699746	727842
HPOL_0000103201-mRNA-1	220.5	401	226.5	200.5	145	989	923.5	226	218.5	1426.5	1549	820	643.5	188	86.5	94	60	652	529.5	672.5	744.5	1428.5	1654.5	1394.5	1465.5	1347.5	1471.5	1387.5	1186.5	1103	1459.5	1526.5	1288.5	1162.5	1051	972.5	1015
HPOL_0000103301-mRNA-1	4491	4101	4462.5	3317	2751	147	573	4576	4955	155	105	418	622	1625	2063	2362.5	1923	264	108	216	118	91	111	76	83	311	297	347	315	402	725	627	813	305	258	185	181
HPOL_0000103401-mRNA-1	134	107	102	66	69	255	322	132	129	430	418	380	222	60	45	30	31	219	214	219	276	822	1026	1102	963	1012	1053	1045	943	427	521	424	472	524	372	392	346
HPOL_0000103501-mRNA-1	78	60.5	51.5	50	40.5	3119.5	2816	60	45	3876	3112.5	2956.5	2188	29	28	71	29	2696	2330	2639	3091	42.5	43.5	35.5	35.5	136	114	62	99.5	85	84.5	70	162.5	1738.5	2183.5	2417.5	2208.5
HPOL_0000103601-mRNA-1	0	0	0	0	0	0	0	0	0	0	0	0	0	0	0	0	0	0	0	0	0	0	0	0	0	0	0	0	0	0	0	0	0	0	0	0	0
HPOL_0000103701-mRNA-1	0	0	0	0	0	0	0	0	0	0	0	0	0	0	0	0	0	0	0	0	0	0	0	0	0	0	0	0	0.5	0	0	0	0	0	0	0	0
HPOL_0000103801-mRNA-1	2095.5	1686.5	1406.5	924	949	1253	1234	2081.5	2070.5	866	930.5	1151.5	1058.5	1172.5	1108.5	808.5	938	1010.5	1195.5	1041	1015	1390.5	1253	681	1031.5	2055.5	1955	2102	2183.5	1303	1677.5	1986	2421.5	1664	1921.5	832.5	1283.5
HPOL_0000103901-mRNA-1	1140	991.5	1049.5	816.5	813	2113.5	2131	1395.5	1522	2484	2326.5	2340.5	1641.5	637	649	541	638.5	2125.5	1989	1794	1704	3480.5	4065	3148	3759	2601	3051.5	3008	2911	4890.5	5726	6362.5	6606.5	4573.5	3691	2544	3658
HPOL_0000104001-mRNA-1	7	11	12	8	10	4.5	5	22	11	1	3	10	8	1	2	4	4	4	1	3	2	9	14	5	9	0	0	2	5	12	22	18	24	4	8	7	7
HPOL_0000104101-mRNA-1	2615	2253	2367	1816	1571	3543	3425	2905.5	3206.5	3339	3019.5	3475	2785	1128	1080	1074	1004	2252	2226	2343	2204	6189	9004.5	5915.5	6963.5	7000.5	6328	7902.5	8591.5	6812.5	9006	7908	7893	4982	4176	3601	3818.5
HPOL_0000104201-mRNA-1	2.5	1	2	2	4	118.5	115.5	2	6	99	68.5	102	52	2	2	9	1	70	70.5	72	101.5	10	19	8	4	54	54	53	53	5.5	21	9	11.5	86	98	125	119.5
HPOL_0000104301-mRNA-1	459	456	485	300	241	218	234.5	407	623	288	243	277	262	259	211	228	213	199	260	268	271.5	378.5	443.5	334	452	321	273	318	376	207	441.5	292	226.5	297	394	300	181.5
HPOL_0000104401-mRNA-1	7802	7571	6784	5656	5586	4377	4906	7772	8762	4194.5	3876	5301	4602	4564	5014	5310	4670	4570	3781	3627	4723	3667	3767	3340	3562	5593	4645	5282	4869	3906	5066	4726.5	5683.5	6118	5544	5029	5430.5
HPOL_0000104501-mRNA-1	3941	4251	4007	2687.5	2162	2019	2418	4579	5000	2277	1796	2232	1954.5	2497.5	2546	2432.5	2563	1949	1716	2031	2071.5	6953.5	7352	5361.5	6358	7667.5	6911	6706.5	9072	3227.5	4489.5	3729	3616.5	3897	3779	3348.5	2916.5
HPOL_0000104601-mRNA-1	4960.5	4002.5	4328	4032.5	4412	372.5	1052.5	4946.5	5579.5	341	221	661	957	2723.5	3152	2981	2676.5	498	402.5	394.5	334.5	614.5	655.5	542.5	599	667	659.5	945	808.5	586	773	844	951	675	664	553	622
HPOL_0000104701-mRNA-1	7919.5	7288.5	7793	7802	7944	809.5	1998.5	8435	9812.5	604.5	491	1429	1963.5	5309	5690	5586.5	4971.5	942	731.5	819.5	753	1335	1381.5	1118	1258	1470	1531.5	1851.5	1830.5	1302.5	1670.5	1791.5	1978	1555	1408.5	1197	1208.5
HPOL_0000104801-mRNA-1	6807.5	5711	5515	4848.5	4964.5	1165	1706.5	5865.5	7271.5	1065.5	954.5	1415	1662	4021	4234.5	4135.5	4032.5	1375.5	999.5	1068.5	1056	1214.5	1291	1093	1351	1724	1520	2061.5	1969	1398	1851.5	1811.5	1938	1756	1422.5	1425	1553
HPOL_0000104901-mRNA-1	0	0	0	0	0	0	0	0	0	0	0	0	0	0	0	0	0	0	0	0.5	0	0	0	0	0	0	0	0	0	0	0	0	0	0	0	1	0
HPOL_0000105001-mRNA-1	0	0	0	0	0	0	0	0	0	0	0	0	0	0	0	0	0	0	0	0	0	0	0	0	0	0	0	0	0	0	0	0	0	0	0	0	0
HPOL_0000105101-mRNA-1	0	0	0	0	0	0	0	0	0	0	0	0	0	0	0	0	0	0	0	0	0	0	0	0	0	0	0	0	0	0	0	0	0	0	0	0	0
HPOL_0000105201-mRNA-1	9480.5	9023	7877.5	8115	8233.5	2002	3129.5	8894	10707.5	2020.5	1912.5	2779	2929	6265.5	6493.5	6902.5	6388.5	2223.5	1668.5	1982.5	2067	2144.5	2294	2148	2336	3474.5	3087	3677.5	3506	2375	3281.5	3117.5	3463	3145	2505	2660	2653.5
HPOL_0000105301-mRNA-1	0	0	0	0	0	2	0	0	0	0	0	0	0	0	0	0	0	3	0	1	0	0	0	1	1	0	2	0	0	1	1	2	0	2	1	0	0
HPOL_0000105401-mRNA-1	396.5	324	305.5	215.5	163	504	480.5	340.5	408.5	460.5	443	540	364	197	126.5	193.5	166	454.5	430	540.5	428.5	636.5	771.5	657	660.5	583	493	664.5	582	616	845.5	803	800.5	682.5	615.5	493.5	550.5
HPOL_0000105501-mRNA-1	2	2	7	11	0	13	31	4	2	5	10	14	8	2	1	0	1	19	8	10	11	31	49	33	37	55	105	86	84	25	76	32	31	27	20	56	37.5
HPOL_0000105601-mRNA-1	409.5	300	343.5	400.5	267	667	698.5	404	429.83	703.5	766	571	406	197	200.5	189.5	224	617.5	674	763.5	653.5	1625.5	1825.5	1663	1774.5	2051	1958	2053.5	1896	1258	1784.5	1689	1525.5	1198.5	1168.5	1195.5	1242
HPOL_0000105701-mRNA-1	0	0	0	0	0	2	3	2	1	1	5	2	3	3	0	1	0	4	2	5	4	1	4	0	0	2	4	3	5	1	0	0	3	1	3	4	2
HPOL_0000105801-mRNA-1	77353	74126	71141	51724	47266	13211	22288	77568.8	89867.5	14532	13622	16055	16687	36866.5	36111	39504	39932	8538	6426	8318	6726	24684.3	27951	28828	24357	15697	9426	12244.5	14364	30581	43981.3	39693	45558	31113	22835	20863	25058.5
HPOL_0000105901-mRNA-1	53	48	28	25	17	182	145	41	34	184	184	160	138	22	14	17	18	127	129	173	155	283	351	336	344	895	743	753	846	245	240.5	217	223	307	306	233	235.5
HPOL_0000106001-mRNA-1	27426	25324	24308	27032	24184	32161	32942	27674	32881	30561	26327	32247	29612	21806	23369	23277	19149	33549	26781	27604	31826	7871	8424	6170	7191	10299	10640	12401	14462	5128	6155	5856	6703	26529	32639	28038	29531
HPOL_0000106101-mRNA-1	0.67	0	0.33	1	0.67	11	11.67	0	0.67	7	13.33	14.33	14.17	0.33	0.67	0.67	0	8.33	10.67	14.67	19	2	1	1.33	0.33	2	2.33	3.33	1.33	0.33	0.67	0.67	1	33.33	21.67	27.33	23.67
HPOL_0000106201-mRNA-1	7780.83	7813	6427.17	4670.33	4812.67	3077.83	3406.5	7136.33	8425.5	3313.67	2889.17	3319.67	2980.83	3750.83	3621.33	4402.67	4557.83	3263.67	2474.17	2979.5	3516.17	669.33	721	635.5	730.33	1547.5	1665	1745.5	1485.67	720.67	1125.67	905.5	1260.5	2482.67	2682.83	2658	2730.5
HPOL_0000106201-mRNA-2	7779.83	7813	6427.17	4670.33	4812.67	3077.83	3406.5	7133.33	8425.5	3312.67	2889.17	3318.67	2980.33	3750.83	3621.33	4401.67	4557.83	3263.67	2474.17	2977.5	3516.17	669.33	721	635.5	730.33	1547.5	1665	1745.5	1485.67	720.67	1125.67	905.5	1260.5	2482.67	2682.83	2658	2730.5
HPOL_0000106301-mRNA-1	0	0	1	0	0	0	0	0	0	0	0	0	1	0	0	0	0	0	0	1	1	2	0	0	0	0	0	2	1	2	0	0	0	2	2	2	3
HPOL_0000106401-mRNA-1	2160.17	2231.5	1835.33	1467.33	1330	840.33	961.83	2213	2580	1018.17	939.33	1055.83	841.67	1178	1165.17	1360.5	1280.33	790.83	655.5	790.33	792.17	3049.5	3844.5	2459.67	3745.5	8163	10038.7	8804.17	7686.83	2880.33	2997.17	2696.83	2936	1980.33	1580.17	1443.67	1263.83
HPOL_0000106501-mRNA-1	5057.5	5997.5	6027	3768	2755	6073	6232.5	5766	5902.5	9259.5	8027	6395.5	5007	2854.5	2278.5	3143.5	3028	5777.5	4808.5	5735	5762.5	14509.5	18909.5	12634	18545.5	15107	14504	13380	17516.5	14909	20886	19459.5	17910	10915	8723.5	8279	9378.5
HPOL_0000106601-mRNA-1	537	744	549	404	310	558	585	1001	786	502	461	537	388	495	398	380	303	446	532	383	417	5610	5564	4585	4456	5650	4329	3627	3958	2585	2816	2658	2638	1832	1575	872	1331
HPOL_0000106701-mRNA-1	7	6.5	3.5	3	1.83	5.5	4.5	6.83	8.5	3.5	5	5.5	4	7	4.5	10.83	2	8	2.5	3.5	5.83	45.17	44	23	17.5	152	149.33	98.5	229	16	9.5	8	10.5	7	8	4	7.33
HPOL_0000106701-mRNA-2	7	6.5	3.5	3	1.83	11.5	5.5	7.83	8.5	5.5	5	5.5	6	7	4.5	10.83	2	8	2.5	3.5	5.83	51.17	48	23	26.5	166	180.33	118.5	264	18	9.5	10	15.5	9	8	4	9.33
HPOL_0000106801-mRNA-1	22735	20738	19239	14583	12503.3	9902	11012	19780.3	26000	10603	9466	10365	8891	10079	10161	11321	11005	9900	7809	9469	9996.33	16792.7	20386	17248	18532	17081	16105.3	18968.5	19143	9543	12294	10703	12423	12256	12746	10341	10529.3
HPOL_0000106901-mRNA-1	881.5	848.5	667.5	491.5	391	94	190	972.5	1138	141	109	177.5	161.5	496	322	267.5	451.5	92.5	156.5	137	104	222.5	263.5	190.5	233	190	179.5	206	263.5	426	672.5	604	542.5	286.5	162.5	141.5	93
HPOL_0000107001-mRNA-1	639.5	597.5	474.5	391.5	301	501	466	687.5	800	543	654	459.5	397.5	352	278	255.5	347.5	386.5	369.5	449	432	723.5	904.5	798.5	981	1214	1018.5	969.5	1061.5	1168	1696.5	1700	1447.5	907.5	752.5	771.5	645
HPOL_0000107101-mRNA-1	0	1	1	0	0	2	1	2	2	0	0	4	3	0	0	0	0	2	0	1	0	0	3	0	0	2	1	2	4	0	0	0	1	1	0	0	1
HPOL_0000107201-mRNA-1	18	9	8	10	5	15	21	9	20	11	20	12	5	8	12	10	7	15	4	13	18	6	10	6	8	11	15	26	22	9	29	7	15	23	16	13	20
HPOL_0000107301-mRNA-1	0	0	0	0	0	0	0	0	0	0	0	0	0	0	0	0	0	0	0	0	0	0	0	0	0	0	0	1	2	0	0	0	1	3	0	0	0
HPOL_0000107401-mRNA-1	71	65	56	44	31	89	83	87	76	74	57	98	89	34	52	44	39	115	115	86	120	210	204	166	178	183	187	223	192	74	125	124	122	137	147	139	149
HPOL_0000107501-mRNA-1	2	3	0	2	0	0	2	1	0	2	0	1	5	2	3	4	0	3	6	4	1	11	13	8	8	6	20	4	9	3	6	3	2	10	5	4	4
HPOL_0000107601-mRNA-1	0	0	0	0	0	2	2	0	0	5	2	0	2	0	0	0	0	3	3	3	9	0	0	0	0	0	0	2	2	0	1	2	0	2	5	7	3
HPOL_0000107701-mRNA-1	63316.5	65343	56754	38170	29307	28423	30862	59532	71757	32183	32094	27925	24960	33880	32441	40245	38582	31903	27203	29671	31217	27179	30962	26595	33759	32226	25018	30294	33435	18918	26295	22915	25406	26453	30328	25208	23758
HPOL_0000107801-mRNA-1	37	30	27	22	15	159	120	32	41	168	175	171	101	22	29	22	26	131	100	148	165	256.5	278	202	317	285	247	263	275	170	245	194	191	217	212	211	158
HPOL_0000107901-mRNA-1	14439.5	12585	11825	8670	7706	2960	3950.5	14385	16394.3	3553.5	3046.5	3702	3618.33	6929	6614	7388.5	7006.5	3515.33	2568.5	2761.5	2742.5	4003.5	4142	3640.5	4109	6264.5	4993.5	4885	4961.5	4100	5194	4844.5	5932.5	4586	4542	3533	3776
HPOL_0000108001-mRNA-1	1792	1597	1557	1709.5	1739	642.5	758.5	1774.5	2062.33	513	459	772	907.83	1292	1537	1437.5	1087.5	871.83	655.5	620.5	702.5	769	913	689.5	812	1045	917.5	1365.5	1272	627.5	822	897.5	941.5	1429.5	1144	1106.5	1290.5
HPOL_0000108101-mRNA-1	4250.5	4704	4182	3463.5	3584.5	1773.5	2080.5	4294	4972.33	1647.5	1470.5	2070	2101.33	3505.5	3634.5	3919	3094	2243.33	1804.5	1749	2108.5	2090.5	2143.5	2007.5	2071.5	2983.5	2952.5	3401	3026	1821.5	2363.5	2384	2642.5	3245	3013.5	2586.5	2880.5
HPOL_0000108201-mRNA-1	1965	2053.5	1927.5	1619	1636.5	1246.5	1292	2370	2666	1206	1171.5	1574	1423	1378.5	1132.5	962.33	853	1771	1521	1532.5	1224	2581.5	2301.5	2045	2864	2332.5	2645	2367	3023.5	4253.5	7393	7446.5	8359	5501	7539	5377.5	5582
HPOL_0000108301-mRNA-1	0	0	0	0	0	0	0	0	0	0	0	0	0	0	0	0	0	0	0	0	0	0	0	0	0	0	0	0	0	0	1	0	0	0	0	0	0
HPOL_0000108401-mRNA-1	832	855	779	595.5	585	418.5	517	979	1117	541	464.5	548	534.5	451	386	371.5	335.5	711.5	546	572.5	595.5	1051.5	899	791.5	1163.5	1090	1153.5	962.5	1148	1715.5	2970	2781	3355.5	2259	3048	2185.5	2133
HPOL_0000108501-mRNA-1	13	10.5	7.5	7	1	3	2	12	15.5	3.5	3.5	3.5	1	1.5	4	3	2	1.5	0.5	1.5	0.5	3	2	2.5	1.5	4	10.5	4.5	2	4	3	2.5	3	1	3.5	2.5	1
HPOL_0000108601-mRNA-1	128	118.5	106	43	50	25	20	98	136	41.5	20.5	23.5	37	76.5	52	45	74	36.5	21.5	17.5	23.5	22	29	27.5	23.5	33	42.5	38	45	25	30	35.5	51	21	34.5	36.5	47
HPOL_0000108701-mRNA-1	3365	1814	1985.5	896	972	3396	3060	1976.5	3417.5	3136	2656	3113	2438	1346.5	1138	825	1350	1972.5	1716	1991	1876	2491	3024	2965	3139	1077	696	1153.5	907	2835	5005	4001	5376	3565	3235	2290	2426
HPOL_0000108801-mRNA-1	1.5	0	1	0	0	2	0	0	0	1	2	3	3	3	0	0	0	2	0	5	2	8	1.5	7	10	2	6.5	3	3	0	2	6	3	3	2	0	1
HPOL_0000108901-mRNA-1	859	586	828	628	524	1608	1521	986	1017	2439	2169	1596	1135	406	597	390	534	1805	1558	1823	1388	2836	3531.5	3504	3913	4603	4426.5	4591	3786	1668	1766	1723	1595	1586	1288	1080	1104
HPOL_0000109001-mRNA-1	0	0	0	0	0	0	0	0	0	0	0	0	0	0	0	0	0	0	0	0	0	0	0	0	0	0	0	0	0	0	0	0	0	0	0	0	0
HPOL_0000109101-mRNA-1	0	0	1	0	0	0	0	0	0.5	0	0	0	0	0	0	0	0	0	0	0	0	0	0	0	0	0	0	0	0	0	0	0	0	0	0	0	0
HPOL_0000109201-mRNA-1	1	0	0	0	0	0	0	0	0	0	0	0	0	0	0	0	0	0	0	0	0	0	0	0	0	0	0	0	0	0	0	0	0	0	0.5	0.5	1.5
HPOL_0000109301-mRNA-1	13726	14378	9706	12491	11666	566	1846	14033.5	15826.5	404	331	1450	2216	7668	7885	8833	7443	650	511	893	533	828	981	848	684	573	760	948	798	1062	1645	1245	2036	849	781.5	377.5	442.5
HPOL_0000109401-mRNA-1	50512	49114.5	41607.5	31947.5	29509	10409	14068.5	49025.5	57239	10877	9346	12559	12592	25893.5	25514	30362.5	27689.5	12484.5	9499.5	10123	9993	10275.5	12181	10677	12124	12594.5	11956	14042	13256	9053	12108.5	10558.5	12889	12134.5	12327.5	10337	10818
HPOL_0000109501-mRNA-1	4384	2970	2242	1967	966	1641	2127	3405	3775	1315	2307	2637	1145	3008	2967	3108	2902	2357	2118	3631	4597	10588	10023	7257	10456	6591	9629	6418	10064	7942	15647	11716	12306	6552	7492	6714	4039
HPOL_0000109601-mRNA-1	1	1	1	0	0	3	1	0	1	0	0	0	0	1	0	1	0	3	0	2	0	6	5	5	8	6	2	2	4	5	1	11	7	3	6	4	0
HPOL_0000109701-mRNA-1	27	23	20	16	11	32	42	16	27	42	55	39	23	26	16	18	8	42	37	26	50	103	88	108	86	100	105	75	112	43	41	42	47	42	88	43	92
HPOL_0000109801-mRNA-1	36	42	35	34	29	30	27	39	46	24	13	23	17	14	14	12	12	14	22	22	19	30	10	10	13	51	27	29	41	23	22	18	23	29	44	30	24
HPOL_0000109901-mRNA-1	0	0	0	0	0	0	0	0	0	0	0	0	0	0	0	0	0	0	0	0	0	0	0	0	0	0	0	0	0	0	0	0	0	0	0	0	0
HPOL_0000110001-mRNA-1	2423	2444	1616	1214	1159	4331	3683	2452	2675	5556	5064	3893	2699	1928	1733	2127	1999	6401	6553	7120	7335	6132	6984	6613	5933	6819	7198	7066	6597	4939	5621.5	5294	5892	5562	5279	3584	3717
HPOL_0000110101-mRNA-1	761	518.5	543.5	414	291	687	709	680.5	890.33	756.5	701	656	540	306.5	238.5	231.5	308	662	644.5	636	441.5	92	116	143	142	32	14	40	21	17	43.5	34	30	133	301	209	178
HPOL_0000110201-mRNA-1	23.5	27.5	20.5	14.5	13.5	10	7.5	26	31.83	4.5	16.5	11.5	13.5	8.5	20.5	12	1	9	11	11	9	65.5	60	53.5	42	35.5	19.5	42.5	36	62.5	63.5	72.5	71	53	22.5	19.5	29.5
HPOL_0000110301-mRNA-1	0	0	0	0	0	0	0	0	0	0	0	0	2	0	0	0	0	0	0	0	0	2	0	0	0	0	0	0	4	0	0	1	3	0	0	0	0
HPOL_0000110401-mRNA-1	114.5	92	107	74	61.5	146	108.5	127.5	160.83	74	107.5	118.5	123	73.5	96.5	63	59	128	107	123	159.5	655.5	722	577	665	412	385	621	554.5	434	502.5	580.5	596	540.5	375	200.5	279.5
HPOL_0000110501-mRNA-1	259	217	185	148.5	156	218	215	240	291	143	140	194	210.5	109.5	128.5	121.5	107	196	166.5	182	193	1198	1239	1077.5	956	879.5	780.5	1015.5	967.5	887.5	953	1038	1098	932.5	676.5	385	482
HPOL_0000110601-mRNA-1	32526	30422	25996	19286	16600	18819	18845	30782	36509	24481	24136	18591	14605	16186	14906	16439	16190	19172	17692	17963	19626	18128	24538	17390	22378	17805	17602	19342	19086	35995	49460	42966	45575	22576	18534	14874	15444
HPOL_0000110701-mRNA-1	201	157	186	112	99	1	32	259	240	7	9	19	44	14	19	20	12	9	2	3	2	908	885	862	752	392	298	471	505	235	335	321	446	158	125	75	124
HPOL_0000110801-mRNA-1	0	11	3	2	8	10	10	7	5	16	9	24	9	0	5	6	2	11	9	13	18	17	16	19	14	23	28	30	29	15	10	11	11	16	17	17	22
HPOL_0000110901-mRNA-1	0	0	0	0	0	2	0	0	0	0	0	0	0	0	2	0	0	0	0	0	0	0	0	0	1	0	0	0	0	2	1	1	0	0	0	0	0
HPOL_0000111001-mRNA-1	20.5	4	9.5	8.5	3	47.5	28.33	15	36	84.5	58.5	38.33	26.5	3	4	0	6	26.5	19.5	15	16.5	28	35.5	11.5	15	18.5	47	15.5	17.5	27	26	42.5	28	42	43.5	31.5	46.5
HPOL_0000111101-mRNA-1	263	127.5	197	140.5	77	606.5	605.5	283	339.5	894	850	542	430.5	141	116	67.5	109.5	590.5	571	637	511	492	550	242.5	284.5	312.5	666.5	211	281.5	436.5	443	464.5	412.5	540.5	527.5	386	429.5
HPOL_0000111201-mRNA-1	919.08	722.92	496.33	472.25	248.67	4433.83	3416.08	975.92	1104	5093.5	5295.83	4408.75	3029.83	522.17	330.58	375	252.33	3925	3666.5	4053.83	3397.67	5914.25	6876.5	5910.58	5067.83	11430.1	10018.6	9284.58	7334.5	10346.8	12220.2	12011.9	14603.5	10776.1	9551.83	8654.83	10017.5
HPOL_0000111201-mRNA-2	902.08	682.92	476.33	464.25	241.67	4335.83	3339.58	944.92	1093	5011.5	5254.83	4271.75	2942.83	511.17	315.58	354	239.33	3658	3565	3895.83	3277.17	5151.75	5969.5	5012.08	4535.83	10015.1	8999.58	7957.08	6653.5	10130.8	11661.2	11422.4	14064	10548.1	9452.83	8357.83	9755
HPOL_0000111301-mRNA-1	401	77	174	105	84	618	779	322	401	918	992	456	470	152	116	49	59	629	592	428	296	37	72	7	28	30	114	25	33	99	144	139	175.5	329	408	358	342
HPOL_0000111401-mRNA-1	1885.25	564.08	937.5	553.08	398.5	2535.17	2808.58	1910.58	2417	3487.92	3716.25	1865.08	1735.83	858.67	787.42	307	525.33	1669.83	1457.75	1580.83	1209.17	4314.75	5140.17	1208.5	2315.67	1667.92	5585.67	1201.25	1655.5	3020.5	2641.57	3490.5	3252.58	3259.92	3181.17	2280.83	2565.83
HPOL_0000111501-mRNA-1	3086.92	1023.58	1608	992.58	726	4230.67	4567.75	2855.58	3531.17	5864.5	6397.17	3313.58	2757	1243.5	1148.75	537	824.17	2672.67	2661	2622.33	1980	7480.58	8630.33	2328.42	4094.83	3248.58	10862.2	2385.08	3141.33	5098.08	4788.73	5791.92	5237	6204.42	5772.5	4517.5	4770.67
HPOL_0000111601-mRNA-1	234.67	51.5	172.83	79.83	50.17	318	352	177	408.33	614.58	483.92	293.33	269	69.5	51.67	24.5	40.83	269.5	296.25	225.17	205.5	613.67	556.5	225.42	351.83	244.33	519.17	246	304.17	359.42	338.73	494.75	352.42	449	360.17	279	471.5
HPOL_0000111701-mRNA-1	1575	547.5	695	506.5	319	2491.5	2722.83	1462.5	1487	3403	4058	1981.33	1716.5	297	245	158.5	209.5	1980.5	1979	2168	1529.5	3334	3930	1168.5	1784.5	1713.5	5088.5	1085	1642.5	2863.5	2344	2869.5	2601.5	3595.5	3092.5	2640.5	2546
HPOL_0000111801-mRNA-1	406	124	284	169	166	974.5	1042	360	592.5	1493	1384	851.5	746.5	82	55	34.5	74	558	408.5	406	368.5	461	631	159	268	198	516.75	195	187	537.5	625.5	699.5	666	850.5	854.5	599	865.5
HPOL_0000111901-mRNA-1	40.5	20	21.5	19.5	10	67.5	60.33	26.5	48.5	103.5	86.5	58.33	48.5	10	5	11	14	45.5	30.5	27	40	34	56.5	24.5	33	40.5	44	23.5	22.5	40	50	69.5	58	58	53.5	33	46.5
HPOL_0000112001-mRNA-1	184	142	125	266	69	14022	11677	106	63	14556	13557	15222	10382	132	89	191	67	11184	9562	10308	12035	0	0	0	0	6	1	2	1	58	24	5	216	4744	7615.5	6568	6559.5
HPOL_0000112101-mRNA-1	138	142	87	220	39	10861	9024	80	75	11801	10631	10915	7754	93	50	157	46	9114	7196	8052	9572	1	1	0	0	0	0	3	0	8	11	3	115	2123	3565.5	3184	3133.5
HPOL_0000112201-mRNA-1	0	0	0	0	0	0	0	0	0	0	0	0	0	0	0	0	0	0	0	0	0	0	0	0	0	0	0	0	0	0	0	0	0	0	0	0	0
HPOL_0000112301-mRNA-1	0	0	0	0	0	0	0	0	0	0	0	0	0	0	0	0	0	0	0	0	0	0	0.5	0	0	0	0	0	0	0	0	0	0	0.33	0	0	0
HPOL_0000112401-mRNA-1	0	3	0	0	0	0	0	0	0	0	0	0	0	0	0	0	0	0	0	0	0	1	0	0	1	1	0	0	0	0	0	0	0	0	0	1	0
HPOL_0000112501-mRNA-1	0	0	0	0	0	0	0	0	0	0	0	0	0	0	0	0	0	1	0	0	0	0	0	0	0	0	0	0	0	0	0	0	0	0	0	0	0
HPOL_0000112601-mRNA-1	0	0	0	0	0	1	0	0	0	0	0	0	0	0	0	0	0	0	1	0	0	0	0	0	0	1	0	0	0	1	0	0	0	0	0	0	0
HPOL_0000112701-mRNA-1	798.5	626	581.5	982	525.5	44069	39207	722	548.5	48933	45423	40874.5	29095	574.5	495.5	901.17	423.5	35219.5	27391.5	32908.5	37496	452.5	397.5	300.5	369	316	335	427.5	467.83	574	545.5	555.5	966	11611.8	18299.5	18446.8	16877
HPOL_0000112801-mRNA-1	2443.5	1761.5	2085	1948	2392.5	1983.5	1965	2754	3010.5	1722	1625	1674	1981	2026.5	2726	1938.67	1668.5	2513	2213.5	1799.5	2028	4239.5	3723	2938.5	3243.5	3132.5	3183.5	3890	4280.83	3469.5	4260.5	4932.5	4435	4902.33	5202.5	3711.83	4251
HPOL_0000112901-mRNA-1	0	0	0	0	0	0	0	0	0	0	1	0	0	2	0	0	0	0	0	0	1	2	0	2	0	2	0	1	0	1	0	0	1	0	2	1	0
HPOL_0000113001-mRNA-1	11	10	8	7	4	13	14	8	8	9	17	2	3	1	1	5	6	6	7	12	2	36	60	43	56	67	37	52	70	22	37	32	27	21	12	13	14
HPOL_0000113101-mRNA-1	60125	54117	50097	42391	40045	13188	18489.5	57900.5	68762	14823.5	13080	15491	14792.5	31780.5	31958	33528.2	31814.5	17094	14552.5	14854	12805	25514.5	31625	24218.5	27386.5	23508.5	23181	24994	25409.3	17127.5	20579.5	18693.5	20425.5	16283.5	16079.5	11715.3	12757.5
HPOL_0000113201-mRNA-1	7083	7002.5	5732.5	5113	4672	4084.5	3941.5	7129.5	8459	4220.5	4238	3985.5	2978.5	3227.5	3179.5	3841	3333.5	3530.5	2919.5	3419	3302	2959.5	4541	3213.5	3639	2847	3167.5	3823.5	3799	2906	3601.5	2911.5	3105.5	2832	2855.5	2336	2570
HPOL_0000113301-mRNA-1	1950	1481	1221.5	2251	710	112858	86408	1465	916	97810.5	83447.5	106695	75861	1190.5	752	1971	711	107216	85649.5	89168	100219	77	133	82	95	373	554	529	426	2986	3743	2915	4242	51325.5	74037	60889	59635.5
HPOL_0000113401-mRNA-1	1	0	0	0	0	3	1	0	0	8	1	8	1	0	0	0	0	7	9	9	6	0	2	0	0	0	1	0	2	4	1	1	0	6	4	3	2
HPOL_0000113501-mRNA-1	95	64	56.5	86	20	5810.5	4386	70	34	4640.5	3500.5	5136	3918	41.5	27	93	43	5438.5	4262	4666	5436	7	2	3	2	9	9	7	5	20	19.5	2	97	2933	3573.5	3873.5	3554.5
HPOL_0000113601-mRNA-1	106	79	85	168	60	8139.5	7255.5	85	42	8582	8170	8451.5	5567	80	51	101	40	6202	5233.5	5885.5	7217	19	17	17	14	56	51	69.5	51	259	243	223	376	3207.5	4186.5	4392	4228
HPOL_0000113701-mRNA-1	13	15	8	15	6	1010.5	758	2	2	783.5	640	1023	607.5	19	9	20	7	1025	909.5	989	1011.5	0	1	1	0	1	1	1	0	8	4	2	11	374	490	497.5	503.5
HPOL_0000113801-mRNA-1	587	436	388	1129	295	53443	45834	458	253	63079	60000	53466	37206	489	299	673	222	39722.5	34603.5	37359	45863.5	9	6	18	9	38	9	26	13	255	125	5	748	16968	27058	27700	23690
HPOL_0000113901-mRNA-1	77	60	52	102	31	6568	6026.5	58	35	7092.5	5482	7872.5	5561.5	48	28	97	42	5221.5	4124.5	4059.5	6329	15	6	9	3	50	22	40.5	25	22	23	10	100	1730.5	2674.5	2662.5	2926.5
HPOL_0000114001-mRNA-1	20059	18034	18010	14963	14257	10492	12400	20346	23859	11225	10887	12074	9885	12088	11810	11510	11524	11124	10149.5	9854	9560.5	15126	17520	13535.5	16745	21411.5	17067	18837.5	19797	17971	23094.5	21768	22020	21198	19346.5	14265.5	15360.5
HPOL_0000114101-mRNA-1	0	0	0	0	0	0	0	0	0	0	0	0	0	0	0	0	0	0	0	0	0	0	0	0	0	0	0	0	0	0	0	0	0	0	0	0	0
HPOL_0000114201-mRNA-1	292	296	295.5	204	240.5	658.5	547	270.5	310.5	769.5	720	592.5	479	163	219	201	223.5	981	946.5	1040.5	974	418	427	381.5	386	682.5	576	731	689.5	400.5	498.5	580	484	856	829.5	718	774
HPOL_0000114301-mRNA-1	1581	1616.5	1347	1112.5	982.5	1317	1311	1676.5	1848.5	1060.5	1162.5	1492	1338	761	816	924.5	871	1242.5	963.5	1263	1415	4021.5	4564.5	3921	3982.5	4707.5	4070.5	4803	4127	3920.5	4546	4358.5	4477.5	4289	3527	2722.5	2713.5
HPOL_0000114401-mRNA-1	2444	2190.5	2055.5	1515.5	1328	1213.5	1221.5	2249.5	2733	1049	1009	1375.5	1244	1132.5	1200	1455.5	1183	1520.5	1109	1239.5	1266.5	2850	3980	3236.5	3431	2841.5	2148	2794	3087	1025.5	1288.5	1272	1442	1886.5	1835	1749.5	1820.5
HPOL_0000114501-mRNA-1	0	1	0	0	0	2	0	0	0	1	0	0	4	0	4	0	0	0	1	0	0	6	2	1	5	3	4	1	4	13	3	2	9	7	10	6	3
HPOL_0000114601-mRNA-1	987	984	889	537	466	671	722.5	1013	1129	727	616.5	805	761	484.5	588	729	581.5	913	611	664	681.5	657.5	751.5	556.5	778.5	1424.5	962.5	1256.5	1167.5	558.5	888	759.5	798.5	1336	1318	1102	1123.5
HPOL_0000114701-mRNA-1	33105	31286	28815	18823	17540	26556	26224	32131.5	36718	27014	21673	26183	20382	18509	17117	19809	20375	23407	20019	21640	22416.5	22486	27655	23069	27375	24995.5	23476	26519	28264	14922	19316	15602	19132	22789	24107.5	21531	20545
HPOL_0000114801-mRNA-1	0	0	0	0	0	0	0	0	0	0	0	0	0	0	0	0	0	0	0	0	0	0	0	0	2	0	0	0	0	0	0	0	0	0	0	0	0
HPOL_0000114901-mRNA-1	0	0	0	0	0	0	0	0	0	0	0	0	0	0	0	0	0	0	0	0	0	0	0	0	0	0	0	0	0	0	0	0	0	0	0	0	0
HPOL_0000115001-mRNA-1	106	77	116	118	106	72	69	58	119	85	110	63	76	46	52	54	52	76	43	106	49	177	256	207	241	321	273	283	341	174	178	202	166	143	135	119	116
HPOL_0000115101-mRNA-1	0	0	0	0	0	0	0	0	0	0	0	0	0	0	0	0	0	1	0	0	0	0	0	0	0	0	0	0	1	0	0	0	0	0	0	0	0
HPOL_0000115201-mRNA-1	261.33	175.67	246	185.33	175.33	1076.33	1046	222.67	303	1040.67	963.33	1078.67	781	137	89.33	73.33	133.67	717.67	723	734.67	646.67	19	49.33	27.67	38.67	31	14.67	46.33	22.33	17.33	19.33	20	25.33	147	249.33	176.33	170
HPOL_0000115301-mRNA-1	178.33	148.67	157.5	130.33	131.33	909.33	782	166.17	216.5	891.67	779.83	873.17	574.5	74.5	58.33	63.33	72.17	561.17	605	583.67	483.67	115.5	156.83	132.17	143.17	168	152.17	175.33	152.83	82.33	125.83	118	131.83	356	518.83	358.33	369.5
HPOL_0000115301-mRNA-2	178.33	148.67	157.5	130.33	131.33	909.33	782	166.17	216.5	891.67	779.83	873.17	574.5	74.5	58.33	63.33	72.17	561.17	605	583.67	483.67	115.5	156.83	132.17	143.17	168	152.17	175.33	152.83	82.33	125.83	118	131.83	356	518.83	358.33	369.5
HPOL_0000115401-mRNA-1	94	70	62	55	34	362	311	120	116	389	453	321	248	38	33	43	34	268	302	299	332	193	261	154	236	184	199	238	237	183	283	249	289	247.5	284	227.5	238
HPOL_0000115501-mRNA-1	35873	33759	31900	22349	18473.5	18843	20330.5	35972	42174	20007	18864	18282	16280.5	20385	20066	19939	20676	17312	14713.5	16227	16110	11291	15148.5	11884	15507	13869.5	10129.5	11109	13269	8101	12302	10170	10996	12401	13521	12370	11159.5
HPOL_0000115601-mRNA-1	714	658.5	580	389.5	402.5	371.5	398.5	658.5	790	348	241.5	414.5	437	362.5	440	443	419.5	541	401.5	382.5	427	443.5	508.5	415.5	523.5	589.5	536.5	862	747	439.5	586.5	576.5	468	655.5	543.5	595	558
HPOL_0000115701-mRNA-1	56	69	47	66	14	2988	3143	50	28	3395	2533	3008	2188	43	26	54	20	2330	1874	2722	2854	20	32	9	18	45	49	55	42	130	165	91	205	2085.5	2289	2855.5	2640
HPOL_0000115801-mRNA-1	19791	19928.5	16354	10990.5	8962	6999.5	8010.5	18980.5	22221	8609	8429.5	7955.5	6615.5	10151.5	9635	10539	10231.5	8956	8430	9076.5	8939	11577.5	14884.5	11947.5	14309.5	14987	13473	15184	15396	12541.5	17676.5	14869	16004	10798	9441.5	7493	7226.5
HPOL_0000115901-mRNA-1	16059.5	15742	13211	9259	9253	5810	5955	15541	17554.5	5038	4434	6448	6223	8317	8627	10793	9030	7416	5224	5687	6169	5564	6043	5175	5887	5775	6083	6732	6463	4052	5253	4842	5980	6664	6159	5678	6101
HPOL_0000116001-mRNA-1	14158	13750	12139	7887.5	6162	7230	7504	14344	16821	8330.5	7819	6968	6273	6301	6017	6848	6508	6259	5248	6116	6169	5937	7595.5	5932	7324	7025	6236	6619.5	7042	5169	7690	6935	7617	6175	6825	5956.5	5327
HPOL_0000116101-mRNA-1	39	31	35	39	28	584	492	33	45	593	427	565	375	24	26	38	22	515	397	487	495	39	44	33.5	24	72	53	57	42	58	50	47	71	554	663	428	477
HPOL_0000116201-mRNA-1	9	2	0	2	5	148	110	3	3	101	88	98	98	5	3	2	3	116	86	95	97	9	10	6.5	8	12	14	14	18	13	5	9	13	129	122.5	90	111
HPOL_0000116301-mRNA-1	48	39	21	53	26	3003	2590	24	15	3196	2533	3143.5	2269	45	16	59	17	2659	2202	2537	3073	2	1	2	0	1	0	0	1	14	6	1	51	1196	1925	1799	1584
HPOL_0000116401-mRNA-1	52	31	51.5	54	21	4955	3839.5	31	32	3363	2893.5	4433.5	3076.5	39	29	72	30	3976.5	3303	3669.5	4260.5	3	2	6.5	3	7	10.5	6	9	28	21	1	95	3295.5	4224	3693	3448
HPOL_0000116501-mRNA-1	0	0	0	0	0	0	0	0	0	0	0	0	0	0	0	0	0	0	0	0	0	0	0	0	0	0	0	0	0	0	0	0	0	0	0	0	0
HPOL_0000116601-mRNA-1	0	0	0	0	0	0	0	0	0	0	0	0	0	0	0	0	0	5	0	0	0	0	0	0	0	0	1	0	0	0	0	0	2	2	0	1	0
HPOL_0000116701-mRNA-1	757	819	778	864	653	1134	1097.5	851	1047	1420	1293.5	1245	977.5	397	478	460	417	1350.5	1282	1298	1306.5	9424	12631	8405.5	10595	11751	10270.5	12816	17053.5	2223	2579	2054	1844	2634.5	1972	1544	1854
HPOL_0000116801-mRNA-1	8663	8105	8716	6208.5	5753	2256	3301	9008.5	10022	2299.5	2060	2731	2592	5419	5396	5328	5438	2128	1928	1897.5	2050	3068	3455	2904	3106.5	5458.5	4201	3844	3976	3430	4812.5	4861.5	4942.5	4936.5	5341	4216.5	4828.5
HPOL_0000116901-mRNA-1	2594.5	2507	2538.5	1796.5	1640	1364.5	1651	2752.5	2892	1496	1118	1634	1399.5	1585	1533	1568.5	1727.5	1290	1045.5	1227.5	1421.5	506	617.5	482.5	516	1193	1273.5	1188	1036.5	778	946.5	985	914	1750	1684.5	1863	1797.5
HPOL_0000117001-mRNA-1	7047.5	6914	6667	4185.5	3710	1709.5	2310	6781.5	7680	2041.5	1550	2026	1979.5	3920	3647	4220.5	4125.5	1830	1416.5	1650.5	1603.5	597	712.5	596.5	689	908.5	909	1112.5	962.5	778	1181	998.5	1121.5	1396	1580.5	1566	1447
HPOL_0000117101-mRNA-1	37250.5	38398.5	34638.5	25388	21122.5	16230	18669	36527.5	42624	17486.5	14136.5	16973.5	16204	19810.5	20446	22522	22128.5	16558.5	13739.5	15290	15597	9084.5	9682	8094	9793.5	12257	10553.5	11129.5	11706	11428	17282.5	16258	15206.5	14452.5	15971	14504	13932.5
HPOL_0000117201-mRNA-1	90080	86807	77369.5	58806	50938	24069	29442	92984	108732	28154	29797	25796	26908	45874	42707	51885	52413	22284	18854	22770.5	22770	45156	54715.5	45924	50938	42199	52065	55786	53899	42460	55714	50721	56527	38469	38751	29095	29381
HPOL_0000117301-mRNA-1	10069.5	9971	8739	6438.5	5324.5	6313.5	6252	9890	12206	6593	5834	6464	5461.5	5324	4824	5518	5861	6027.5	5297.5	5826.5	6361	4341.5	5377	4441	5207	4801.5	4986.5	5234	5850	3084.5	4205.5	3478	3805.5	5167.5	5964	5184.5	4801
HPOL_0000117401-mRNA-1	22173	21514.5	18149	15357.5	14465	5631	7393.5	20877	24574	5718.5	4544.5	7364	7187	12538.5	12108	14159.5	12751.5	6165.5	4972	5668.5	5749	5703.5	5634.5	4800	5155.5	8558	9066.5	9540	8973	5100.5	6531.5	5960	6977	8927.5	8222	7393	7695.5
HPOL_0000117501-mRNA-1	24818	25381	22906	17272	16629	9300.5	12378.5	24503	28208	10199.5	8249	11027.5	9991.5	14267	15370	15196.5	16077	10445.5	8320	9713	10285	3997.5	3371	2876	3615.5	4093.5	4342	4283.5	4624	4002	5304	4547	5108	10521.5	11709.5	11222.5	9905
HPOL_0000117601-mRNA-1	18	10	6.5	7	3.5	5.5	7	9	13	6	6.5	10.5	5.5	6.5	4	4	4	4	5.5	4.5	8.5	9.5	15	12.5	11.5	9	16	12.5	17	9	10	11.5	10	9	7	8	9
HPOL_0000117701-mRNA-1	13897.5	13539	11545.5	9237	7982.5	4957.5	5822.5	13080	15559	5582	4983.5	5483.5	4806.5	7919.5	7812	8559	8569	5244	4472.5	5202.5	4882.5	6969.5	8542	7110.5	8671.5	8489	7589	8148.5	8659.5	5919	8700	7211	7767	6312.5	6104	5022	5332
HPOL_0000117801-mRNA-1	0	1	0	0	0	0	0	0	0	0	0	0	0	0	0	0	0	2	0	0.5	0	0	0	0	0	0	0	0	0	0	4.5	0	0	0.5	0	1	0
HPOL_0000117901-mRNA-1	0	0	0	0	0	0	0	0	0	0	0	0	0	0	0	0	0	0	0	0	0	0	0	0	0	0	0	3	1	0	0	0	0	1	1	0	0
HPOL_0000118001-mRNA-1	0	0	0	0	0	0	0	0	0	0	2	0	0	0	0	0	0	0	0	0	0	0	0	0	0	0	0	0	0	0	0	0	0	0	1	0	0
HPOL_0000118101-mRNA-1	5414	4616	4179	4247	4187	1872	2304	5223	6048	1990	1921	2086	2069	3306	3488	3471	3007	1897	1953	2030	1822	2512	2796	2328	2505	2180	2164	2125	2708	1974	2594	2596	3084	4133	4231	3150	3478.5
HPOL_0000118201-mRNA-1	1156	992.5	937	595	468	1321	1166.5	1132.5	1177	1325	931.5	1222.5	868	472	438	491.5	452	898	922.5	877	831	930	1392.5	975	1494.5	1005	783.5	1042	1343.5	987.5	1542.5	1513	1562	920	848.5	874	809.5
HPOL_0000118301-mRNA-1	1979	1754.5	2008	1543	1189	2742	2733.5	2247.5	2612	3634	3570.5	2742.5	2211	1070	1113	1214.5	1277	2292	2306.5	2542	2571	3290	3903.5	3176	4015.5	3468	2850.5	3154	3053.5	3664.5	5421.5	4801	4635	3530	3714	3502	3196
HPOL_0000118401-mRNA-1	1515	1453	1515	1432.5	1146	2962	2796	1474	1780	4149	3765	3018	2183	982	987	1181	1156	3050	2812	3101	3356	2946	3718	2791	3603	2340	2924	3071	3036	3231	4463	4017	3764	3929	3938	3676	3688
HPOL_0000118501-mRNA-1	0	0	0	0	0	0	0	0	0	0	0	0	0	0	0	0	0	0	0	0	0	0	0	0	0	0	0	0	0	0	0	0	0	0	0	0	0
HPOL_0000118601-mRNA-1	255	185	258	229	214	827	782	231	305	833	766	714	584	106	121	96	132	699	653	678.5	627.5	428.5	444	447	502	785.5	848.5	936	861	633	857	791	822	1120	1045.5	863.5	1008
HPOL_0000118701-mRNA-1	118	78	72	153	39	8956	8544	91	61	9107	7334	9952	8001	94	48	159	49	9552	6631	8726.5	10765.5	10.5	9	13	11	80.5	53.5	96	76	62	58	18	208	5862	6090	8028.5	6794
HPOL_0000118801-mRNA-1	1686	1285.5	1316	1125	769	2062	2062	1535.5	2036	2700.5	2601	2245.5	1651	852	733	933	877	2074	1893.5	2321	2270	3530	4174.5	3318	3809	2051	2355.5	2514	2505	2484	3480	3118	3028	2146.5	2405	1610	1798
HPOL_0000118901-mRNA-1	1	1.5	2	5	3	188	170	6.5	3	327.5	187	180.5	144	5	6	0	3	252	222.5	243	247	9	7	5	7.5	5.5	4.5	7	13.5	0	2	2	7	46	100.5	70	71
HPOL_0000119001-mRNA-1	724	884.5	583	471.5	345	323	386	632.5	1023.5	257	289	379.5	403.5	523	346	1204	531	409.5	203	334	360	2069	1551	1374	1543	2691	2710	3004	2507	1210	1235	1231.5	976	1299.5	1738	492	296
HPOL_0000119101-mRNA-1	12280	10183.5	11362	7908	6790	1331	2598	12592.5	14346.5	1719	1475	1800.5	2321	5967	5881	5344.5	6388	1222.5	808	1296	1234	3583	3876	3646	3967	2899	2534	2569.5	3077.5	2463	3541.5	3158	3546.5	1510	1241.5	862	1004
HPOL_0000119201-mRNA-1	291	216	150	196	138	639.5	417.5	207	491	642	445.5	626.5	439.5	176	129	168.5	206	766.5	740	761	720.5	580	547.5	455.5	621	469	352.5	314.5	729	377	367	536	540	533	604	250.5	221
HPOL_0000119301-mRNA-1	483.5	459	437	371.5	298	1192	1315.5	466	588.5	1808.5	2200	1616	1169.5	195.5	164.5	243	198.5	1893	1420.5	1779	2014	2666	3144	2664	2886	5507.5	4616	5049.5	4669	972.5	1226	1362	916.5	1114.5	1343	993	863.5
HPOL_0000119401-mRNA-1	192.5	174	174.5	162.5	129	577.5	415	156	333.5	477.5	333.5	484.5	341.5	84.5	106.5	125.5	149.5	353.5	352.5	494.5	562.5	509	621.5	642	858.5	487.5	331	330.5	487.5	524.5	612.5	608.5	778.5	875	614	473.5	345.5
HPOL_0000119501-mRNA-1	146	126	145.5	100	95	80	69	124	140	58	41	78	71	45	26	46.5	55	49	36	87.5	80	1404	1971	1353.5	1703	1192	1421.5	1527	1409.5	1746	2080	1769	1536.5	546.5	217	130.5	209
HPOL_0000119601-mRNA-1	10	22	9	12	15	71	53	20	23	57	65	72	31	12	8	18	16	52	51	57	66	122	139.5	95	104	146.5	121	182	187	47	31	30	28	63	89	55.5	56
HPOL_0000119701-mRNA-1	157	36	143	61	13	288	189	156	22	277	210	224	166	46	21	57	61	147	150	141	224	101	78	96	100	205	228	232	236	77	66	65	78	227	298	216	284
HPOL_0000119801-mRNA-1	0	0	0	0	0	0	0	0	0	0	0	0	0	0	0	0	0	0	0	0	0	0	0	0	1	0	0	0	0	0	0	0	0	0	0	0	0
HPOL_0000119901-mRNA-1	19121	18265	16086	13957	13029	4403	6018	18348	22018	4913	4743	5158	4981	9279	9836	11159	10100	4410	3452	4122	4567	2008	2338	1820	2439	2849	3400	3652	3480	2821	4198	3317	4379	4035	4209	3800	3777
HPOL_0000120001-mRNA-1	0	0	0	0	0	11	10	0	2	1	9	11.5	4	0.5	0	0	0	14	15	9	6	2	0	0	0	0	1	2	1	2	0	0	1	16	12	18	22
HPOL_0000120101-mRNA-1	0	2	0	0	0	8	19	1	2	4	2	16	11	0	1	1	0	20	10	14	18	2	1	3	1	3	3	0	3	1	2	1	5	15	9	18	15
HPOL_0000120201-mRNA-1	0	1	1	1	0	13	6	2	2	4	5	13	7	1	1	0	0	11	7	12	15	1	0	0	0	1	0	0	1	0	0	3	1	16	8	20	31
HPOL_0000120301-mRNA-1	959	836	813	946	600	13598	11921	888	1045	12418.5	10878	9520.5	7099	861.5	797	959	607	10889	10274	11132	11058	2906	3169	2637	2616	3610	3148	3161	4458	1742	1718	1751	2047	6165	7093	6256	7786
HPOL_0000120401-mRNA-1	0	0	0	0	0	0	0	0	0	0	0	0	0	0	0	0	0	0	0	0	0	0	0	0	0	0	0	0	0	0	0	0	0	0	0	0	0
HPOL_0000120501-mRNA-1	99	69	66	130	23	7149	6168.5	85	37	7752	6156	6801.5	5016	46	41	83	29	6217.5	4793	5557.5	6425	1	1	1	3	1	0	1	2	22	19	1	117	2687.5	4200.5	3978	3614
HPOL_0000120601-mRNA-1	564	473	368	911	284	42023.5	38058.8	437	186	45901.5	39754	41114.5	29093	489	301	620	203	38103.5	32329	36138.5	40955.5	10	17	9	17	59	74	63	54	152	105	14	576	16391.8	26888.5	22180.2	21352
HPOL_0000120701-mRNA-1	1731	1675	1646	1014	887	1716	1498	2869	2220	1680	1875	1575	1224	1252	1459	1301	1375	1679	1544	1897	1685	1983	2118	2033	1781	2705	3387	2687	2235	4891	5476	5901	5129	6098	5922	3379	3804
HPOL_0000120801-mRNA-1	15750	15351	14223	9556	8201	2455	4023	15456	18401	2523	2260	3146	3561	7356	7267	8174	8038	2727	2010	2244	2239	2446	2720	2269	2712	4435	3378	3741	3658	2215	3219	2777	3118	2973	2821	2718	2681
HPOL_0000120901-mRNA-1	5583	4964	4627	4057	3456	2245	2664	4727	6221	2116	1777	2171	2437	3515	4038	3647	3864	2320	2042	1975	2066	2109	2066	1670	2169	1896	1863	2665	2809	1725	2425	2143	2018	2425	2566	2188	2235
HPOL_0000121001-mRNA-1	6278.24	6379.07	5266.25	4810.93	4364.02	661.16	1193.07	6345.57	7382.89	636.66	527.58	1125.48	1395.56	3565.03	3726.61	4063.19	3447.53	981.82	673.41	809.07	800.07	962.15	1013.9	998.15	924.82	1375.73	1247.9	1531.48	1269.98	789.32	1157.65	1024.82	1223.4	1302.65	1112.65	1034.4	1092.48
HPOL_0000121001-mRNA-2	6278.24	6378.57	5265.25	4810.93	4364.02	660.16	1193.07	6344.57	7382.89	636.66	527.58	1125.48	1394.56	3564.53	3726.61	4063.19	3447.53	981.82	672.91	807.57	799.07	960.65	1010.9	994.65	923.82	1374.73	1244.4	1527.98	1266.98	789.32	1156.65	1023.82	1222.4	1301.15	1113.15	1033.9	1091.48
HPOL_0000121001-mRNA-3	6278.24	6379.07	5266.25	4810.93	4364.02	661.16	1193.07	6345.57	7382.89	636.66	527.58	1125.98	1395.56	3565.03	3726.61	4063.19	3447.53	982.32	673.41	809.07	800.07	962.15	1013.9	998.65	924.82	1375.73	1247.9	1531.48	1271.98	789.32	1157.65	1024.82	1223.4	1302.65	1113.15	1034.9	1092.48
HPOL_0000121101-mRNA-1	26144	24771	25039	20331	17270.8	12183	13955.5	24926	30658	13279	13174.2	14101	11591.2	15582.2	14618	18873.2	17050.2	12682	9879.25	13021.2	11120.2	44429	47840.2	41711.5	43832.5	29796.8	30364.8	31784	31024	42134	52112	43449.5	43755.8	39194.2	42750	23181.5	20466.5
HPOL_0000121201-mRNA-1	0	0	0	0	0	0	0	0	0	0	0	2	0	0	0	1	0	0	0	0	0	0	0	2	0	0	0	0	0	0	0	0	0	0	1	0	1
HPOL_0000121301-mRNA-1	246	155	142	79	76	78	82	175	169	60	78	78	90	37	53	47	35	47	67	75	92	150	207	129	169	274	194	270	251	169	250	170	212	73	155	68	118
HPOL_0000121401-mRNA-1	18	21	12	18	8	403	366	10	15	393	318	354	262	14	12	11	5	339	344	320	376	133	202	88	134	1349	1653	1469	1741	87	67	61	67	326	264.5	266	270
HPOL_0000121501-mRNA-1	585	583	534	364	265	251	307	621	740	236	253	209	238	232	286	286	286	137	86	144.5	161.5	135	190	157	163	256	183	217	241	322.5	535	562	612	237.5	229	233	202
HPOL_0000121601-mRNA-1	128179	115770	117950	80090	76500	9929	22215	118120	139947	10739	8178	15885	21458	70066	68342	69134	79360	11048	7766	10405.5	9130.5	7010	7586	6173	7939	16639	14151	16049	15429	7757.5	12034	10896	12201	10000.5	10428	9003	9506
HPOL_0000121701-mRNA-1	0	0	0	0	0	0	0	0	0	0	0	0	1	0	0	0	0	0	1	0	0	0	0	0	0	0	0	0	0	0	0	0	0	0	0	1	0
HPOL_0000121801-mRNA-1	451	421	446	206	168	52	93	478	430	35	59	55	82	166	180	199	183	51	36	49	34	39	50	51	67	159.5	108	163	124	83	109	95	107	57	69	51	46
HPOL_0000121901-mRNA-1	16	22	14	11	3	5	14	10	10	9	9	12	10	15	10	29	13	19	7	12	11	13	34	11	20	15.5	10	14	7	22	16	16	12	10	15	13	11
HPOL_0000122001-mRNA-1	97	115	94	54	78	141	149	128	128	145	150	142	127	85	72	99	78	73	80	114	94	388	490	384	376	603	603	687	739	897	1169.5	930	1102	524	398.5	287	288
HPOL_0000122101-mRNA-1	957	909	878	680	723	207	303	946	1060	185	135	318	270	671	660	742	743	213	235	249	213	171	209	166	251	260	202	320	334	179	235.5	275	228	288	251	221	246
HPOL_0000122201-mRNA-1	62.5	63.5	54.5	26	16	169.5	199.5	85	62	195	133	155	121.5	31.5	23	50.5	38.5	188.5	187	171.5	160.5	223	363	251.83	226.5	456.5	339.5	453.67	373.83	215	385.83	302.5	347.5	293.5	224.5	270	296
HPOL_0000122301-mRNA-1	67	64	45	35.5	31.5	179.5	185	81.5	62.5	231.5	148.5	171.5	127	28.5	19	56.5	26.5	212.5	191.5	198.5	132	271.5	390.5	278.5	235	395	232	429.17	413.33	179	442.83	322	370	288	254.5	265.5	349.5
HPOL_0000122401-mRNA-1	1	2	2.5	7.5	5	21	17.33	6.5	2.5	19.5	7.5	16	13.5	4	2.5	2	2.5	12	17	8	11	5.5	8	1.33	9	36.33	13.5	16.5	14.5	11	11.5	13.5	7.5	18.5	12	16	9
HPOL_0000122501-mRNA-1	1.5	2	2	7.5	5	17.5	17.33	6	1	12	2	13	7	5	1	1	2	7	4	4.5	4	4	6	4.83	1.5	11.33	13	16.5	11	6.5	7	14.5	7	11.5	8.5	9.5	7
HPOL_0000122601-mRNA-1	4	6.5	3	1.5	6.5	8.5	16.83	4	3	10	5	9.5	5	6	0.5	5	4.5	10	9.5	10.5	16.5	9	9.5	5.5	5	8.83	19	16.17	21.33	7.5	15.83	13.5	11	10.5	6.5	10	9.5
HPOL_0000122701-mRNA-1	14854	13912	12684	11996	11241	8098	9567	13825	16764	7901	7044	9445	8373	9751	10866	10049	10018	8475	7417	8112	8918	4634	4715	3854	4356	4226	3843	4697	4915	3459	4707	4246	4807	7812	8124	7547	7688
HPOL_0000122901-mRNA-1	1550	492	1058	874	595	375	630	1480	2096	625	574	331	351	1405	1308	455	848	290	300	231	187	893	1439	143	381	106	525	124	115	430.5	884	955	517	324	422	308	315
HPOL_0000123001-mRNA-1	1897	2116	2152	1387	1186	2976	2954	2183	2720	2731	2978.5	3263	2272	731.5	696	988	848	1776	1430	2158	2316	9246.5	10923.5	8847.5	9690.5	11490.5	7640.5	8832.5	8285	4865.5	6000	5622.5	4727.5	4088.5	3357.5	2186.5	2302
HPOL_0000123101-mRNA-1	16	9	10	4	2	5	7	4	32	7	7	9	10	6.5	7	6	4	8	8	13	6	41	29.5	37	35	46.5	51	39.5	37.5	51.5	87	76.5	100	40	32	31	19
HPOL_0000123201-mRNA-1	23018	23277.5	20052.5	17719.7	15805.6	7567.33	9578.66	21707.6	26534	9372.16	10113.7	8284.99	7338.83	12014.7	12452.8	13533.7	13216.3	7884.49	7120.66	7582.33	8273.33	4416.66	4688.16	4242.66	4857.83	4416.66	4939.99	4956.66	5046.33	5666.33	8023.33	7241.83	8015.33	7908.33	9143.99	7271.66	7514.66
HPOL_0000123301-mRNA-1	6744.47	6557.97	5880.98	5192.15	4543.65	2370.33	2790.66	6591.14	7954.47	2821.66	2888.16	2387.49	2137.83	3520.66	3551.82	3770.66	3937.32	2153.99	2103.66	2040.33	2220.33	740.66	818.16	699.16	868.33	769.66	958.99	1050.66	1085.33	1348.33	1921.33	1687.83	1944.83	2048.33	2731.49	2074.16	2146.66
HPOL_0000123301-mRNA-2	6594.47	6433.47	5774.48	5062.15	4397.65	2307.33	2715.66	6487.14	7805.47	2751.16	2830.16	2325.49	2077.33	3414.66	3449.32	3640.66	3826.32	2112.49	2059.66	1993.33	2150.33	729.66	807.66	683.16	852.83	765.66	943.99	1038.66	1060.33	1317.33	1894.33	1648.33	1886.83	1992.33	2668.49	2033.16	2096.66
HPOL_0000123401-mRNA-1	132	108	121	89	58	291	347	189	232	427	341	272	272	136	130	140	127	353	336	311	369	285	421	338	425	179	70	178	132	1083	1665	1671	1414	645	448	377	512
HPOL_0000123501-mRNA-1	377	444	402	331	180	1039	1048	466	533	1112	1108	878	843	480	451	640	485	1643	1142	1419	1456	3435	4067	2769	4010	4319	3918	3317	3355	10480	10503	11925	9858	5848	3285	3676	2740
HPOL_0000123601-mRNA-1	170	139	201	101	69	185	180	163	181	212	191	152	151	77	72	86	62	164	174	119	172	105	138	97	96	154	135	135	128	195	336	445	272	255	219	247	232
HPOL_0000123701-mRNA-1	0	0	0	0	0	0	0	0	0	0	0	0	0	0	0	0	0	0	0	0	0	0	0	0	0	0	0	0	0	0	0	0	0	0	0	0	0
HPOL_0000123801-mRNA-1	1665	1646	1676	661	627	87	220	1442	1554	95	69.5	151	247	571	592	789	705	81	54	99	72	107.5	107	120.5	104.5	203	118.5	147	147.5	119.5	217	195	209.5	104.5	118.5	92.5	104
HPOL_0000123901-mRNA-1	101	108	80	91	80	713	635	150	84	527	415	707	563	38	34	60	38	616	490	586	549	73	103	41	65	753	651.5	804	632	83	65	55	74	757	811	906	860
HPOL_0000124001-mRNA-1	0	0	0	0	0	0	0	1	0	0	0	2	0	0	0	0	0	0	0	0	0	0	2	0	1	0	0	0	0	1	0	1	2	1	1	0	0
HPOL_0000124101-mRNA-1	0	0	0	0	0	0	0	0	0	0	0	0	0	0	0	0	0	0	0	0	0	0	0	0	0	0	1	0	0	0	0	0	0	0	0	0	0
HPOL_0000124201-mRNA-1	7952.32	6301.32	6340.99	5194.33	5533.99	845.33	1383.67	6963.65	8540.65	827.33	688.67	1071	1417	4280.99	4640.99	4323	3754.33	1216.33	967	1048.33	785.33	2280	2263	1639.66	2211	1252.66	1457	1930.33	2051.33	1779.33	2291.33	2414.33	2610.66	1703	1671	975.67	1267
HPOL_0000124301-mRNA-1	0	0	0	0	0	0	0	0	0	0	0	0	0	0	0	0	0	0	0	0	0	0	0	0	0	0	0	0	1	0	0	0	0	0	0	0	0
HPOL_0000124401-mRNA-1	16040.8	13887.8	12928	13285.8	12953	2171.33	3697.67	14977.1	18472.7	2354.83	2157.17	3120	3683.5	9836.49	10705.5	9873.5	8089.83	3217.33	2374	2720.67	2307.83	6770.33	6740.5	5249.16	6155.16	4796.5	5410.5	6288.83	6252.33	5478.5	6769.83	6548.83	7482.16	5369.5	4659.5	3126	3714
HPOL_0000124401-mRNA-2	16040.8	13887.8	12928	13285.8	12953	2171.33	3697.67	14977.1	18472.7	2354.83	2157.17	3120	3683.5	9836.49	10705.5	9873.5	8089.83	3217.33	2374	2720.67	2307.83	6770.33	6740.5	5249.16	6155.16	4796.5	5410.5	6288.83	6252.33	5478.5	6769.83	6548.83	7482.16	5369.5	4659.5	3126	3714
HPOL_0000124501-mRNA-1	0	0	0	0	0	0	0	0	0	0	0	0	0	0	0	0	0	0	0	0	0	0	0	0	0	0	0	0	0	0	0	0	0	0	0	0	0
HPOL_0000124601-mRNA-1	49	57	61	47	49	152	163	73	120	217	210	203	145	34	25	33	30	82	65	73	93	118.33	112	105	97.67	655.33	1165.5	819	595	325.67	349	419	470	2183	2355	2136.33	1821
HPOL_0000124701-mRNA-1	1997	1766	1864	2214	2350	1506	1677	2166	2516	1305	1104	1548	1538	1709	1820	1975	1713	1702	1541	1609	1394	4165	4386	3632	3911	3996	4352	4928	5380	5827	6230	6677	6308	4785	3416	2442	2932
HPOL_0000124801-mRNA-1	0	1	1	2	0	1	0	0	1	2	0	0	1	0	1	2	1	0	0	0	0	2	5	3	4	9	4	7	7	4	5	3	7	6	2	0	1
HPOL_0000124901-mRNA-1	0	0	0	0	0	0	0	0	0	0	0	0	0	0	0	0	0	0	0	0.33	0	0	0	0	0	0	0	0	0	0	0	0	0	0	0	0	0
HPOL_0000125001-mRNA-1	0	0	0	0	0	0	0	0	0	0	0	0	0	0	0	0	0	0	0	0	0	0	2	0	0	2	0	0	0	0	0	0	0	3	1	0	0
HPOL_0000125101-mRNA-1	3831	4020	3616	2235	1629	925	1298	4277	4911	1053	863	1129	1218	2065	2011	2095	2103	917	763	1020	895	1217.5	1390	1250.5	1451	1667.5	1342.5	1380.5	1587	1180.5	1846	1497	1499	1150.5	1123	1137	954
HPOL_0000125201-mRNA-1	23071	22487	19865	19297	18498	15283	16713	22217	26415	14390	12694	16452	14468.5	14061	15211	15460	14804	14562	11311	13311	14765	3041	3749.5	2835	3377	4936	4338	5458	5184	2935	4481	3830	4687.5	12106.5	15358.5	13949	13710.5
HPOL_0000125301-mRNA-1	34096	34719	29124	21027	20093	14693	16383	32585	37811	16947	14894	16213	13429	17009	16727	18457	19231	14701	11894	13355	14822	6146.5	6464	6342.5	7242	8266.5	7275.5	7891.5	7698	4940	6641	5793	6948	10931	13277	11737	11756
HPOL_0000125401-mRNA-1	80	126	86	82	54	472	446.5	115	148	401	290	571	359.5	52	46	70	59	304	279	342	391	406	516.5	431	385	432	384	512	476	298	384	377	415.5	788.5	785.5	768	728.5
HPOL_0000125501-mRNA-1	25	27.5	36.5	12	15.5	27	39	32.5	28.5	40	18	31.5	38	15.5	20	18	14	36	56	20.5	17.5	54	40	26	54.5	89.5	104.5	110.5	101.5	39.5	37.5	40	66.5	67	79.5	50.5	80.5
HPOL_0000125601-mRNA-1	0	0	1	0	0	0	0	0	0	0	0	0	0	0	0	1	0	2	0	0	2	4	1	1	0	3	4	0	1.5	3	1	0	0	3.5	2	1	0
HPOL_0000125701-mRNA-1	15	20.5	21.5	6	9.5	25	29	18.5	17.5	18	15	44.5	25	9.5	13	10	5	27	38	19.5	15.5	51	40	26	37.5	64.5	88.5	61.5	69	21	39.5	34	47.5	70	81.5	59.5	83.5
HPOL_0000125801-mRNA-1	0	0	0	0	0	0	0	0	0	0	0	0	0	0	0	0	0	0	0	0	0	0	0	0	0	0	0	0	0	0	0	0	0	1	0	0	0
HPOL_0000125901-mRNA-1	95	75	73	70	74	38	61	74	122	50	57	46	53	76	61	68	79	30	55	45	53	68	95	74	68	91	106	112	123	87	151	97	124	81	53	67	59
HPOL_0000126001-mRNA-1	179	129	100	95	74	164	184	121	153	152	159	143	125	97	89	86	93	114	106	120	128	559	543	530	510	533	492	535	548	362	493	448	448	556	638	410	402
HPOL_0000126101-mRNA-1	92	105	97	63	67	120	145	90	138	117	120	118	108	51	60	77	59	148	151	124	106	399	437	343	354	338	376	369	393	273	331	295	378	309	232	153	221
HPOL_0000126201-mRNA-1	0	1	4	0	2	8	5	7	5	8	11	4	7	1	3	6	2	4	4	4	6	36	58	42	38	52	46	42	52	24	30	22	16	33	25	11	8
HPOL_0000126301-mRNA-1	7	5	3.5	4	2	16	22	3	5	2	11	17	18	3	3	1	1	17	16	13.5	25	56	49	57	37	117	85	103	84	17	26	28	27	41.5	38	14	26
HPOL_0000126401-mRNA-1	2	1	2.5	3	6	26	14.5	7	4	9	10	28	22	6	4	4	2	24.5	23	12.5	18	55	77	44.5	39	85	82.5	75	100	19	18.5	21	23.5	63.5	35	25	32.5
HPOL_0000126501-mRNA-1	4761	4140.5	4451.5	4086.5	4077	1311.5	1940	5376.5	5876	1429.5	1320.5	1683	1505.5	2886	3363.5	3207	3110.5	1447.5	992.5	1365.5	1394.5	1607.5	1763.5	1679	1734.5	2593.5	1760.5	2489	2353	1871.5	2534	2092.5	2339.5	2156	1698	1328.5	1790
HPOL_0000126601-mRNA-1	22405	22937.5	20716.5	19143.5	19464	3310.5	6017	21759.5	25288	3436.5	2510.5	4619	5763.5	15726	16147.5	16351	17810.5	3950	3265.5	3567.5	3381.5	4155.5	3973.5	3411.5	4185	3912.5	4483	4140	4587	3709.5	5105.5	4574.5	5650	5359	5715	4493.5	4912.5
HPOL_0000126701-mRNA-1	0	0	0	1	1	2	1	0	0	0	0	0	0	0	1	2	0	0	0	1	0	0	9	3	1.5	2	3	0	2	3	1	1	4	7	7	2	8
HPOL_0000126801-mRNA-1	75255	73968	59060	45685	40122	24768	27839	69863	82579	24365	23345	30193	25620	37500	37831	47211	40185	26478	20834	22958	25438	21276	21257	21044	21919	25992	24775	26282	23981	20154	24574	23511	29304	28012	28138	25589	26438
HPOL_0000126901-mRNA-1	34200	33100	28072	30678	29891	7718	11229	34032	40123	7351	6673	9882	10949	21802	23331	24048	19279	8569	6308	7439	8154	2536	2898	2360	2740	5247	4893	6357	5930	3602	5270	4482	5863	8431	8522	8644	8920
HPOL_0000127001-mRNA-1	2181.5	1767	1239	1073	541	1476	1664	1543.5	2251	2591	1958	1383	1256	985	846.5	894	766	3415	2351	1904	2004.5	5584	6018.5	4372	4896	6825.5	6380	5176.5	5954.5	4952	3634	4466	2763	3537	3615.5	2064.5	3843
HPOL_0000127101-mRNA-1	924.5	904	679	501	286	502	548	956.5	1226	966.5	580	538	524	779	954.5	1251	1032	1264	692	1050.5	999	5965	5018.5	3109	3755	6244.5	6440	3968.5	7751.5	2902	2380	2742	1575	2055	700.5	651.5	1155
HPOL_0000127201-mRNA-1	56	85	64	36.5	32	198	206	45	46	195.5	235	189.5	135.5	39	34	64	29	163	309	163.5	263.5	42.5	45	60	66	125	82	103	130	26	22	28	45	87	72	100	116
HPOL_0000127301-mRNA-1	2417	2226	1604.67	1217.5	1088	193.33	399	2364	2823	254	211	264	312	1238	1093	994	995	283	184	203	226	271.5	431	341	403.33	339.67	237	307.33	322	250.33	383.33	326	238	223.33	119.33	138	170
HPOL_0000127401-mRNA-1	37.5	48.5	38.17	59.5	21.5	4031.33	3209	66.5	53	4267.5	4186	3347.5	2594	87.5	38.5	81.5	24.5	4409	4294.5	4829	5052	15	21	11	14.83	218.67	323.5	308.83	193	35.83	12.33	13.5	37.5	1419.83	2086.33	1799.5	1559
HPOL_0000127401-mRNA-2	37.5	48.5	38.17	59.5	21.5	4031.33	3209	66.5	53	4267.5	4187	3347.5	2594	87.5	38.5	81.5	24.5	4409	4294.5	4829	5052	15	21	11	14.83	218.67	323.5	308.83	193	35.83	12.33	13.5	37.5	1419.83	2086.33	1800.5	1559
HPOL_0000127501-mRNA-1	0	0	0	0	0	0	0	0	0	0	0	0	0	0	0	0	0	0	0	0	0	0	0	0	0	0	0	0	0	0	0	0	0	0	0	0	0
HPOL_0000127601-mRNA-1	3094.5	2877	2528	1698	1604	439	563	3133	3206	333	376	673	724	1401	1414	1701	1220.5	346	260	321	323	135	178	169	109	532	549	670	681	354	641.33	514	762	517	503	430	491
HPOL_0000127701-mRNA-1	6481	5709	4633.5	3194	2656	10354.5	9890	8235	8025.5	13707	13094	10124.5	7634	3455	3652	3142.5	3103	11483.5	12662.5	11098.5	12601	5819.5	7163	5095	5362.5	5452	5709.5	4784	5593	3007	4569.5	4282	5902	6771.83	10420.5	6594.5	7586
HPOL_0000127801-mRNA-1	3148	2728	2282.5	1344	1041	4201.5	3829	4097	3961.5	5402	4996	4050.5	3110	1417	1558	1236.5	1277	4589.5	5022.5	4773.5	4751	2480.5	3047	1995	2185.5	2175	2303.5	1850	2305	1295	1873.5	1722	2421	2872.83	4501	2705.5	3145
HPOL_0000127901-mRNA-1	87	73	76	121	36	7403	7046	102	33	8161	6584	7116.5	5145.5	78	37	116	48	6830	5271	6767	7875	8	13	8	6	32	23	18	10	70	33	7	147	3775.33	5365.5	5496	4705
HPOL_0000128001-mRNA-1	11131.8	10207.5	8560	8693	9018.5	17443.8	16161.5	11078.7	13728.5	16045	14003.5	17734.5	13893.5	7419.5	6884	7586	6255.83	17656	15596.8	16475.3	15916	16200	18819.8	13931.5	16768	11724.2	13838.5	17116.2	17706.7	15557.3	17398.5	15857.5	18790.2	23101.5	23295.3	15972.8	17957.3
HPOL_0000128001-mRNA-2	2639.83	2269.5	1950.5	1847	1907.5	2576.83	2440.5	2587.67	3216	2343	2097.5	2538.5	2155.5	1406.5	1473.5	1449.5	1242.83	2524.5	2246.83	2464.33	2350.5	2876	3439.33	2469.5	3117	1783.67	2180.5	2752.67	3067.67	2478.33	2995.17	2526.5	2952.17	3241	3208.33	2509.33	2692.83
HPOL_0000128101-mRNA-1	0	0	0	0	0	0	0	1	0	0	0	0	1	0	0	0	0	0	0	0	0	0	0	2	0	0	0	1	0	0	0	0	0	0	1	0	0
HPOL_0000128201-mRNA-1	57041.8	53915	46211.5	44780	42074	27867.3	32204	54955.7	66597.5	29262	26870	33537	27553	29769	30178.5	34120.5	29744.8	31506.5	25605.3	29443.3	29040.5	49793	53951.8	43127	47520	50074.2	53270	57746.2	62231.7	41290.3	47865	43473	49558.7	44565.5	41824.3	30931.8	30603.8
HPOL_0000128301-mRNA-1	349	371	308	239	141	222	218	302.5	398	275.5	220.5	213	170	324	206	301	194	403	205	216	201	405	442.5	331	467.5	572	437	562.5	478	272	373	278.5	322	225.5	264.5	223	199
HPOL_0000128401-mRNA-1	8996	7770	8121	8051	8123	6703	7482	8348	10365	6615	6389	6607	6237	5659	5793	5721	5336	6760	5948	6177	6766	4212	4724	3935	4908	3673	3492	5058	5071	3836	4896	4835	4731	5892	6264	5644	5823
HPOL_0000128501-mRNA-1	42250.7	39612	34906	26399	22615	17063.5	19377	41629.3	48315.3	19825	20688.5	17357.5	15422.5	19627	18935	20643.5	20608	14751	12655.5	14150.5	13873.5	29261	35313	29507.5	33906	30542	26985	32259.5	31091	24879.5	35411.5	31923	34119.5	23835	24788	18590	19793.5
HPOL_0000128601-mRNA-1	10637.3	10376.3	10209.7	7161.33	6335.33	2525.5	3521	10036.2	12490.8	2320.5	2091	3017.17	3029.5	5786.67	6148.33	6366	6558	2673	1903.5	2269.5	2077.5	3814.67	4367.5	3783.17	4714.83	4744	3854.33	4777	4849.5	3200.5	4787.5	4226.17	4455.5	3836.5	3460.5	3101.5	2998
HPOL_0000128701-mRNA-1	19653	18542	16747	12622	10224	5685	7236	18655.3	23142.5	6819	6500	6661	6241	10107	9791	10590.5	11210	5897	4841	5686	5513	10298	11030	10082	11597	12221.3	9000	10101	10464.5	7768	10794	9361	10418	7718	7264	6313	6371
HPOL_0000128801-mRNA-1	54210	53809.3	46517.2	53727.3	53576.8	1902.5	9374	58825.5	65811.4	1713.5	1513.5	6069.17	10253	32687.2	35420.3	35547	29096.5	2318.5	1321	2544	1656.5	10882.2	10479	7483.17	6386.33	10699.3	8066.83	7980.5	15282.5	2175	2705.5	2464.17	3087	2138	1469.5	1282	1584
HPOL_0000128801-mRNA-2	54209	53809.3	46517.2	53727.3	53575.8	1902.5	9374	58824.5	65811.4	1713.5	1513.5	6069.17	10253	32687.2	35420.3	35547	29095.5	2318.5	1321	2544	1656.5	10882.2	10478	7483.17	6386.33	10699.3	8066.83	7980.5	15282.5	2175	2705.5	2464.17	3087	2138	1469.5	1282	1584
HPOL_0000128901-mRNA-1	10819	11059.5	9377.5	8488.5	8215.5	3669	4746	10454.8	12828.8	3578	3240.5	4579.5	3861.5	6529.5	6589.5	7223	6568	3717	2874.5	3201.5	3621.5	3112	3203	3636	3400	4989	4389	4842.5	4568.5	3080	3801.5	3233	3976.5	4791	4650	4072	4271.5
HPOL_0000129001-mRNA-1	139	120	96	69	69	396	468	157	142	406	357	429	316	121	106	107	94	456	481	457	443	728	667	537	638	453	674	504	577	786	935	850	941	1015	1106	620	693
HPOL_0000129101-mRNA-1	29543	25346.5	25525.5	22716.5	22164	9303	12324	27470.8	34077.2	8464	7532.5	10974.5	10048.5	18563	18827.5	17624	18176	10398	7834.5	8147.5	7828	7604	7983	7233	8495.5	9193	8918.5	11122.5	10906.5	7082.5	9289	8362	9456	11521	11393	10070.5	10962
HPOL_0000129201-mRNA-1	3598	4263.5	3708	4773	4733.5	1101	1624	4003	4485	987	792	1638.5	1766.5	3059.5	3501.5	4098	3094	1293	918.5	1148	1320.5	1530	1630	1485	1399	2068.5	2033.5	2461.5	2007.5	1377.5	1693	1498	1892	2046.5	1920.5	1653	1881.5
HPOL_0000129301-mRNA-1	75112	66158.5	60259	63235	56978.5	24923	30677	70335	86195.3	31601	33914	29692.5	25471.5	40707.5	40032	41936	38027	32029	28687.5	30592	29963.5	48129	59267	49183	56661	36507.5	36665.5	44616.5	46546.5	33835.5	46068	38470.5	46674	35464.2	34747.5	25685	27688.5
HPOL_0000129401-mRNA-1	4762	4379.5	3723.83	3531	2947.5	4343.5	4486	4280	5298.83	4654	4675.5	4738.83	3646.5	2643	2825.5	2771	2591	4410	3682.33	4126	4240	3938	4407.5	3888.67	4448	4613	3739.5	4299.92	4228	2803.5	3632.5	3407.5	3529.67	4745.92	5163	4632	4437.83
HPOL_0000129401-mRNA-2	4762	4384.5	3724.83	3533	2947.5	4343.5	4487	4284	5302.83	4654	4676.5	4743.83	3648.5	2643	2828.5	2772	2591	4418	3685.33	4129	4242	3939	4414.5	3889.67	4450	4617	3741.5	4307.92	4229	2806.5	3633.5	3408.5	3529.67	4747.92	5164	4635	4441.83
HPOL_0000129501-mRNA-1	105.5	97	80.33	115	33.5	8064.5	6946	116.5	44	7884	6596	8060.5	5781	93.5	38	138	52	8068.5	6311.33	7161.5	8924.5	3	8.5	3.67	4	19	12.5	15.92	13.5	11	53.5	8	213.5	3611.75	4433.5	6905.5	5684.5
HPOL_0000129601-mRNA-1	331.5	167	391	393	218.5	3477.5	3000	358.5	663	3593	3525	3244.5	2386	165.5	210.5	307	450.5	2564.5	2116	2544.5	2924.5	52.5	100.5	100	59	72	96.5	75	109.5	85	101.5	53	137.5	1786.75	2197	2197.5	2070
HPOL_0000129701-mRNA-1	5960	5655	5422	4177	3734	2415	2594	6092	6995	2414	2493	2347	2221	3421	3387.5	3587	3448	2038.5	2062	2073.5	2108	4821.5	5417	4794	4920.5	6754	7352	7848.75	7674	3787	5006	4918.5	5420.67	4801	5069.5	3702.5	4013.83
HPOL_0000129801-mRNA-1	3383	3084	3493	2912	2412	2742	2928	3515	4398	3974	3766	2876.33	2250	1875	1706	1897	2135	3026	3340	3431.5	3371	3958	5229	3805.5	4991.5	2387	2823	3091	3241.5	4483	7082	5992.5	6069.5	3203	3251.5	2717.5	2739
HPOL_0000129901-mRNA-1	51	51	49	32	37	229	229	61	59	280	246	242	208	48	41.5	76	70.5	289.5	246	324	292	103	120	159.5	130	129	115	117.5	126.5	36	61	29.5	52.5	170	218.5	168	173
HPOL_0000130001-mRNA-1	185018	167518	144584	150789	136776	77407	87616	173908	210260	89641	98650.5	88783	74583	96740.5	97220	105476	96822	78076	67039	74056	78375	138788	162041	139068	156358	111068	121515	143688	139729	135518	170370	152038	183495	132032	126756	98860.5	107494
HPOL_0000130101-mRNA-1	4867	4954.5	3967	3869.5	3678.5	958.5	1460	4898.5	5835.5	1048.5	869	1328	1417	2486	2539.5	2999	2390.5	1083.5	768.5	846.5	971	927.5	832	758	807.5	1246	1351	1315.5	1171.5	943	1215.5	1177	1523	1355	1366.5	1008.5	1116.5
HPOL_0000130101-mRNA-2	4869	4960.5	3970	3876.5	3685.5	959.5	1464	4903.5	5840.5	1049.5	869	1328	1418	2494	2545.5	3001	2393.5	1085.5	768.5	850.5	971	928.5	835	761	809.5	1246	1352	1325.5	1174.5	945	1218.5	1177	1525	1355	1368.5	1008.5	1117.5
HPOL_0000130201-mRNA-1	11498	9377	8581	9591	9857	2251	3559	11161	13008	1851	2173.5	2548	3115	7623	8621	7189	6118	2707	2481	2167	1878.5	5633.5	6576	4429.5	5275	3786	4677.5	5445	6225	4405	5190	4939	5564.5	4683.5	4199.5	2587.5	3378
HPOL_0000130301-mRNA-1	21112	20945	17043	15918	14254	10163	11152	20644	24224	11580	10133	12481.5	10101	10875	11164	12728	10581	10816	9121	9843	10911	7272	7766	6298	7710	5161	6350	6506	7629	6472.5	9196	7582	9664.5	11629.5	13048	10456	11297
HPOL_0000130401-mRNA-1	0	0	0	0	0	0	0	0	0	0	0	0	0	0	0	0	0	0	0	0	0	0	1	0	0	0	0	0	0	0	0	0	0	2	0	0	0
HPOL_0000130501-mRNA-1	30985	31214	28111	24932	20568	5334	8370	31876	37974	6075	4730	7168	8277	17792	18318	20851	19364	5576	3771	5199	5203	245	250	223	251	803	847	875	726	978	1653	1346	1931	3523	4497	4167	4007
HPOL_0000130601-mRNA-1	16149	16108	11333	12771	12794	8235	9712.5	16386	18915	7818	7053	9354.5	8005	9740	9813	10248	9013	8865	9233	8238	8516	6072.5	6166	5197	5566	4347.5	6824.5	5492	6253	5078.5	6814	5829	8036.5	8482	9705.5	7162.5	9047
HPOL_0000130701-mRNA-1	18781	17260	13989	12929	12506	3869	5310.5	17595	20590	3560	3444	5168	4973	9561.5	9877	9934	8603	4464	3444	3843	3984	4566.5	4951	3890.5	5123	6805.5	6604.5	7386	7102	3964	5783.5	5089	6092	6301	5951.5	5155.5	5130
HPOL_0000130801-mRNA-1	13481	12131	11357	10009	8635	2545.5	3805	12440	16279	2666.5	2601.5	3363	3506	7241.5	7839	8140.5	6781	3576.5	3036	2937	2940	2946	2851	2330.5	2619	2783	3266	3406	3557	2510	3105	2716	3409	3734.5	4103.5	3159	3243
HPOL_0000130901-mRNA-1	1	1	0	2	0	4.5	1	0	0	4.5	8.5	8	1	0	0	0	0	5	2	9	6	0	0	0	1	0	0	1	0	0	0	0	1	2	0.5	8	2
HPOL_0000131001-mRNA-1	40235	37130	30196	23902	21534	11951	13737	36491	44712	14257	14231	13034	11713	19598	18259	21956	21728	16545	14876	15351	15381.5	15575	19487	15576.5	17998	12725	17497.5	18604	19249	15906	20015	16961	20657	16448	16798	11789	11761
HPOL_0000131101-mRNA-1	3711.5	3913	3471	2304	2020	829	1143	3612	4419	866	699	1006	949	2036	2014	2283	2190.5	956	724	979	980	1976	2479	1849	2152	1638	1736	2060.5	1859	2165	2587.5	2148	2372	2007.5	1825.5	1251	1373
HPOL_0000131201-mRNA-1	22111	21811	20787	17799	15296	7153	9443	20738	25824	8335	7646	9017	8218	13896	13451	15273	15192.5	8753	6284	7194	8217	1219	1266	986	1474	7812	8965	9592.5	8622.5	1374	1976	1609	2145	7552	8490.5	8341	8146
HPOL_0000131301-mRNA-1	462.67	435.83	389.5	270.17	239	1795.5	1651.17	438.5	473.67	1772.17	1462	1846	1304.33	192.5	211.5	263.67	220.33	1724.17	1400	1601.83	1800.83	39.5	48.17	28.17	34.83	387.33	406.33	510.33	406.5	84.5	133.17	102.5	175.33	957.33	1164.5	1341.5	1201
HPOL_0000131301-mRNA-2	457.67	432.83	384.5	269.17	237	1778.5	1630.17	431.5	468.67	1763.17	1454	1827	1301.33	190.5	207.5	257.67	218.33	1706.17	1370	1585.83	1788.83	39.5	46.17	24.17	34.83	380.33	391.33	490.33	396.5	81.5	131.17	96.5	170.33	937.33	1157.5	1314.5	1175
HPOL_0000131401-mRNA-1	388.17	398.33	380.5	280.17	193.5	3773.5	3762.67	363.67	396.67	4170.17	3136.5	3805.67	3010.83	174	209.5	231.67	152.33	3784.5	3045	3111.33	3966.33	63.5	74.67	36.67	37.33	447.67	515.83	542.33	505.5	82.5	170.17	90.5	180.83	2055.33	2400.67	2847.67	2595
HPOL_0000131501-mRNA-1	21196.5	22179	18323.5	11896	10852.5	4559.5	6306.5	21014.8	23313	4704	3718.5	5797.5	5728.5	9910	10253	11173.5	11098.5	5249.67	3666	4515.5	4715.5	2571.33	2680	2342	2881.5	3614.33	3098.5	3519	3169.5	2442.5	3527.5	3099.5	3541	4275	4432.5	4580.83	4337
HPOL_0000131601-mRNA-1	7788	7797.5	7314	5810.5	5481.5	8752	9329	7804	9095	8470	6690.5	10024	7607	4752	5039	5054	5253.5	8409	6498.5	7721.5	8419.5	3573.5	4145.5	3188.5	3935	4993.83	4444.5	5149.25	5016	2757.5	3745.5	3287.5	3539	6947.5	7828	7783	7060
HPOL_0000131701-mRNA-1	14966.5	13796	14823	12202	12766	12927	12831	17360	19120	16303	14244	13203	10213	9919	11966	10663	10453	15277	14084	13374	12831	10287	15469	10740	15182	8129	11157	11911	12617.5	17609	20451	20051.5	18904	12503	9312	7772	10326
HPOL_0000131801-mRNA-1	704	378	1143	707	664	62	244	665	858	58	66	110	196	17	5	11	23	36	42	23	41	112	76	72	51	306	658	520	235	57262	83973	80494.5	76835	17729.5	4153	1461	2696
HPOL_0000131901-mRNA-1	0	0	0	0	0	0	1	0	0	0	0	1	0	0	0	0	0	2	1	0	2	0	2	0	1	1	2	0	1	0	0	0	3	6	2	0	2
HPOL_0000132001-mRNA-1	4704.5	4536.5	4566	3657	3578.5	1118	1553.5	4859.5	5024	981.5	785.5	1482	1652.5	2523	2699.5	3181	3023	1063	857.5	975	1083.5	3861	4052.5	2920.5	3743	4057.5	4233.5	4179.75	4660	1563.5	2035.5	1771.5	1997.5	2086.5	1857	1629.5	1875
HPOL_0000132101-mRNA-1	0	0	0	0	0	1	0	0	0	0	0	0	0	0	0	0	0	1	0	0	1	1	0	0	0	0	2	3	0	0	0	0	0	0	1	0	0
HPOL_0000132201-mRNA-1	1699.5	1709.5	1282	1133.5	949	3157	2905	1636	1952.5	3147	2901	3081.5	2266	939	929.5	1091.5	888	2681	2576.5	2664.5	2890	214	304	170.5	237.5	346.5	401	452.5	453.5	207	267.5	215.5	333	1276.5	1678.33	1919.5	2013
HPOL_0000132301-mRNA-1	7331	7035	6574	5441.5	5122	1739.5	2420.5	6911.5	8373	1689	1262	2085.17	2415	4360.5	4650.5	4810	5179	2374	1838.5	1934.5	1920.5	2797	2793.5	2472	3121	2506	2889	3373	3298.5	2233	3038.5	2504	2875.5	2720.5	2551.75	2324.5	2246
HPOL_0000132401-mRNA-1	1607.5	1693.67	1500	907.33	803	481.5	641	1730.5	1855	421	310.5	586.83	563.5	622	642	792	718	440.5	338.5	406.5	498	215.5	284.5	217.83	247	441	407.75	409.83	393	174	281	262	304.5	478.5	556.33	545	561.83
HPOL_0000132501-mRNA-1	8276.33	7882.83	7455.67	5665	4184	6852.67	7000.83	8970.33	9973.5	7491.67	7689.5	6550.67	5969.67	4758.17	4531.67	5045	4624	5892	5259.17	6080.17	5855.17	6007.5	7825.33	6372.5	7148	8407.17	5025.75	6176.17	6163.67	4544	7631.33	7165	7026.67	5198.17	5586.92	5574.17	4904.17
HPOL_0000132601-mRNA-1	2011.83	1977.75	1956.42	1446.33	1333.5	1026.67	1160.33	2128.33	2430.33	815.17	765.25	1222	1093.67	1300.67	1498.17	1450.5	1292.5	1264.5	951.67	1065.17	1051.17	1800	1773.33	1648.17	1821	2675	2068.25	2242.75	2279.42	1067	1517.08	1494	1396.67	2026.83	1943.42	1653.67	1731
HPOL_0000132701-mRNA-1	1093.83	972.75	1055.42	783.33	766.5	514.67	553.33	1137.33	1322	387.17	351.25	580	518.67	679.67	758.17	739.5	680.5	586.5	463.67	503.17	454.17	603	624.33	525.83	630	784.67	669.75	772.75	807.42	403	612.08	558	591.67	902.17	911.42	722.67	795
HPOL_0000132801-mRNA-1	3155.33	3167.25	2879.75	1874.83	1362.83	1132.17	1373	3370.83	3805.67	1128.17	997.58	1262.17	1275.33	1573.83	1448	1605.17	1651.67	1024.67	851.17	1055.67	1033.83	885.33	1067.17	922.33	1030	1587.67	981.17	1080.83	1124.75	743.33	1014.75	1021.17	1021.67	990.17	1068.5	917.67	932.5
HPOL_0000132801-mRNA-2	3155.33	3167.25	2879.75	1874.83	1362.83	1132.17	1373	3370.83	3805.67	1128.17	997.58	1262.17	1275.33	1573.83	1448	1605.17	1651.67	1024.67	851.17	1055.67	1033.83	885.33	1067.17	922.33	1030	1587.67	981.17	1080.83	1124.75	743.33	1014.75	1021.17	1021.67	990.17	1068.5	917.67	932.5
HPOL_0000132901-mRNA-1	13041	12752	11519	8274	6668	8585	8733	12055	14634	10648.5	10927	8745	7115	5965	5704	6778	7020	7556	6384	7526	7725	9044	11219	9264	11944	6284	5489	6739	6971	9844	15376	13262	14802	9120	9802	8201	7763
HPOL_0000133001-mRNA-1	0	1	3	0	0	6	4	2	3	2.5	4	4	10	4	5	0.5	8	8.5	8	6	1	16	23	22	19	17	9	49	31	14	22	18	21	22	20	16	12
HPOL_0000133101-mRNA-1	8379.83	7997	8725	5639.33	4719.83	1158.67	2317	8834.83	10342.3	1228.67	896.33	1600.33	2168.33	4762.83	5231	5119.67	4987.67	1202.67	952.67	1159.67	1095.33	668	672.67	566	729	1434.33	1069.67	1204.33	1119	741.33	1215	1042.67	1054.67	1081	1255.67	1178.67	1129
HPOL_0000133201-mRNA-1	89	87	74	91	52	52	66	80	104	63	32	63	53	62	48	67	58	41	27	20	28	891	827	626	546	1140	874	918	1498	126	64	73	64	136	68	56	69
HPOL_0000133301-mRNA-1	25749.5	25857	22637	14941.5	12499.5	10800	12224	25057.5	29208.5	12078	11284	11742	10057	12116.5	12082	13412.5	13035	10198	8581.5	9734	10245	5230	5572	4924	5904.5	8929	6638	6599	7285.5	5313	8170	7145	7770	9184	10853	9607	8802.5
HPOL_0000133401-mRNA-1	1098.5	1179	987	679.5	683	469	552	1254	1090.5	408	339	569	576	418	505	744.5	512	527	347.5	399	441	449	566	412	436.5	1295	1217	1411	1293.5	771	957	903.5	1053	933	794	677.5	717.5
HPOL_0000133501-mRNA-1	496.5	540	575	276.5	220.5	736	651	658.5	620.5	551	575.5	829	588.5	247	351	479	343	850	656.5	717	708	867	1211	925.5	944.5	1437.5	991	1514.5	1137	1099.5	1483.5	1601.5	1532.5	1297.5	1123.5	974	1007
HPOL_0000133601-mRNA-1	175.5	156	176	69.5	62.5	167	146	185.5	207.5	104	102.5	152	110.5	69	103	90	95	188	184.5	211	133	213	317	235.5	240.5	245.5	165	337.5	283	394.5	435.5	538.5	493.5	356.5	252.5	259	242
HPOL_0000133701-mRNA-1	3700	2624	2524	1908	1517	7214	5858	3796	4557	8234	7725	6398	4872	1986	1710	1406	1625	6278	6478	6335	5021	6995	9711	8792	8766	2750	1591	3740	3649	9506	13264	11138	13409	10569	10948	9293	9284
HPOL_0000133801-mRNA-1	433	449	500	302	221	41	114	446	517	48	54	93	110	204	221	235	227	38	38	52	43	2	6	1	4	35	12	21	16	68	125	91	137	50	48	35	38
HPOL_0000133901-mRNA-1	8678	8523	7818	4821	4093	3036	3672	8459	9991	3220	3024	3442	3109	4196	3903	4606	4548	2849	2150	2725	2911	1783	2097	1767	2039	3092	2254	2631	2539	1452	2160	1993	2269	2706	2692	2842	2739
HPOL_0000134001-mRNA-1	5503	5390	4429	5183	4357	1098	1584	5229	6332	899	825	1464	1446	3500	3909	3801	3569	864	786	979	979	707	863	685	696	779	727	852	777	1348	1908	1769	1886	1754	1520	1092	1134
HPOL_0000134101-mRNA-1	12222.5	11994.8	10389.5	8685.2	8036.88	9358.19	9959.85	11855.8	14178.5	9687.35	8489.87	10447.5	8174.21	6891.89	6720.9	7461.55	7322.22	9069.86	7818.21	8503.54	9360.86	2668.96	2691.96	2490.96	2810.29	4149.27	3901.61	4154.6	3952.61	2637.29	4051.6	3441.28	4185.27	6862.9	7527.89	7394.22	7418.22
HPOL_0000134101-mRNA-2	12222.5	11994.8	10389.5	8685.2	8036.88	9358.19	9959.85	11855.8	14178.5	9687.35	8489.87	10447.5	8174.21	6891.89	6720.9	7461.55	7322.22	9069.86	7818.21	8503.54	9360.86	2668.96	2691.96	2490.96	2810.29	4149.27	3901.61	4154.6	3952.61	2637.29	4051.6	3441.28	4185.27	6862.9	7527.89	7394.22	7418.22
HPOL_0000134101-mRNA-3	12222.5	11994.8	10389.5	8685.2	8036.88	9358.19	9959.85	11855.8	14178.5	9686.85	8489.87	10447.5	8174.21	6891.89	6720.9	7461.55	7322.22	9069.86	7818.21	8503.54	9360.86	2668.96	2691.96	2490.96	2810.29	4149.27	3901.61	4154.6	3952.61	2637.29	4051.6	3441.28	4185.27	6862.9	7527.89	7394.22	7418.22
HPOL_0000134201-mRNA-1	241	200	166	398	109	21784	18895	165	69	23145	20059	19946	14803	223	115	331	104	16228	13700	16212	19133	9	5	2	6	19	16	8	3	111	90	3	330	8879	13965	12776	10975
HPOL_0000134301-mRNA-1	18	17	17	20	8	1117	961	21	25	1050	1160	1053	671	19	6	37	9	847	771	1198	1223	57	42	34	38	191	176	196	142	43	35	22	43	790	734	820	877
HPOL_0000134401-mRNA-1	0	0	0	0	0	0	0	0	0	0	0	0	0	0	0	0	0	0	0	0	0	0	0	0	0	0	0	0	0	0	0	0	0	0	0	0	0
HPOL_0000134501-mRNA-1	16	9	17	15	19	88	88.5	35	26	109	97	104	59	12	11	13	17	59	62	69	39	616	957	536	703	1094	1037	1302	1858	68	77	76	58	708	419	472	588
HPOL_0000134601-mRNA-1	23	23	20.5	49	15	2723	2162	22	16	2905	2757	2238	1694	15	14	39	13	1755	1345	1992	2241	7	3	6	6	4	6	5	2	23	39	10	63	1420	1982	1818	1678
HPOL_0000134701-mRNA-1	0	0	2	11	4	2	5	2	0	1	2	5	2	1	0	12.5	1	2	3	2	9	5.5	3.5	2	1	4	0	2	0	17.5	34.5	28	16	18	3	3	8
HPOL_0000134801-mRNA-1	3	0	1	4	0	1	1	3	0	4	1	0	1	1	0	2.5	1	1	3	0	0	1.5	4.5	4	0	0	1	0	0	6.5	11.5	12	10	14	2	0	1
HPOL_0000134901-mRNA-1	0	0	0	0	0	0	0	0	0	0	0	0	0	0	0	0	0	0	0	0	0	0	0	0	0	3	0	0	2	0	0	0	0	0	0	0.5	0
HPOL_0000135001-mRNA-1	88	78	69	84	64	615	607	101	88	612	658	658	413	59.5	53	57	54	679	854	650	613	1471	1484	1483	1654	2802	3490	3814	3318	1911	1282.5	1570	1229	1869	1789	1110	1445
HPOL_0000135101-mRNA-1	64	72	25	122	35	5820	4670	51	33	7653	7600	5100	3548	83	38	78	43	7570	6406.5	6106	6844	81	132.5	100	98	314	295	309.5	215	101	128	145	141	335	562.5	458	402.5
HPOL_0000135201-mRNA-1	143	94	94	174	59	11517	10024.5	110	57	11850.5	9821	11392	8107.5	113	60	182	72	10214.5	7770	9853.5	11012	8	3.5	3	5	21	33	13.5	20	50	60	24	204	4394	6225	6218	6000
HPOL_0000135301-mRNA-1	1	0	2	0	0	0	4	2	0	1	4	0	0	2	0	0	2	2	0	0	0	9	3	1	0	6	0	3	8	3	1	6	5	3	0	3	2
HPOL_0000135401-mRNA-1	9814	9347	9864	8323	7917	1465	2788	9828	11395	1625	1308	2070	2450.5	6465	6860	6535	7114	1448.5	1019.5	1348.5	1401	565	690	634	695	1466	1178	1312	1242	613	942	922	960	1476	1529.5	1568	1547.5
HPOL_0000135501-mRNA-1	232982	213823	206792	152256	128706	13803	39508	233148	267078	22390	14964	22600	31723	132048	122483	122198	138311	35214	23219	24814	23218	27605	26760	21397	24996	25317	32876	24074	27685	23912	37081.5	33366	34086	18384	18996	11698.5	14239
HPOL_0000135601-mRNA-1	0	1	0	0	0	0	2	1	0	0	0	1	1	0	1	0	0	0	1	3	3	2	6	4	5	6	7	18	9	4	6	6	11	5	6	4	6
HPOL_0000135701-mRNA-1	0	1	2	0	1	0	7	1	1	2	0	6	9	1	1	0	1	7	7	0	1	5	8	9	9	20	7	12	8	4	10	5	10	21	22	10	11
HPOL_0000135801-mRNA-1	4510	4335.5	4093.33	2413.5	2207.5	1375.67	1574	4563.67	5111.33	1542	1323.67	1415.67	1343.33	2020.17	1940.5	2206.83	2225.33	1346.83	1071.5	1231.5	1214.17	1758.17	2101	1719.5	2053.33	2817.33	2031.5	2328.67	2344	1472	2070.83	1920.83	2063	1633.17	1608.5	1432.33	1330.17
HPOL_0000135801-mRNA-2	4510	4335.5	4093.33	2413.5	2207.5	1375.67	1574	4563.67	5111.33	1542	1323.67	1415.67	1343.33	2020.17	1940.5	2206.83	2225.33	1346.83	1071.5	1231.5	1214.17	1758.17	2101	1719.5	2053.33	2817.33	2031.5	2328.67	2344	1472	2070.83	1920.83	2063	1633.17	1608.5	1432.33	1330.17
HPOL_0000135901-mRNA-1	5235	5149	4623.33	2651	1982	5419.67	5495	4668.67	5604.33	5175.5	4188.67	4918.67	4419.33	2743.67	2716	2858.33	2854.33	4227.33	3427	4164	4532.67	321.67	452	360	483.33	525.33	430	444.67	470	6267	6046.33	6183.33	4479	4221.67	4854	4149.33	3433.67
HPOL_0000136001-mRNA-1	272	224	165	217	265	10	39	250	272	4	10	42	38	127	146	130	101	11	6	20	12	29	49	23	27	42	34	43	63	41	18	33	39	40	29	9	21
HPOL_0000136101-mRNA-1	171	170	159	131	108	102	99	130	211	132	82	92	66	164	152	148	126	176	102	117	147	899	810	655	1109	824	711	946	969	710	963	999	878	536	515	392	419
HPOL_0000136201-mRNA-1	9143	9443	9267	7929	6860	568	1934	9027	10778	682	492	1175	1824	7079	7130	7647	7762	1037	404	775	603	1087	1016	974	1080	1137	934	927	1035	970	1452	1610	1376	958	1161	844	817
HPOL_0000136301-mRNA-1	12903.1	12239.8	11048.8	9816.85	8803.53	18450.7	17251.1	12314.8	14784.4	15517.8	13448.8	17482.1	14929.4	7567.22	8058.54	8712.2	7576.8	16420.1	13386.5	15197.1	16201.7	2374.96	2868.29	2367.96	2336.96	2891.29	2560.63	3573.95	3336.2	1714.31	2517.96	2246.63	2971.62	9099.94	11896.1	10125.2	10328.2
HPOL_0000136301-mRNA-2	12907.1	12241.8	11049.8	9816.85	8803.53	18451.7	17258.1	12314.8	14785.4	15520.8	13449.8	17488.1	14936.9	7567.22	8058.54	8712.2	7577.8	16424.1	13390.5	15201.1	16202.7	2375.96	2881.29	2369.96	2340.96	2895.29	2565.63	3585.95	3337.2	1716.31	2520.96	2247.63	2971.62	9104.94	11899.1	10126.2	10332.2
HPOL_0000136301-mRNA-3	12903.1	12239.8	11048.8	9816.85	8803.53	18450.7	17251.1	12314.8	14784.4	15517.8	13448.8	17482.1	14929.9	7567.22	8058.54	8712.2	7576.8	16420.1	13386.5	15197.1	16201.7	2374.96	2868.29	2367.96	2336.96	2891.29	2561.63	3573.95	3336.2	1714.31	2517.96	2246.63	2971.62	9099.94	11896.1	10125.2	10328.2
HPOL_0000136401-mRNA-1	5205	4479	4200	4144.5	4405	1460	1973	4938.5	5629	1322	1181	1899	1774.25	2833	3143	3102	2678	1503.5	1103	1160	1285	826.5	889	854.5	881	1717	1659	2001	1755.75	1179	1589	1477	1771	2197.25	1924.5	1701	1873
HPOL_0000136501-mRNA-1	0	0	0	0	0	8	8	0	0	10	1	5	11	2	0	0	1	6	4	3	7	0	0	2	1	3	5	9	8	0	0	0	5	4	9	11	7
HPOL_0000136601-mRNA-1	1285	1210	1175.5	1252	982	7535.5	6883	1276.5	1666.5	7258	6451.5	8364	5946	792.5	674.5	1185	821	7546	6381	6390	7994	485	793.5	427	592.5	8670	7481.5	8515	7399	521	571	450	707	8276	9128.5	8901	9682
HPOL_0000136701-mRNA-1	22576	23288	18771.5	11335.5	10469	6065.5	6526	21636	25172.5	6125	4754.5	6641	6224	9958	9394.5	11981	10681.2	7283	5777	5517	6324.5	3740.5	4133.5	3729.5	3825.5	6705	6076.5	7110	6485	3094	4120	3776	4707	5697.5	5547	5534	5968
HPOL_0000136801-mRNA-1	1534	1246	1538	970	891	1328	1487	1834	1801	1349	1373.5	1309	1134	687	834	669	682	1313	1355	1232	1160	6962	8599	6597	6478	5436	4215	4462	6961	4311	5144	4834	5049	3408	2742	2340	2609
HPOL_0000136901-mRNA-1	0	0	0	0	0	0	0	0	0	0	0	0	0	0	0	0	0	0	0	0	0	0	0	0	0	0	0	2	1	0	1	1	2	0	0	0	1
HPOL_0000137001-mRNA-1	16300	16220	14396	10318.5	9280	3995	5412	16753.5	19723	4284	3384	4824	4815.5	8345.5	8024	8985.5	8788	3976.5	3266	3628.5	4082	2381.5	2714.5	2227.5	2570	5225	4964.5	5140	5080.5	2631	3931	3424	3806.5	4751	5329.5	4519.5	4559.5
HPOL_0000137101-mRNA-1	8644	8716	7702	5544.5	4663	3256	3828	9010.5	10473	3446	3168.5	3762	3460.5	4753.5	4535	5263.5	4972	3358.5	2628	3356.5	3208	3602.5	4822.5	3727.5	4645	5004	3964.5	4547	4447.5	3134	4514	3905	3825.5	3914	4032.5	3215.5	2852.5
HPOL_0000137201-mRNA-1	10827.5	9122	9951	9471	9694	6666	7358	10373	11927	6111	5217	6859	6980	7641.5	9160	7899	7157	7983.5	6936	6363	6893.75	5858	6757	5132.5	6904	5254	4704	6694	7589.5	4394	5713	5665	5903	7458	7510	7459.5	7751
HPOL_0000137301-mRNA-1	0	1	0	2	1	0	0	3	5	0	1	0	1	1	1	1	0	0	0	0	0	0	0	1	1	0	0	0	2	0	0	0	0	0	1	0	0
HPOL_0000137401-mRNA-1	584	614	524	401	279	157	207	422	740	192	127	193	219	470	453	503	408	406	148	143	179	585	622	423	710	337	471	467	633	391	468	453	391	265	270	188	181
HPOL_0000137501-mRNA-1	0	0	0	0	0	0	0	0	1	0	0	3	0	0	0	0	0	0	0	0	0	0	0	0	0	0	0	0	0	0	0	0	0	0	0	0.5	1
HPOL_0000137601-mRNA-1	60.5	61.5	31	36.5	26	128	61	50	52	117	109	100.5	77	31	24	25.5	17	132.5	89.5	132	117.5	148	173	161.5	164.5	303.5	237.5	261.5	273	118.5	146.5	166	130.5	171.5	176	155.5	143
HPOL_0000137701-mRNA-1	20376	20129	17967	13880	11694	7775	9152	19902.5	23190.5	9303.5	7724	8593	7691.5	11369.5	10716	11948.5	12303	8243.5	6915	8162	8097.5	6675	7584.5	6601.5	7869.5	7412	6721.5	6976	7288	5817.5	8149	6525.5	7810.5	7918	8323.5	7051.5	6802
HPOL_0000137801-mRNA-1	14257.5	13408.5	13314	8872.5	7526	4761	6118	14604.5	17012.5	6045.5	4798	5224.5	5075.5	8037.5	7870	7723	8524	4944	3947.5	4761	5023	5049	5421.5	4303	5712	5770.5	5474	6020.5	6424	4245	5881.5	5121.5	5343	5540.5	6037.5	5076	4931
HPOL_0000137901-mRNA-1	2096.5	1867	3269	1554	1195	2691	2504	2398	3226	3518	2843	3421	2550	1259	2290	2282	1613	4119	3346	2934	2644	10548	10779	9333.5	12298	7670	7439	9051	9993	8193	7093	9554	6036	6274	3990	3321	4866
HPOL_0000138001-mRNA-1	46	67	66	47	33	1753	1529	42	49	1359	1109	1804	1248	27	23	48	27	1607	1194	1261	1569	36	42	31	29	119	104	129	117	31	25	24	34	724	863	870	860
HPOL_0000138101-mRNA-1	527	450	424	390	309	9	60	530	551	9	4	46	69	186	270	263	223	17	7	28	7	4	16	8	15	8	15	12	15	68	96	133	137	62	18	12	16
HPOL_0000138201-mRNA-1	233	67	110.5	133	71.5	6843	6232.5	104.5	97	7181	5868	6170.5	4536	115	59.5	108	50.5	5911	4714	5585	6292	18.5	24.5	6	26	24.5	22.5	41	33	16	67	44	120	2004.5	2966.5	3051	2692.5
HPOL_0000138301-mRNA-1	16806	16472	15290.5	10813.5	10335.5	4812	5971.5	16654.5	19412	5755	5457	5135.5	4858	8020	8449.5	8783	9125.5	5653	5098	5726	5493	8380.5	10156.5	8929	10976	8852.5	7518	8302	8482.5	7205	9661	8103	8151	5980.5	5242.5	4381	4040.5
HPOL_0000138401-mRNA-1	16750	16488	13923	11817	10376.5	2456	3982	15704	18638	2945	2337	3473	3694	9304	8938	9816	9898	3045	2215	2701	2479.5	3455	3899	3519	4202	4257	3735	4254	4071	2947	4170	3570	4289	3007	2814	2619	2518
HPOL_0000138501-mRNA-1	11153.5	9326.5	10353	9226.5	9102	7450.5	7453	10186	12477.5	6035.5	5516.5	6419.5	7479	8001	9531.5	9240	7211.5	7988	6609	5902.33	6684	2730.5	2965	2099	2764	2702	2937	4545	4971.5	2568	3081.5	3259	3365	7143.5	7416.5	6617	7944
HPOL_0000138601-mRNA-1	0	2	3	4	2	55	58	2	0	46	38	100	49	1	3	1	1	51	55	43	50	9	10	5	4	7	10	9	6	6	4	3	6	67	78	80.5	83
HPOL_0000138701-mRNA-1	3651.5	3366.5	3442	3001.5	2997	2316.5	2501	3375	4190.5	2067.5	1888.5	2189.5	2477	2400	3109.5	3121	2323.5	2473	2054	2088.33	2543	984	978	878	961	1129	1178.5	1691	1792	908	1074.5	1065	1091	2491.5	2406.5	2409	2670
HPOL_0000138801-mRNA-1	2861	3067	2409	2112	2017	4943	4429	3296	3786	3709	4445.5	5076.5	3890	1624	1645	2016	1685	4197	3894.5	4612	4783	3775	4963	3450	3947	2755	3518	3887.5	3286	9732	12227.5	11287	12670	11535	11026.2	6767	7542
HPOL_0000138901-mRNA-1	1	2	0	0	0	1	0	0	0	0	4	1	0	0	2	0	0.5	0	0	2	0	0	1	2	3	1	5	2	2	7	4	3	6	1	4	3	1.5
HPOL_0000139001-mRNA-1	132	129	101	217	93	11145	9786.83	137.33	111	15010.3	13714.2	10152.8	8137.33	166	91	177	74.5	12542.3	10256.5	12181.3	12633.3	11	16	8	5	131.33	175.33	194	144	39	4.5	4	58	1679	2813.92	2150.17	2007.5
HPOL_0000139101-mRNA-1	133	117.5	94.5	93.5	56.5	2054.67	1755.17	135.83	153	2290.33	2440	1617.67	1307.33	70	72	85.5	70.83	1322.33	1149	1396.83	1352.83	123.5	139	101.5	135	193.33	286.83	256.5	256	184	276.5	273.33	296.5	739.5	1119.92	999.17	825.33
HPOL_0000139101-mRNA-2	133	116.5	93.5	93.5	56.5	2127.67	1831.67	132.83	152	2401.33	2584	1677.67	1345.33	71	72	84.5	68.83	1364.33	1208	1448.83	1421.83	121.5	139	100.5	134	191.33	290.83	254.5	255.5	182	274	267.33	293.5	753.5	1144.92	1024.17	840.83
HPOL_0000139201-mRNA-1	3	0	2	0	0	0	0	0	0	4	1	2	0	0	0	0	0	1	2	0	4	0	3	0	3	2	3	3	0	0	0	2	0	0	1	0	0
HPOL_0000139301-mRNA-1	57	59	43	75.5	41	3808.17	3289.33	55	42	4471.5	5232.83	2912.33	2574.5	69	62.5	76	51	4636	4310.5	4542.5	4550	45.5	74.5	52.5	59	183	133.5	150.5	145	122.5	247.5	208.5	197.5	353	620.5	488.5	437.33
HPOL_0000139401-mRNA-1	17304.5	16857.5	14802	12780	13438.5	16696.5	15770.5	18699.5	20110	15905	14042.5	18227.5	15545.5	11069.5	12435	12679	8760.83	17508.5	14738.5	13995.5	16665	22549	24718.5	19969	19849	33790.5	30407.5	33288	32514	17280	22578.5	24437.3	26464	25724	22742	22528.5	25886
HPOL_0000139501-mRNA-1	1121.5	919.5	1086	1008.5	1024	863	822.5	1207.5	1439.5	682.5	592.5	881.5	869	896.5	1116.5	986.5	744.5	975.5	819	800	769.5	1203	1277	951	1208	872.5	757	1087	1264	713.5	1001.5	1197.5	926	1090	1042.5	907	1115.5
HPOL_0000139601-mRNA-1	28752	28201	24031	19634	18110	7463	9682	26338	33064.5	8828	8567.5	8516	7986	16174	16052	18309	17857	10248	9663	9501	9174	12258.5	15469	11684.5	14966	11895	12174	13921	14869.5	10634	14096	11649	13661.5	11203	11821	8966	8914
HPOL_0000139701-mRNA-1	730	548	960	421	404	143	179	1258	1231	246	178	159	125	596	863	534.5	432	315	146	177	247	214	351	249	325	507	446	592	619	163	207	185	240	177	130	116.5	137
HPOL_0000139801-mRNA-1	2	6	0	5	3	138	122	4	3	86	86	104	95	6	0	2	0	82	73	95	99	6	8	7	2	28	65	51	33	7	9	13	10	116	118	114.5	125
HPOL_0000139901-mRNA-1	0	3	1	0	0	9	14	1	0	5	4	8	9	1	0	0	0	6	11	19.33	18	9	13	17	11	5	20	19	8	5	3	8	4	9	6	5	9
HPOL_0000140001-mRNA-1	4102	2972	4249	3688.5	2890	5236	5156	4263	4595	7622	8069	5385	3885	1812	2017	2205	2289	4756	4025	5062	4284	4272.5	5130	4316	5665	4308	4609	4391	4747	6463	8476	7587	8041	6294	6569	5375	5260
HPOL_0000140101-mRNA-1	0	3	5	4	3	78	51	2	3	66	43	82	61	2	3	1	0	92	51	74	89	7	8	8	8	12	21	12	13	14	7	8	21	78	61	69	104
HPOL_0000140201-mRNA-1	63	71	44	120	33	6942	6217	64	26	7499	5275	6509.5	4661	73	23	107	33	5301	4100	5457	6140	0	0	4	0	8	0	2	2	22	21	1	91	2614	3757	3923	3261
HPOL_0000140301-mRNA-1	84	71	62	133	49	7492.5	6545	55	35	8359	6644	6705.5	4893	59.5	45	117	47	6123	5054	6046	6875	0	0	0	0	2	1	2	1	14	29	0	132	2538	3385	3398	3295
HPOL_0000140401-mRNA-1	3	8	4	6	2	6	8	11	14	3	9	0	3	7	0	6	4	7	1	6	0	65.5	69	77.5	79	94.5	47.5	64.5	85	17	12	15	5	10	10	5	6
HPOL_0000140501-mRNA-1	29	26	24	16	12	39	37	27	45	40	41	28	31	18	19	17	21	37	36	33	35	6195.5	5287	4753.5	4585	3644.5	1489.5	2033.5	3422	466	380	395	369	302	124	48	103
HPOL_0000140601-mRNA-1	13	20	11	26	12	47	55	8	23	54	37	67	38	10	6	9	5	39	38	53	46	1041	1185	742	768	4783	13444	7572	4544	3116	2041	1476	1123	1722	370	183	184
HPOL_0000140701-mRNA-1	3693	3433	3205	2487	2526	666	1020	3242	3915	737	622	908	939	1962	2314	2247	2052	892	619.5	689	720	762	822	699	913	1147	977	1353	1349	876	1153	1123	1183	1083	955	916.5	891
HPOL_0000140801-mRNA-1	30708.5	30302.5	27730.5	22779.5	21130.5	14201	16598	28209.5	34211.5	14933	12955	16222.5	13361.5	17745.5	18175	19683	18514	14840.5	12283.5	14016	14302	11132	11865	9778.5	11917	10335	8842	10123	10194.5	8977	12435	11475.5	12399.5	13873.5	15009	12873	12132.5
HPOL_0000140901-mRNA-1	15619.5	15623.5	12839.5	8060.5	7319.5	5424.5	5843	15166	16171.5	6359.5	5123	5889.5	5342.5	6239	6619	8316	7565	6015.5	4925	5000	5445	5570	5998	5023.5	5680.5	6844	5785	6449	6332	4330.5	6182	5596.5	5996.5	5615.5	5619.5	5126.5	5432
HPOL_0000141001-mRNA-1	22	19	24	11	6	132	126	24.5	23	131.5	110	115	104	16	5	14	6	121	118	141	170	3154	3562	2893	3213.5	3171	2241	2711	3740.5	303.5	192	151	132	231	98.5	52	125.5
HPOL_0000141101-mRNA-1	0	0	0	0	0	0	0	0	0	0	0	0	0	0	0	0	0	0	0	0	0	0	0	0	0	0	0	0	0	0	0	0	0	0	0	0	0
HPOL_0000141201-mRNA-1	2	5	3	3	0	14	13	7	14	11	14	19.5	19	5	2	6	3	34.5	21	11	18	18	20.5	17	20	65	37	62	42.5	31	40.5	41.5	43.5	76	89.5	63	48
HPOL_0000141301-mRNA-1	3705	3912	3254	2645	2047	13976	13278	3582	4162.5	16452	13586	12970.5	9122	1101	960	1210	935	11731.5	11051	11417	11199	1662	1976	1753	1983	3845	3319	4114	3751.5	25738	42317.5	37017.5	43279	13638	10052.5	6951	6554
HPOL_0000141401-mRNA-1	546	288	277	179	165	238	323	379	647.5	161	232	307	273	164	242	192	200	242	292	266	278	407	409.5	323	403	347	341	368	391	788	898	701	1043.5	916	919	375	448
HPOL_0000141501-mRNA-1	0	0	0	0	0	0	0	0	0	0	0	0	0	0	0	0	0	0	0	0	0	1	0	0	0	0	0	0	0	0	0	0	0	0	0	0	0
HPOL_0000141601-mRNA-1	469	434.5	429.5	310	234	699.5	614.5	478.5	473	549	600	662.5	518	239	190.5	218	200.5	427	436.5	499.5	454	1170	1652.5	907.5	1088	3518	5804.5	4128	3601.5	5396.5	5122.5	4689.5	4082	2325	1024	858.5	943
HPOL_0000141601-mRNA-2	469	434.5	429.5	310	234	699.5	614.5	478.5	473	549	600	662.5	518	239	190.5	218	200.5	427	436.5	499.5	454	1170	1652.5	907.5	1088	3518	5804.5	4128	3601.5	5396.5	5122.5	4689.5	4082	2325	1024	858.5	943
HPOL_0000141701-mRNA-1	0	0	0	0	0	0	0	0	0	0	1	0	1	0	0	0	0	0	0	0	0	0	1	0	1	8	3	1	1	6	3	4	1	2	1	1	1
HPOL_0000141801-mRNA-1	0	0	0	0	0	0	0	0	1	0	0	0	0	0	0	0	0	0	0	0	0	1	0	0	0	0	1	0	0	1	1	0	0	0	0	0	0
HPOL_0000141901-mRNA-1	7	1	0	1	4	10	8.5	2	5	4	5	5	4	1	0	3	1	7.5	14	5	5	19	17	12	9	2	17	8	7	11	14	11	3	22	22	8	11
HPOL_0000142001-mRNA-1	0	2	1	1	0	1	0	0	2	1	1	2	4	0	0	0	1	0	2	1	1	2	0	8	6	5	3	11	3	2	5	3	5	4	2	0	1
HPOL_0000142101-mRNA-1	35282	34462.5	32398	24070	20229	10373	13451	33815	41474.5	10458	9743.5	11119	10436	19533.5	19080	20909	21451	9586	7701	9119	9204	9772	11696	9384	11631	11529	10065	11454	12519	7359	10806	8720	10114.5	9728	9890	9305	8208.5
HPOL_0000142201-mRNA-1	13405	13484	12747	10467	9394	8764	9931.5	13994	16410	9688	8204	9430	7816	8644	8350	9045	8696	7729.5	6445	7154	7485	6361	7391	6422	7314	7640	6941	7459	7908	4394	6586	5498	6402	8127	8628	8131	8344
HPOL_0000142301-mRNA-1	12	6	4	21	28	0	1	9	19	0	0	0	1	4.5	8	11	9	0	0	0	0	0	0	0	0	2	0	0	0	1	1	0	3	0	3	0	0
HPOL_0000142401-mRNA-1	0	0	0	0	0	0	0	0	0	0	0	0	0	0	0	0	0	0	0	0	0	0.5	0	0	0	0	1	0	0	0	0	1	0.5	0	0	0	0
HPOL_0000142501-mRNA-1	329.5	374.5	280	169.5	126.5	282	285	312	395	307	276	264	235.5	197	155.5	185	172	231.5	238	209.5	227	501	679.5	480.5	664	314	348	360.33	423	430.5	712.5	640	634	328	360.25	374	314
HPOL_0000142501-mRNA-2	329.5	375.5	282	170.5	127.5	283	286	312	395	307	276	265	235.5	197	155.5	185	172	231.5	238	209.5	227	502	681.5	481.5	665	314	349	360.33	425	430.5	713.5	640	635	330	360.25	374	314
HPOL_0000142601-mRNA-1	12148.5	11289.3	10037	7808.83	6963.5	839	1872.33	11697	13974.3	766	633	1297	1955.5	6641	7093.5	7977	6520.5	1426	1087.5	1072.5	855.5	1795.33	1788.5	1609.33	1827.67	1320.83	1433.17	1683	1731.5	1799.5	2128.17	1905	2448	1638.5	1694.08	1092.83	1197.33
HPOL_0000142601-mRNA-2	12148.5	11289.3	10037	7808.83	6963.5	839	1872.33	11697	13974.3	766	633	1297	1955.5	6641	7093.5	7977	6520.5	1426	1087.5	1072.5	855.5	1795.33	1788.5	1609.33	1827.67	1320.83	1433.17	1683	1731.5	1799.5	2128.17	1905	2448	1638.5	1694.08	1092.83	1197.33
HPOL_0000142701-mRNA-1	0	0	0	0	0	0	0	0	0	0	0	0	0	0	0	0	0	0	0	0	0	0	0	0	1	0	0	0	0	0	0	1	0	0	0	0	0
HPOL_0000142801-mRNA-1	0	0	0	0	0	0	0	0	0	0	0	0	0	0.5	0	0	0	0	0	0	0	0.5	0	0	0	0	0	2	1	0	0	0	0	0	0	0	0.5
HPOL_0000142901-mRNA-1	0	0	0	0	0	0	0	0	0	0	0	0	1	0	0	0	0	0	0	0	2	1	0	0	0	0	0	0	0	1	1	2	0	1	2	0	0
HPOL_0000143001-mRNA-1	1	0	4	1.5	2	0	3	0	0	2	3	3	1	0	0	1	1	0	1	0	5	5	4	6	7	7	3	9	2	7	12	15	10	12	8	7	4
HPOL_0000143101-mRNA-1	26480	27459.5	20158	18279	18044	33956	31145.3	27085	33013.3	26310	24992	33920	27131	18427	15914	16393	14123	34712	30180	30018	25754	100171	105331	82820.8	103300	64427.3	71798.7	90386.3	90513	147783	187457	172390	191198	119915	90998.3	65075.3	71384.3
HPOL_0000143201-mRNA-1	35	28	30	16	20	37	37	31	64	42	21	34	29	24	20	35	18	21	24	30	23	60.5	77	40	98	69	37	37.5	42	56	54	51	41	54	52	40	28
HPOL_0000143301-mRNA-1	0	0	0	0	0	0	0	0	0	0	0	0	0	0	0	0	0	0	0	0	0	0	0	0	0	0	0	0	0	0	0	0	0	0	0	0	0
HPOL_0000143401-mRNA-1	76	105	92	47	29	29	38	101	93	14	45.5	48	40	49	37	38	36	16	77	41	37	145	152	105	104	84	82	78	76	50	50	44	80	65	60	31	50
HPOL_0000143501-mRNA-1	1102	1137	1092	848	705	291	369	1167	1390	286	270	348	300	573	685	685	692	307	201	189	160	473.5	407	340	391	670	752	689.5	721	982	890	876	906	543	531	426	397
HPOL_0000143601-mRNA-1	0	0	0	0	0	0	1	0	0	0	0	0	0	0	0	0	0	0	0	0	0	0	0	0	0	0	0	0	0	0	0	0	0	0	0	0	0
HPOL_0000143701-mRNA-1	6200.5	6386	6829.5	5078	4863.5	556	1402.5	6378.5	7359	716	504	943	1306	4378	4870	4838.5	5248.5	775.5	543	714	589	1177	1308	1118	1398.5	1268	1057	1181	1293	768.5	1068	1034.5	1101.5	657	543.5	514.5	577.5
HPOL_0000143801-mRNA-1	29917	29617	28945.5	21795.3	16970.5	513	4936.5	31792.5	36784.5	337	173	2168	4321	16506	16424	16079.5	17678.5	421.5	169	813	152	211	201	158	223.5	544	617	515	730	696.5	1451	1236	1361.5	284	244.5	139.5	177.5
HPOL_0000143901-mRNA-1	15961	13379	15310	14588	12163	43816	41647	16497	19150	41990	44350	41362	31913	6450.5	5001	5394	5575	24830	20736	26807	22222	178130	248623	201406	237392	98111	79765	98941	109756	142471	213357	191596	203182	129997	114247	91807	89262
HPOL_0000144001-mRNA-1	0	2	0	4	0	1	10	2	2	3	7	10	7	1	2	0	0	6	10	14	7	21	20	17	12	35	36	29	23	11	5	7	7	20	12	8	8
HPOL_0000144101-mRNA-1	390.5	417	423	235	194	309	285	523	562	306	331	243	244	148	225	256	265	192	181	214	228	73	62	69	64	405	316	293	312	83	151	133	127	221	230	241	197
HPOL_0000144201-mRNA-1	0	0	0	0	0	0	0	0	0	0	0	0	0	0	0	0	0	0	0	0	0	0	0	0	0	0	0	0	0	0	0	0	0	0	0	0	0
HPOL_0000144301-mRNA-1	0	0	0	0	0	0	1	0	0	0	0	0	0	0	0	0	0	0	0	0	0	0	0	0	0	0	0	0	0	0	1	0	0	0	0	0	0
HPOL_0000144401-mRNA-1	0.5	0	0	0	0	1	0	0	0	0	1	2.5	0	0	1	0	0	5	1.5	1.5	2	3	1	6	4.5	2.5	0	3	1	0.5	0.5	3.5	0.5	0.5	3.5	4.5	1.5
HPOL_0000144501-mRNA-1	4	0	3	0	1	2	3	4	3	1	3	1	5	1	2	0	2	13	6	8	7	4	4	6	2	8	0	9	2	1	3	4	12	5	5	5	2
HPOL_0000144601-mRNA-1	0	0	0	0	0	0	0	0	0	0	0	1	0	0	0	0	0	0	0	0	0	0	0	0	0	0	0	0	0	0	0	0	0	0	0	0	0
HPOL_0000144701-mRNA-1	21910.5	21831.5	17485	18165.5	18601	4474	6372	21614	26668.5	3798	4486	6215.5	6071	14209	14686	15949	14645	8560	7805.5	8784	7240	6486	7769	6161.5	6616.5	4721.5	4474	5224.5	5363	7406.5	8511	7641.5	8821	6248.5	5245.5	3426.5	3899.5
HPOL_0000144801-mRNA-1	5462	5498.33	4678	3223	3032	181	647.5	5242	5931.5	173	137	471	735	2741.5	2708	3241	3124	247	117	278	198	787	887.5	746	867	309	315.5	422	378	1825	2546.5	2334	2755	668.5	309.5	228	231
HPOL_0000144901-mRNA-1	1451	1467.5	1185	931	889	51	175.5	1335	1782	33	40	126	187	669.5	756	891	745	78	33	73.5	40	10278	10118.5	5194	4919	12968	11632.5	9779.5	20001	1432	487	1010	610.5	958.5	104.5	59	359
HPOL_0000145001-mRNA-1	1	0	0	0	0	0	0	0	0	0	0	0	0	0	0	0	0	0	0	0	0	0	0	0	0	0	0	0	1	0	0	0	0	0	0	0	0
HPOL_0000145101-mRNA-1	0	1	3	1	1	2	0	0	0	2	0	2	0	0	2	0	0	0	2	0	1	6	0	0	0	3	1	0	2	3	2	0	2	8	1	4	0
HPOL_0000145201-mRNA-1	23984	21539	20009	14139	12961	2190.5	4348.5	22305	26821	2176	1694	3162	3967	11411	11747	11688	12987.5	2494.5	1734	2256	1875	4261	4465	4028	4129	5309.5	4255	4960	4660.5	4083	6052.5	5564.5	6271	3940	3391	2866	3044
HPOL_0000145301-mRNA-1	1915	1838	1672	1332	1169	556.5	741.5	1871	2224	613	509	648	612	1174	1118	1239	1268.5	561.5	456	532	523	387	480	414	484	585.5	428	611	604.5	375	519.5	440.5	426	503	550	473	420
HPOL_0000145401-mRNA-1	0	0	0	0	0	1	0	0	0	0	0	0	0	0	0	0	0	0	0	0	1	0	0	0	0	0	0	0	0	0	0	2	1	1	0	0	0
HPOL_0000145501-mRNA-1	710	413	472	405	332	917	880	587	782	805	774	895	686	361	251	242	295	703	820	666	635	2475	3172	2164	3020	2638	3495	3607	2924	4971	4946	4455.5	4624	3125	1745	1501	1621
HPOL_0000145601-mRNA-1	27507	26767	23868	17218	13969	9921	11898	26356	31849	11211	10617	10945	9710	14257	13438	15005	15572	10405	8879	10263	10455	12289	15866.3	13019	15549	15062	12989	15363	15687	9816	13343	11378	12363	11278	11256	9833	9162
HPOL_0000145701-mRNA-1	12255.5	11821	10348	8898.5	7454	40022.5	34700.5	11981.5	13590	35600	29777	35373.5	28741.5	6863	6750	8297	6850	32956.3	27676.5	29367.5	34159.5	2170.5	2248.83	1882	2231.5	3028	2752.5	3187	3037	1819.5	2343.5	2109	3060	15970.5	24046.5	19678	19324.5
HPOL_0000145701-mRNA-2	12251.5	11821	10348	8898.5	7454	40021.5	34696.5	11979.5	13589	35598	29776	35370.5	28741.5	6862	6749	8295	6849	32951.3	27675.5	29364.5	34157.5	2167.5	2248.83	1878	2229.5	3022	2749.5	3181	3031	1817.5	2342.5	2107	3060	15965.5	24039.5	19671	19320.5
HPOL_0000145801-mRNA-1	3494	3339.5	3094.5	2634	2380	1251	1561	3022	3794	1167	1039	1278	1542.5	2118	2419	2587	2432	1677	1219.5	1255	1407	1480	1729	1290	1741	1524.5	1566	2263	2326	1271	1655	1515	1544.5	2134	1594	1869.5	1822
HPOL_0000145901-mRNA-1	15654	15793	15541	11526	8964	16457	17343	16159	19480	17782	13943	17145	14365	10815	10918	10750	10838	15232	11475	14399	16970	3397	3124	2967	3327	4911	3697	4191	3764	3189	4158	4365	3923	11471	14001	13256	11747
HPOL_0000146001-mRNA-1	22431	22335.5	17957	13683	12519	10075	10838	20062	25167	10958	10751	11134	8948.5	11045	10440	13021	12222	10529	8197.5	9260	10549.5	6358	6693	6830	7725	6228.5	5933	6639	6364	5854.5	8195	6994.5	8493.5	9664	11261	9352.5	8515
HPOL_0000146101-mRNA-1	0	0	0	0	0	0	0	0	0	0	0	0	0	1	0	0	0	0	0	0	0	0	0	0	0	0	0	0	0	0	0	1	0	0	0	0	0
HPOL_0000146201-mRNA-1	0	0	0	0	0	0	0	0	0	0	0	0	0	0	0	0	0	0	0	0	0	0	0	0	0	0	0	0	0	0	0	0	0	0	0	0	0
HPOL_0000146301-mRNA-1	20769	20149	17605.5	21277.5	20867	1909	4928	19942	23430	1916	1687	3667	4988	14664	15118	15268	14268	2475	1899	2270	2254	7162	7901	6829	7560	5865	5281	6535	6934	3783	4811	4454	5298	4769	4847	3581	3832
HPOL_0000146401-mRNA-1	15954	15568	14911	13194.5	14065	4949	6329	16069	18247	5009	4211	6457	7007	13044	14250	15515	11866	7335	4633	5340	6577	4094	4404	3807	4282	7267	6356	8829	8007	3654	4441	4726	4935	6854	6188	6380	6812
HPOL_0000146501-mRNA-1	18136	17782	14764	13453	11770	10513	11849	17370	20100	12434	9646	11264	9359	10780	10679	11004	11442	10603	8623	9962	10885	9108	9543	8416	10129	8064	7683	8592	9403	6222	8221	6918.33	8012	10152	10653	10131	10297
HPOL_0000146601-mRNA-1	15826	16219	13581	10871	10198	5786	6998	15110	17407	6711	5799	6470	5821	9205	9071	9535	9894	6481	5618	6187	6492.5	3379	3221	2871	3497	4186	4048	4473	4285	2902	4018	3290	3923	5151	5379	5331	4927
HPOL_0000146701-mRNA-1	3	1.5	1	2.5	3	2.5	2	4	2	2.5	0.5	0.5	0	0.5	1	1	2	2	0.5	1	1	3	3.5	7	8.5	7	4	6.5	3	5	5.5	6.83	3.5	7	1	3.5	1.5
HPOL_0000146701-mRNA-2	3	1.5	1	2.5	3	2.5	2	4	2	2.5	0.5	0.5	0	0.5	1	1	2	2	0.5	1	1	3	3.5	7	8.5	7	4	6.5	3	5	5.5	6.83	3.5	7	1	3.5	1.5
HPOL_0000146801-mRNA-1	15	20	37	14	13	24	28	24	20	31	16	34	22	9	10	7	9	25	26	30	33	29	45	24	42	36	31	56	35	32	30	52	24	14	16	10	13
HPOL_0000146901-mRNA-1	0	0	0	0	0	0	0	0	0	0	0	0	0	0	0	0	0	0	0	0	0	0	0	0	0	2	0	0	0	0	1	1	0	0	0	0	0
HPOL_0000147001-mRNA-1	0	0	0	0	0	0	0	0	0	0	0	0	0	0	0	0	0	0	0	0	0	0	0	0	0	0	0	0	0	0	0	0	3	0	0	0	0
HPOL_0000147101-mRNA-1	39	25	22	26	21	41	59	20	21	36	37	45	48	8	11	13	15	33	11	17	18	1883	1839	968.5	1159	2167	2076	2270	3653.5	2281.5	2089.5	2479.5	1656	621	473	277	292
HPOL_0000147201-mRNA-1	23	10	15	38	22	89	103	15	19	112	89	103	94	10	9	6	8	72	54	89	86	6013	5813	3508.5	3448	9617	8571	7387	11974.5	6946	6446.5	7332.5	5134	1959	1533	700	771
HPOL_0000147301-mRNA-1	656.5	646	681	642.5	685	2092.5	1801	742.5	852	1359.5	1658.5	1938.5	1671	470	467.5	543.5	437	1919.33	1776	1841	2049.5	5354	6117.5	4139	4759	4374.5	4832.5	5752	5966	3131.5	3809	3811	3887.5	4924.5	4231	2501	3252
HPOL_0000147401-mRNA-1	83.5	84	74	79.5	79	273.5	244	114.5	119	194.5	193.5	220.5	242	92	75.5	49.5	48	272	226	283	238.5	713	794.5	450	623	413.5	443.5	727	831	431.5	556	570	525.5	617.5	560	342	430
HPOL_0000147501-mRNA-1	17	25	15	40	14	1635	1295	16	9	1589	1294	1394	1039	24	6	18	8	1323	1196	1205	1375	0	0	0	0	1	2	3	0	3	4	0	13	290	460	491	530
HPOL_0000147601-mRNA-1	1230.33	1152.67	1174.5	798.5	543	7544.33	6525	1141.67	1348	7977.33	6929	7246.5	5179	690	670	650	566.33	6775.33	5431	6161	7236.33	392	413	346.33	439	648.67	451.33	529.67	578.17	307.33	537	433	592.33	3239.5	4281	4402.17	4478
HPOL_0000147701-mRNA-1	13.33	19.5	15	7.5	6.5	48.33	38	18.67	17.83	40.83	29.5	53.5	27	11.5	10	13.5	11.33	48.33	28.5	33.83	59.33	18.33	31	22.33	20.33	21.17	34.83	43.17	36.17	42	68.83	40.67	63.5	59.17	49.67	48	31.5
HPOL_0000147701-mRNA-2	13.33	20	15	7.5	6.5	50.33	41	18.67	17.83	41.83	29.5	60	27	11.5	10	13.5	12.33	53.33	34.5	36.83	65.33	18.33	31	22.33	24.33	25.17	35.83	44.17	36.67	43	70.83	40.67	63.5	69.67	53.67	50.5	31.5
HPOL_0000147801-mRNA-1	3173.5	3250.83	2750	2766	2619	2614	2520	3075	3918	2313.5	2394	2620.5	2250.5	1578.5	1715	1946.5	1796	2108.5	1782.5	2209.33	2169.5	13136.3	15304.5	13619	14079.8	9495	9509	11458.5	12377	9749.17	11779.8	10773.7	12419.2	8767.67	7082.17	4783.33	5392.5
HPOL_0000147901-mRNA-1	2	1	0	0	1	1	0	1	0	1	2	0	0	2	0	0	0	2	0	0	2	6	8	5	3	5	6	6	5	0	1	3	1	1	1	0	2
HPOL_0000148001-mRNA-1	2	2	1	3	1	5	1	3	8	4	1	4	0	0	4	1	1	2	7	5	6	7	6	2	6	3	13	7	7	19	19	7	6	7	10	5	5
HPOL_0000148101-mRNA-1	0	0	0	0	0	0	0	0	0	0	0	0	1	0	0	0	0	0	0	0	3	1	0	1	0	0	5	0	0	0	0	1	2	1	2	0	1
HPOL_0000148201-mRNA-1	63821	64740.5	57043	50381	46212	21995	26511	62796	73830.3	24479.5	21050.5	23603.5	23151.5	39606	39915	45022.5	44787	24643.5	20133.5	21020	20106	51345	53568	40881.5	56045.5	48911	57976.5	60594	66642.5	49762	67035.5	60201.5	64128.5	46208.5	43483.5	31792	34155
HPOL_0000148301-mRNA-1	14852.5	14800.5	11814.5	8696.5	7686	4559	5199	13894	16607	4400	4329.5	4857	4388	7087.5	6761	7828	7772	5461	4680	5047	5116.5	5730.5	7390.5	6178.5	7136	6485	7031.5	7789.5	7477.5	6338.5	8371	7207.5	8562	6706.5	6210	5249.5	5402.5
HPOL_0000148401-mRNA-1	0	0	0	0	0	0	0	0	0	0	0	0	0	0	0	0	0	0	0	0	0	0	0	0	0	1	0	1	0	0	0	0	0	0	0	0	0
HPOL_0000148501-mRNA-1	2134	1505	1959	2655	2399	96	502	2344	2619	95	129	270	512	1425	1572	2159	1418	255	184	167	138	4180	4160	2683	2599	3222	2393	2721	5232.5	396	268	331	235	307	119	78	149
HPOL_0000148601-mRNA-1	8	2.5	3.5	8.5	1	249.5	221	6.5	5.5	222.5	177.5	253	161.5	4.5	7.5	6.5	1.5	236	203.5	239.5	239	0	2	2	3	4	4.5	3	4.5	6.5	3.5	0	6.5	95.5	141	142	122.5
HPOL_0000148701-mRNA-1	42812	42722.5	35689.5	21675.5	17965	28797.5	28652	41109	46641.5	30960.5	28275.5	28644	23836.5	17518.5	16285.5	20207.5	19573.5	26267	23000.5	23581	28213	13363.5	15039	13968	15050.5	23830	16211.5	18010.5	16537	12544.5	17667.5	16714	18278.5	22052.5	25241	24418.5	23578.5
HPOL_0000148801-mRNA-1	252	319.5	196	176	166	499.5	486.5	243	351.5	567.5	531.5	463.5	331.5	157	128.5	153	143	447.5	426.5	466	593.5	193	217	219.5	188.5	199.5	198.5	245	232.5	263	307	272.5	280	438.5	492.5	401	365
HPOL_0000148901-mRNA-1	16	10.5	6	10	4	45.5	38.5	22	9	36.5	58.5	58.5	57.5	5	6.5	4	4	55.5	57.5	45	42.5	70.5	63.5	73.5	43.5	89.5	94.5	84	73.5	41.5	51	83.5	90.5	80.5	92.5	81	71
HPOL_0000149001-mRNA-1	539	537	449	350	245	634	599	552.5	708	672	614	609	501	332.5	284	210	260	691	651	680.5	536	2597.5	3404	1966.5	2880	9763	10792	10984	10046	4655	5208.5	3826	3876.5	3928.5	2377	2437.5	2249
HPOL_0000149101-mRNA-1	3531	3482	3149.5	2612	1935	5551	5078	3348	4164.5	7008	7343	4843	4030	2704	2156	2445	2359	6367	6000	6810	6610	4800.5	6608	5599	6571	4353	4270.5	4990	5413	7257.5	10114.5	9525	8411.5	6865	6440	6225.5	5277
HPOL_0000149201-mRNA-1	8146	7781	6709	4776	4342.5	1896	2394	8165	8828	2238	1976	2208	2187	3778.5	3901	4483.5	4500	1957	1685	1977	1965	2468.5	2726	2285.5	2949.5	3270	3432	3264.5	3450.5	2189.5	3102.5	2703	3021.5	2304.5	2352	2235.5	2359
HPOL_0000149301-mRNA-1	22659	22484	20653.5	11177	10159	8670.5	9128	22639.5	25330	9458	8070	8411	8381.5	9886	9446.5	11754.5	11300	8088	6694	7556.5	7775.5	7986.5	8344	8209.5	8955.5	12195.5	8955	9741	9908.5	5346	7449.5	6769	7594	7615	7823.5	7549.5	6642.5
HPOL_0000149401-mRNA-1	34919	34922	29523	22273	20602	4540.5	7607	34100.5	39393	4891	4015	5977	6944.5	18235	18251.5	19065.5	20582	4821	4223	4743.5	4400.5	4951.5	5555.5	4228.5	5671.5	6658.5	6207.5	6614	7581.5	5340	7782	6172	7537	6303	6145.5	5181	5194.5
HPOL_0000149501-mRNA-1	0	1	0	0	0	0	0	0	1	0	0	0	0	0	0	0	0	0	0	0	0	0	0	0	0	0	0	0	2.5	0.5	0	2	0	0	0	0	0
HPOL_0000149601-mRNA-1	8368	8086	6964	6494	6788	5242	5915	8180	9134	4972	4132	5936	5044	4809	5427	5812	5697	5520	4509	5177	5526	5331	5267	4507	5189	4389	4526	4881	5165	3912	5598	5000	5395	6187	5951	5525	5255
HPOL_0000149701-mRNA-1	18	24	27	14	14.5	25	29	38	24	17	18	34	28	15	12	21.5	12	32	28	26	27	52	56	77	45	53	46	56	69	37	53	45	56	48	48	52	45
HPOL_0000149801-mRNA-1	31985	28129	27283	21148.5	19729	12876	14945	29812.5	34564.5	12075	9838	14827	12823	15748	16620	16185	18553	12864	11549	11994	11255	22303.5	23888.3	22147	24590	18774	17456	21086.3	20761.5	17389	22825	20515	23390.5	20179.7	20375	16333.5	16855.3
HPOL_0000149901-mRNA-1	76	65	41	27.5	34	614	512	95.5	96.5	576	650	594	392	30	25	40	24	557	589	558	553	104.5	118	60	82	170	189	177	186.5	162	176	193	160.5	680	795	568.5	618
HPOL_0000150001-mRNA-1	14242	13755	12785	11843	11789	2981	4593.5	13622	16041	3711	3408	3521	3889	8734	9458	9527	10216	3303	2783	3235	3244	9432	10575.5	8685	10913	9376	8310	10338	10817	9257	12858.5	11822	11913	7914	6936.5	6053.5	6356
HPOL_0000150101-mRNA-1	5305	5186	4340	3311	2881	1423	1871.5	5170	6327	1729	1751	1910	1696	3288	3102	3111	3378	1796	1449	1676.5	1666	604	828.5	593	821	1043	956	1023	1143	861	1250	1072	1255	1343	1542.5	1379	1393
HPOL_0000150201-mRNA-1	32684.5	33316.6	26685.6	19746.9	18855.3	60520.1	55882.6	31387.5	36705.1	64785.5	61024.8	59239.3	44293.9	15835.3	14553.3	19367.8	16505.9	48662.6	42267.6	47652.3	54815.3	14008	15410.3	15920.3	15414.3	16354.3	16375.9	17522.1	17744.3	11682.5	14692.6	13272.3	17210.9	34069.9	44556.2	37541.1	35395.3
HPOL_0000150301-mRNA-1	2108	2481	1505	1496.5	1398	7289.5	6042.5	2636	3161	4947	6233	7742.5	5939.5	1600.5	1184.5	1510.5	1248.5	6597	6878.5	7432	8273.5	13054	17965.3	11753	12394	9910	13981.5	15878.3	15612.5	7659.5	8870	7776	10688.5	14839.7	16111	7434.5	10029.8
HPOL_0000150301-mRNA-2	1678	2029	1156	1105.5	1065	5574.5	4546.5	2084	2440	3795	4851	5873.5	4475.5	1150.5	858.5	1146.5	948.5	5076	5251.5	5544.5	6392.5	9946	13558.3	9392	9393	8179	11153.5	12412.3	11792.5	5800.5	6545	5825	8333.5	11218.7	12305	5584	7525.83
HPOL_0000150401-mRNA-1	20822	17990	17836.1	13673.7	12676.8	10538.6	11325.1	19738.5	24231.6	10492.5	9611.95	12482.5	9903.45	11095.3	10699.8	11237.4	11751.9	9644.12	8535.12	9369.78	9910.53	9557.45	10950.6	9667.28	10791.3	9811.27	10569.9	11516.6	11904.8	7915.04	10490.4	9432.03	11175.7	13511.2	14469.4	12134.9	12357.5
HPOL_0000150401-mRNA-2	20822	17990	17836.1	13673.7	12676.8	10538.6	11325.1	19738.5	24231.6	10492.5	9611.95	12482.5	9903.45	11095.3	10699.8	11237.4	11751.9	9644.12	8535.12	9369.78	9910.53	9557.45	10950.6	9667.28	10791.3	9811.27	10569.9	11516.6	11904.8	7915.04	10490.4	9432.03	11175.7	13511.2	14469.4	12134.9	12357.5
HPOL_0000150501-mRNA-1	66	42	22	88.75	20.5	4675	4092	37	27	4554	4382.33	4013.75	3224.5	51.5	33	70	14.5	3761	3072	3560	4008.75	3	0.5	0	0.5	2.5	1	2.5	0.5	7.5	8.75	2.75	45.25	1371.75	2309.75	2106	1831.08
HPOL_0000150501-mRNA-2	64	44	23	89.75	21.5	4569	3965	35	25	4361	4235.33	3948.75	3054.5	46.5	35	76	13.5	3582	2945	3418	3848.75	0	0.5	0	0.5	1.5	2	2.5	0.5	7.5	8.75	0.75	50.25	1330.75	2189.75	2024	1766.08
HPOL_0000150601-mRNA-1	32372	27359	17463	14188	10090	31572	29675	30091	38391	33460	34327	26879	21712	20087	15599	19505	17160	26117	26931	26080	26087	30304	40818	30139	39672	47746	36632	40293	49661	36911	52912.5	51617	57289	30078	29905	24074	21878
HPOL_0000150701-mRNA-1	857	188	489	331	264	931	1112	769	1017	1281	1347	646	683	938	730	261	511	590	556	448	362	2091	2755	305	1015	382	1793	289	427	1157	1204	1552	1050	1034	1007	652	712
HPOL_0000150801-mRNA-1	2953.5	2710	2360.5	1845	1894.5	3513	3335.5	2616	3109.75	3410.25	3854	3370	2754.5	2220	1748.5	1798.75	1819	3440.5	3110.5	3323	2447.5	14850	16048.3	13337.5	12022	9284	8823	9058.5	10016	6818.25	8590.5	8478.5	11033	10767.5	9731.25	6417	8032.33
HPOL_0000150901-mRNA-1	10.5	14	9.5	9	7.5	18.5	15.5	13	20.5	16	19.5	16	11.5	7	10.5	4.5	5	17.5	13.5	10	8.5	78	83	62.5	71	22	22	35	51.5	35.5	41.5	33.5	50	60.5	36	27.5	49
HPOL_0000151001-mRNA-1	16	15	12	18	4	128	118	19	20	150	143	88	93	13	18	7	15	47	80	73	88	171	187	119	122	1075	1231	1053	697.5	1610.5	1082	1842	839	470	227	118.33	205
HPOL_0000151101-mRNA-1	0	0	0	0	0	0	0	0	0	0	0	0	0	0	0	0	0	0	0	0	0	0	0	0	0	0	0	0	0	0	0	0.5	2	0	0	0	0
HPOL_0000151201-mRNA-1	910	790	752	632	673	1283	1144	824	910	1322	1648	1231	904	858	930	768	690	1311	1078	1270	1217	9612	8276	5797	5027	15178	11696	12039	14333	2396	1494	2140.5	1675	2502	1514	1004	1538
HPOL_0000151301-mRNA-1	18047.8	17482.7	14153.2	13715.2	14107.2	9070	9485	17581.3	21854.8	7944.5	6987.83	10230.8	9727.17	13022	12886.7	13315.5	10607.3	12158.8	9497.17	10208.7	9746	26166.5	26136.3	20798.5	23669.2	19190.8	22301	26378.2	30531.2	14155.8	17301.7	14627.5	16995.2	18877	16990.7	12615.3	13023
HPOL_0000151301-mRNA-2	18047.8	17482.7	14153.2	13715.2	14107.2	9070	9485	17581.3	21854.8	7944.5	6987.83	10230.8	9727.17	13022	12886.7	13315.5	10607.3	12158.8	9497.17	10208.7	9746	26166.5	26136.3	20798.5	23669.2	19190.8	22301	26378.2	30531.2	14155.8	17301.7	14627.5	16995.2	18877	16990.7	12615.3	13023
HPOL_0000151401-mRNA-1	0	0	0	0	0	0	0	0	0	0	0	0	0	0	0	0	0	0	0	0	1	0	0	0	1	0	0	0	1	2	0	0	0	0	0	0	0
HPOL_0000151501-mRNA-1	28.33	16.67	23.67	14.67	17.33	37	36	18.33	30.33	33	29.33	33.33	21.67	13	16.67	10	12.33	40.33	26.67	27.67	20	9	16.33	14	14.67	8.33	17	12.67	15.33	64.33	71.67	67.67	77.67	69	65.33	60.33	58
HPOL_0000151601-mRNA-1	18834	20385	16374.5	14397	13949	14244	15768	18172.5	23389.5	13064	11453.5	15512.5	12617.5	19484	16264.5	14684	13287	18033	14022	14298	10641	91636.5	83011	78636	103588	90332	82929	87085.5	99691	93681.5	138516	130038	127534	108563	109753	81620.5	75635
HPOL_0000151701-mRNA-1	512.33	435	335.5	659	224	40230	33306	367.5	235.5	45103	43069.5	37076.5	25775.5	294	181.5	513.5	164	27878	25475	28617.5	32861	124.5	76.5	146.5	83	178	157.5	232.5	108.5	300	272.5	97	734.5	13945.5	21233	19540	18804
HPOL_0000151801-mRNA-1	12142	11588	8764	6200	5573	89	942.33	11406	13015	125	56	638.5	1074	4228	4279	4910	4642	248	45	229.5	76	40	22.5	33.5	28	64	35.5	88	24.5	203.5	424	360.5	438.5	111.5	56	27.5	21
HPOL_0000151901-mRNA-1	10692.5	11688	9080.5	6260	5892	2225	2777.5	9969.5	11807	2224.5	1719.5	2792	2964.5	5230	4638	6721	6494	2951	2006	2504	2433	2684	2762	2948	2874	3846	4094.5	4306.5	3574	2626	3185	2773	3684	3577.5	3125.83	2799	2917
HPOL_0000152001-mRNA-1	9479.5	9623	9283.5	8005	7752.33	9477	9841.5	9270.5	10911	8854.5	7374.5	10180	8304.5	6634	6987	7212	7462	9389.5	7664	8843.5	10019	2790.5	2835	2579.5	2913	3073.5	2352.5	2991.5	3165.33	1530	1943.5	1656.33	2055	6200.5	7955	7187	6835
HPOL_0000152101-mRNA-1	11980.5	11178	9373.17	6126	4940	5998.67	6243	11197.2	13166.3	7267.5	7259.5	5946.17	4873.67	5101.67	4905.83	5603	5319.5	6326.83	5875.33	5808	6168.83	4658.33	6049.5	4766.17	5772.33	6020.83	4759.83	5510.67	5471	4396.33	6212.5	5494.33	5957	5444.83	5836.83	4867.83	4691.83
HPOL_0000152101-mRNA-2	12000.5	11186	9387.17	6139	4944	6008.67	6261	11206.2	13192.3	7281.5	7270.5	5959.17	4886.67	5113.67	4916.83	5617	5326.5	6343.83	5906.33	5818	6185.83	4681.33	6079.5	4780.17	5795.33	6040.83	4785.83	5546.67	5499	4415.33	6230.5	5514.33	5973	5466.83	5850.83	4884.83	4700.83
HPOL_0000152201-mRNA-1	15206	14753	13288	10717.5	9895	2454	3808.5	14731	17340	2513	2190.5	2985	3472.5	8124	8256	8874	9509.5	2908	1929	2485	2171	4798	4712	4614.5	5058.5	5055.5	4731.5	5511	5464	4052	5438.5	4774	5067	4680	4386.5	3479	3398
HPOL_0000152301-mRNA-1	39544	35531.5	31810.3	27625	30134	5522.67	8133.67	38174	44764	4685	4060	7291.67	9360.67	22768	23905.3	25863.5	21477	8071.33	5896.33	6047	5424.33	14227.3	14787	11770.2	14195.7	11139.3	12890.3	16180.2	15613	12739.3	14927.5	14344.3	16542	12019.3	10168	7836.33	8822.33
HPOL_0000152401-mRNA-1	1640	1461.5	1271	1455	1301	2757	2667	1465	1989	2616.5	2368	2966.5	2394	746	804	1007	806	2354.5	1765	2457	2047	53247	59360	53243.5	54263	31375	31164	42222.5	43366	9783	9072.5	8084	8714	9613	7274	4585	5173
HPOL_0000152501-mRNA-1	16569	17056	11710	11099	9840	35269	29170.5	17479	19349	30595	37082.5	33874	25215	7068	6664	8663	6965	28218	25953	32525.5	33423	73700.5	85080	71617	76130.5	71799	74772.5	87975	79918	55990	71593	65258.5	74113	75171.5	71271.8	47132	50251.5
HPOL_0000152601-mRNA-1	0	1	4	5	5	201	161.5	4	5	268	252	187	136	0	3	1	1	178	187	188	239	5	5	3	4	2	2	0	1	3	2	1	3	18	24	41	34
HPOL_0000152701-mRNA-1	127	111	95	71	35	1205	1021.5	147	162	1425	1333	1014.5	785.5	54	49	48	42	872	725	884	904	303.5	450	251	290	310	452.5	212	242	355	409.5	519.5	512	631	770.33	740.5	680
HPOL_0000152801-mRNA-1	20657	19725	18965	20103.5	19906	4350	7436.5	19977	23099	5073	4200	6230.5	6754	13954	15081	16230	14694.5	5865.5	3747	4689	4971	4578.5	4601	3996	5055	8828	7365.5	9657	8162	6585	8944.5	8130	9476	7617.5	6895.83	6738.5	6884.5
HPOL_0000152901-mRNA-1	26846.7	24793	22082.3	14759	12841	8828	10241	25952.7	30888.8	10219	9440	8452	8797	11845.7	11140	12386	12405	8355.5	6963	8153	7662	11611	13097	10768	12660	14696	13082	13687	13986	12989	18182.5	16648.5	17970	12315	12118	9154	9069
HPOL_0000153001-mRNA-1	325	303	160	454	187	23423	17943.5	399	236	28745	25188	21097	13794.5	527	228	626	248	29727	27712.5	30259	32788	41	37	35	46	38	67	174	61	161	111.5	109	221	6965.5	11280.5	7187	7287
HPOL_0000153101-mRNA-1	31810	33316	28663	21810	19445	41725	41327	30776	35771.5	47002.5	38116	40187	32849	17272	16942	19587	19192	39048	32971	37912	42612	2042	1770	1818	2076.67	2792	2758	3118	2973	2169	3309	2812.5	4072	15368	22906.3	20277	19412
HPOL_0000153201-mRNA-1	838	864	601	581	367	6384	5334	690	853	7207	7359	5957	4169	516	440	592	464	5547	4959	4992	6120	1835	2701	1808	2209	2366	2211	2365	2493	769	1076	760	926	2088	2994	2419	2493
HPOL_0000153301-mRNA-1	375	309	208	498	213	27107	20521	474	264	34222.5	28948.5	23815.5	16451	389	214	522	224	26310.5	24768	24691.5	28055	104	131	118	106	157	101	188	138	192	148	129	350	8467	13106	9181	8644
HPOL_0000153401-mRNA-1	0	0	0	0	0	0	0	0	0	0	0	0	0	0	0	0	0	0	0	0	0	0	0	0	0	0	0	0	0	0	0	0	0	0	0	0	0
HPOL_0000153501-mRNA-1	103	90	73	177	74	8694	6805	133	86	9895.33	8965	7742	4883	107	49	128	52	6437.5	5948	6401.5	7642.5	18	22	13	4.5	160	268	249.5	96.5	75	42	32	92	4265.5	6307	4304	4213
HPOL_0000153601-mRNA-1	64	42	35	18	13	68	64.5	60	69	75.33	47.5	80.5	84	29	19	22	24	63	68	59	73	46	53	36	25	80	103	71.5	52	30	55	58.5	59	112.5	108.5	76	96.5
HPOL_0000153701-mRNA-1	271	247	155	442	223	23356	18028.5	339	238	27995.8	24690	20996	13475.5	261	155	370	148	18359	16928.5	17891	20255.5	183	198	64	106.5	2113	3224	2942	1602.5	288	155	100.5	286	12262.5	17080	12520	12027.5
HPOL_0000153801-mRNA-1	1382	1040	1665	1036	895	1940	2197	1426	1554	2198	1707	2054	1838	526	515	719	869	2159	1445	2123	2190	2454	2530	1797	2679	2449	3024	2217.5	2513	3638	4108.5	4514	3651	2588	2753	2476	2594
HPOL_0000153901-mRNA-1	0	0	0	0	0	0	0	0	0	0	0	0	0	0	0	0	0	0	0	0	0	0	0	0	0	0	0	0	0	0	0	0	0	0	0	0	0
HPOL_0000154001-mRNA-1	2587	2392.5	2249	1642	1285	5350	4959.5	2484	3063	6911	5970	5103	3534.5	1500	1335.5	1570	1410	5593.5	5522.5	5453	5421	3401	3941	3419	3798	4680	4345.5	4730	4503	5238	7603.5	6660	6853	5577.5	5498	4262.5	4150
HPOL_0000154101-mRNA-1	38	43	29.5	23	18	75	77	45	48	66.5	25	101.5	58.5	14.5	19.5	16	13	89	47.5	77.5	69	51.5	130	108	119	58	32	98.5	45	169	212	173	193	155.5	71.5	107.5	78
HPOL_0000154201-mRNA-1	2976	2599.5	3228.5	2808	2254	6009	5663	2810	3277	8053.5	7283	6027.5	4456	1981.5	1817	2212	2153	6914.5	5833	6676.5	6890	7676.5	8469.5	6798.5	8911	4399	5614.5	5950	6771	4186	5265	4573	4760	4140	4686.5	3410	3933
HPOL_0000154301-mRNA-1	215	184	178	107	104	152	183.5	190	253	197	181	185	130	100	124	128	124	191	198	202	210	489	517.5	477.5	530	413	331	411	447	164	279	212	252	296	236	161	163
HPOL_0000154401-mRNA-1	116	83	84	201	67	9760	9791	116	62	12407	10752	8736	6628	88	84	135	65	7960	6024	7096	7030	35	42	33	36	214	152	163	200	26	19	12	41	876	1627	1093	936
HPOL_0000154501-mRNA-1	156	67	115	65	67	370	421	177	172	253	254	333	259	15	22	13.5	14	124	142	143	119	52	43	45	28	99	74	83	82	20	33	38	43	156.5	227	197	181
HPOL_0000154601-mRNA-1	171604	159580	136793	118542	94962	8650.5	28291	169018	203321	8228	6704	17630	25259.5	86637	81117	85312.5	82898	7965	6057	10897	6594	5293	8795	4965	6597	6324	8140	7284	9869	6182	10701	8704	12072	2114.5	1935	1192	1589
HPOL_0000154701-mRNA-1	62	118	116	58	41	48	52	49	80	35	28	89	72	90	88	80	101	80	72	70	74	242	193	187	145	308	251.5	351	154	91	104.5	117	75	219	165	101	135
HPOL_0000154801-mRNA-1	1	0	1	0	0	9	10	1	0	6.5	3	14	8	4	1	3	0	14	5	14	22	9.5	10.5	11	7	14	19	47	17.5	6	7	7	5	32	45	16	35
HPOL_0000154901-mRNA-1	21673.5	20228	18008	15420.5	13376	8635	9748	20430.8	24696.5	10289	9698	8838	8686.5	11945	11824	13018.5	12143	9717	8636	10231.5	9699	6415	7119	6272	6917	6119	5972	7319	7133.5	6060	8090.5	7295.5	8257	11209.5	13647.5	10826.5	11181.5
HPOL_0000155001-mRNA-1	18376.5	19066	14567.3	10649.8	10198	2777.83	4021	17180.8	19956.5	2979.33	2541	3611	3892.33	8364	7636	9579.5	9309	3208	2395	2820.5	3009	2217.67	2209.33	2216.33	2054.67	2558	2979.67	3042	2669.5	2018.33	2708.5	2225.5	3133.33	2818.17	2793.17	2400.5	2636.17
HPOL_0000155101-mRNA-1	1263.5	1159	1192.83	1444.83	1440.5	1062.83	1295.5	1388.67	1417.5	1002.83	854	1234	1121.33	1165.5	1362.5	1266.5	1304.5	1150.5	1033.5	906	1141.5	663.92	820.33	626.83	700.67	1376.5	1360.67	1573.5	1582	553.83	755.5	774	740.83	1398.67	1412.67	1362	1422.67
HPOL_0000155101-mRNA-2	1262.5	1159	1192.83	1444.83	1440.5	1059.83	1294.5	1388.67	1417.5	1002.83	854	1234	1119.33	1165.5	1362.5	1266.5	1303.5	1150.5	1033.5	904	1140.5	659.92	820.33	626.83	700.67	1374.5	1360.67	1571.5	1579	553.83	754.5	768	738.83	1396.67	1411.67	1361	1422.67
HPOL_0000155201-mRNA-1	22.5	16.5	6	38	25	2284	2062	9	10	3022	3036	2066.5	1607	48	27.5	27	12	3453	2984.5	2844	2754	15	11.5	12	7	16.5	9	19	17	4.5	8	8	14.5	115	218	199.5	117.5
HPOL_0000155301-mRNA-1	2454.5	2316.5	1617.5	1861.5	1790	4477	4100	2522	2739	4996	5468	4696.5	3469	1649	1279.5	1433	1132	4368.5	3800.5	4253	4491	21220.5	25436	19277	20682.5	19488.5	24247	23694	29649.5	20602	24895.5	21846	23686.5	16451	12218.5	7565	9292
HPOL_0000155401-mRNA-1	2	0	0	0	0	0	1	0	0	0	1.5	1	0	0	0	1	0	1	0	0	0	0	0	0	1.5	0	3	3	2	0	0	1	0	0	0.5	2	2
HPOL_0000155501-mRNA-1	2451	2355	2423.5	2400.5	1895	21207	19858	2678	2864	20781.5	19128.5	20619	15792	1397	1590	1658	1444	19970.5	16277	19650	21255	1935	2404	1794	2250	1866	1691.5	1989	2304	2535.5	4158	3639	3683	7894	12004	10193.5	9534.5
HPOL_0000155601-mRNA-1	1	0	1	1	1	68	81	1	1	50	49	78	41	2	0	2	0	62	86	86	48	3	3	3	2	8	6	10	3	2	8	8	16	71	91	79	93
HPOL_0000155701-mRNA-1	135	125	200.5	130.5	103.5	41.08	46.17	156.33	172.83	53	42.67	34.5	54.17	16.5	21.17	21.83	24	31.83	17.5	15.17	16.08	142.33	115	133.5	122	455.17	555.58	453.33	449.5	193	233.5	232.92	189.42	201.92	131.25	59.83	61.75
HPOL_0000155701-mRNA-2	135	125	201.5	130.5	103.5	41.08	46.17	156.33	172.83	53	42.67	34.5	54.17	16.5	21.17	21.83	24	31.83	18.5	15.17	16.08	143.33	116	138.5	124	460.17	558.58	456.83	452	195	233.5	232.92	191.42	206.92	131.75	59.83	63.75
HPOL_0000155801-mRNA-1	89	100	87.5	62.5	51.5	126.08	146.67	106.83	116.33	160.5	116.17	153	130.17	64	63.17	100.33	66	158.5	95.5	159.67	163.58	1172.33	1088.5	798.67	1150	829.17	1020.58	931.83	1101	1335.83	1632	1545.42	1166.25	1078.58	871.75	637.33	521.92
HPOL_0000155901-mRNA-1	785.5	805.5	666	590	495.5	660.75	706.5	801	1011.5	732.5	591.5	782	605.5	467	405	438.5	516	566.33	512	586	655.25	821	962.5	749.83	849	982.5	956.75	1086	1088	771.17	1043	870.75	1041.42	986.58	1012.75	778.5	885.08
HPOL_0000156001-mRNA-1	6126.5	6132.5	5032.5	4055.5	3572	4165	4088.5	5997.5	7026.5	5055	4375	4370	3676	2988	2718.5	3445.5	3391	4164.5	3406.5	4012	4440	3028	3451	2806.5	3447	3221	3839.5	3834	4109.5	3079	4307	3717	4524.5	4420	4847.5	4281.5	4317.5
HPOL_0000156101-mRNA-1	1862.33	1298.08	1744.33	1354.83	1511.58	696.83	854.92	1891.5	2241.5	503.5	421.83	691.17	855.42	1658.42	1954.25	1221.25	1232.25	904.58	870.75	715.08	566.75	2098.75	2294	1552.08	2400.58	1047.58	1080	2154.08	2279.25	1648	2217.92	2293.58	1971.42	1782.83	1487.92	1256.42	1474.83
HPOL_0000156101-mRNA-2	1863.33	1298.08	1745.33	1354.83	1511.58	696.83	854.92	1891.5	2241.5	503.5	421.83	691.17	855.42	1659.42	1954.25	1221.25	1232.25	904.58	870.75	715.08	566.75	2098.75	2295	1552.08	2400.58	1047.58	1080	2154.08	2279.25	1648	2219.92	2293.58	1972.42	1782.83	1488.92	1256.42	1474.83
HPOL_0000156201-mRNA-1	23.33	12	23.67	14.33	13.33	90.67	88	18	24	72	109.67	48	48.33	23.67	16	9.33	24	76	79.33	70.67	54.33	193.67	240.33	157.67	197	210.67	202.67	347.67	450.33	130.33	151	132.67	132.67	125.67	108.33	111	109.33
HPOL_0000156301-mRNA-1	9575.75	8529.25	8416.83	7851.33	8556.75	11193.4	11699.3	9601.75	11311.3	11342	11098.8	11268.6	10244.9	7828.5	8689.75	7672.25	6009.75	11576.4	10253.8	9733.08	11296.5	17327.9	19011.8	15612.7	17880.2	16756.8	15446.9	22375.8	23158.9	12593	15042.3	16131.6	15158.8	17439.3	15921.9	13490.6	15778.5
HPOL_0000156301-mRNA-2	9575.75	8529.25	8416.83	7851.33	8556.75	11193.4	11699.3	9601.75	11311.3	11342	11098.8	11268.6	10244.9	7828.5	8689.75	7672.25	6009.75	11576.4	10253.8	9733.08	11296.5	17327.9	19011.8	15612.7	17880.2	16756.8	15446.9	22375.8	23158.9	12593	15042.3	16131.6	15158.8	17439.3	15921.9	13490.6	15778.5
HPOL_0000156401-mRNA-1	469.25	505.33	427.5	293.5	216.5	458.25	502.25	461.25	536.33	558	502	515.75	421.33	233.75	222	297.5	274.5	425	390.83	392.5	426.58	485.25	568.5	486.58	571.25	553.75	446.25	538.25	570.33	287.5	418.25	405.5	398.75	475.5	550.5	518	463
HPOL_0000156401-mRNA-2	476.25	512	428.5	294.83	217.5	452.58	499.25	469.25	534	557	510	515.75	424.67	235.75	224	292.17	273.5	435	373.83	397.5	413.58	503.25	568.5	486.25	560.25	562.75	456.25	533.25	592	286.17	431.25	404.5	409.08	454.5	559.5	512	458
HPOL_0000156501-mRNA-1	2	3	7	1	3	5	2	1	4	16	8	10	10	0	3	2	2	1	5	6	4	38	71	38	32	119	436	224	126	223	145	137	106	120	35	25	24
HPOL_0000156601-mRNA-1	0	0	0	0	0	0	0	0	0	0	0	0	0	0	0	0	0	0	0	0	0	1	0	1	0	0	0	0	0	0	1	0	1	0	0	0	0
HPOL_0000156701-mRNA-1	4	6	2	2	2	12	7	6	3	6	1	14	10	1	7	6	1	5	8	9	11	28	18	19	21	53	25	27	21	21	28	21	36	40	41	26	25
HPOL_0000156801-mRNA-1	75	50	42	49	38	45	49	69	70	51	43	54	41	16	25	13	22	38	47	50	31	911	1160	707	861	3587	4102	3912	3603	589	372	321	334	276	116	70	78
HPOL_0000156901-mRNA-1	3313.67	3329.17	2658.67	2243	2075	31	409.33	3188.33	3672	42.5	20.5	231.5	454	1603.17	1716.17	1782.83	1754.17	75.5	19.5	106.33	26	7	6	6	4	12.5	7.5	11	7	117	255.33	173	255	22	14.5	6.5	9
HPOL_0000156901-mRNA-2	3313.67	3329.17	2658.67	2243	2075	31	409.33	3188.33	3672	42.5	20.5	231.5	454	1603.17	1716.17	1782.83	1754.17	75.5	19.5	106.33	26	7	6	6	4	12.5	7.5	11	7	117	255.33	173	255	22	14.5	6.5	9
HPOL_0000157001-mRNA-1	0.67	0.67	0.67	1	1	0	2.33	1.33	4	0	0	0	3	0.67	0.67	1.33	1.67	0	0	0.33	0	2	0	2	0	0	0	0	0	0	0.33	0	0	0	0	0	0
HPOL_0000157101-mRNA-1	0	0	0	0	0	0	2	0	0	1	0	0	0	0	0	0	0	1	0	0	0	0	0	0	2	0	2	2	0	0	3	1	4	0	1	1	0
HPOL_0000157201-mRNA-1	68	93	82	47	39	887	703	82	83	778	702	696	548	60	38	47	45	559	462	584	667	481	430	456	409	475	532	591	528	333	328	319	355	931	1037	857	780
HPOL_0000157301-mRNA-1	0	0	0	0	2	1	1.5	0.5	0	1	1	2	0	0.5	0	0.5	0	3	4	5	5	0.5	2.83	0.5	1.5	0.33	0	2.5	2	0	0.5	3	1.5	0	0.33	0	3
HPOL_0000157301-mRNA-2	0	0	0	0	0	0	0.5	0.5	0	0	0	0	0	0.5	0	0.5	0	0	0	0	0	0.5	0.83	0.5	1.5	0.33	0	0.5	0	0	0.5	0	2.5	0	0.33	0	1
HPOL_0000157401-mRNA-1	0	0	1	0	0	0	0	0	0	0	0	0	0	0	0	0	0	0	0	0	0	0	1.33	0	0	1.33	0	0	2	3	6	8	3	0	3.33	0	0
HPOL_0000157501-mRNA-1	1	4	1	4	1	9	12	5	4	8	11	11	10	2	0	1	2	11	5	11	18	5	7	8	6	16	15	15	10	12	26	32	30	15	5	8	13
HPOL_0000157601-mRNA-1	507	362	381	281	196	575.5	518.5	425.5	498.5	486.5	444.5	439.5	438	151	146	160	143	359	321.5	336.5	352.5	511	623.5	418	755.5	448.5	392.5	511.5	503.5	683	1084	974	912.5	1114	1079.5	976.5	874
HPOL_0000157701-mRNA-1	519	527.5	466	392	266.5	1408.5	1300	530	623	1506.5	1218.5	1353	1163.5	189	222.5	292.5	259.5	1156	820	1065.5	1326.5	459.5	450	352	379	602	552.5	515	596	356	508.5	470.5	515	862	821	1062	932.5
HPOL_0000157801-mRNA-1	403	432	404	259	184	613	612	493	411	508	343	697	648	195	211	290	269	653	570	567	659	510	458	410	444	676	605	777	676	355	500	505	527	1022	755	1018	939
HPOL_0000157901-mRNA-1	91	58.5	69	49	36.5	2178	2084.5	74.5	55.5	2125	1646	2149.5	1678.5	24	35.5	59.5	34.5	2028	1710.5	2056	2388	106.5	90.5	70	83.5	50.5	50	48.5	69.5	122	119.5	86.5	158.5	1780	1870.5	2340.5	2112.5
HPOL_0000158001-mRNA-1	0	0	0	0	0	0	0	0	0	0	0	0	0	0	0	0	0	0	0	0	0	1	0	0	0	0	0	0	0	0	0	0	4	0	1	0	3
HPOL_0000158101-mRNA-1	0	0	0	0	0	3	0	0	0	0	0	0	2	0	0	0	0	4	1	2	3	2	0	2	0	4	1.5	7	0.5	3.5	1	3	2	1	5	13.5	8
HPOL_0000158201-mRNA-1	0	0	0	0	0	2	1	0	0	0	2	0	2	0	0	0	0	0	2	3	4	0	0	0	1	0	4.5	0	0.5	1.5	0	0	1	4	3	4.5	3
HPOL_0000158301-mRNA-1	15.5	19.5	27.5	30.5	23	461.5	419.33	23.5	25	416	314.83	489	341	9	8.5	8	7	396.5	337.5	395.5	509	25.5	25	32.5	36.5	4.5	16	10	14	28.5	43.5	55.5	39	324	415.5	493	429
HPOL_0000158301-mRNA-2	15.5	19.5	27.5	30.5	23	461.5	419.33	23.5	25	416	314.83	489	341	9	8.5	8	7	396.5	337.5	395.5	509	25.5	25	32.5	36.5	4.5	16	10	14	28.5	43.5	55.5	39	324	415.5	493	429
HPOL_0000158401-mRNA-1	0	0	0	0	0	0	0	0	0	0	0	0	0	0	0	0	0	1	1	0	0	0	0	0	0	0	1	0	0	0	0	0	0	0	0	0	0
HPOL_0000158501-mRNA-1	0	0	0	0	0	0	0	0	0	0	0	1	0	0	0	0	0	0	0	0	0	0	0	0	0	2	0	3	0	0	0	0	0	5	11	2	1
HPOL_0000158601-mRNA-1	0	0	0	0	0	15	28	0	0	4	8	16	13	0	0	0	0	8	4	7	9	0	0	0	0	0	0	0	1	0	0	0	0	16	8	32	25
HPOL_0000158701-mRNA-1	71	69	58	68	43	1192	998.33	83	64	1041	914.33	1146	834	17	20	30	17	964	796	1033	1097	1	1	1	2	2	2	4	13	18	21	15	37	424	579	674	634
HPOL_0000158801-mRNA-1	11520.5	9835	9595.5	9595	10153.5	9171	9708.5	10778	13053.5	7802.5	7100	9183	8543.5	7507	8226.5	8708	6930	9053.5	7605.5	7393.5	8081.5	6453.5	7550.5	6490	7036	6161	5845.5	8715.5	9013.5	5167.5	5821.5	5700	6258	10700.5	10181	8799	9784
HPOL_0000158901-mRNA-1	3254.5	2742	2802.5	2500	2569.5	2412	2640.5	3044	3734.5	2064.5	1908	2353	2306.5	2182	2421.5	2317	1930	2521.5	2096.5	2047.5	2213.5	1719.5	2038.5	1660	2001	1488	1321.5	2007.5	2322.5	1400.5	1643.5	1667	1567	2867.5	2699	2343	2546.5
HPOL_0000159001-mRNA-1	0	0	0	0	0	0	0	0	0	0	0	0	0	0	0	0	0	0	0	0	0	0	0	0	0	0	0	0	0	0	0	0	0	0	1	0	1
HPOL_0000159101-mRNA-1	0	0	0	0	0	0	0	0	0	0	0	0	0	0	0	0	0	1	0	0	0	0	0	0	0	0	0	0	3	0	0	0	0	2	0	0	0
HPOL_0000159201-mRNA-1	10	7	6	4	2	1	0	4	8	3	1	2	1	2	2	0	1	0	5	1	0	1	0	2	0	0	1	0	1	2	3	3	0	2	1	1	0
HPOL_0000159301-mRNA-1	6835.5	6770	6023.5	4477.5	3703.5	1612.83	2230	6932.5	8190.5	1971.17	1779.5	1956.5	1925	3685	3744	4162	4072.5	1642.5	1250.5	1581.83	1553.67	1270	1303.5	1196	1300.5	2001	1643.5	1640.83	1624.5	1176.33	1646.5	1486	1633	1688.5	1799.17	1632.5	1468.5
HPOL_0000159301-mRNA-2	6835.5	6770	6023.5	4477.5	3703.5	1612.83	2230	6932.5	8190.5	1971.17	1779.5	1956.5	1925	3685	3744	4162	4072.5	1642.5	1250.5	1581.83	1553.67	1270	1303.5	1196	1300.5	2001	1643.5	1640.83	1624.5	1176.33	1646.5	1486	1633	1688.5	1799.17	1632.5	1468.5
HPOL_0000159401-mRNA-1	5572	5417	4694	3534	3102	1316.33	1833	5507	6298	1419.67	1270	1646	1397	2913	2797	2937	2923	1483	1250	1406.33	1353.67	1913	2284	1861	1999	2125.67	1621	1949.33	1907	1638.33	2210	1906	2283	1706.5	1720.67	1345	1509
HPOL_0000159501-mRNA-1	2	1	3	2	2	3	8.5	5	1	8	3	7	1	3	1	4	5	6	3	5	8	9	3	2	3	10	9	10	11	9	6	7	15	6.5	3	5	11
HPOL_0000159601-mRNA-1	66	47.5	33	73.5	21	5077.5	4252.5	51	9	5280	4551.5	4181.5	3333	36.5	30	64	25.5	3563.5	3016.5	3624	4183	1	0	0	1.5	4	0	8	1	32	20.5	0	68.5	1677	2410.83	2533.33	2428.5
HPOL_0000159701-mRNA-1	114	73.5	55	104.5	35.5	7554	6192.5	74	36	7698	7594.5	6276	4843.5	61.5	31	98	36.5	5264	4504.5	4928	6388.5	5	8	8	7.5	18.5	19	7	10	43	30.5	13	131.5	2249.5	3662.83	3378.83	3203
HPOL_0000159801-mRNA-1	208	240.5	98	91.5	39.5	3595	3222	201.83	272	3611	2868	3433.5	2564.5	104	98	113	46.5	2868	2372.5	2743	3246.5	95	72.5	28	32	79.5	82	59.5	56	70	95.5	54	143.5	1302	1963.33	2000.83	1716
HPOL_0000159901-mRNA-1	209.5	219	144.5	161.5	75.5	1346	1047	212.83	235.5	1210.5	1096	1080	875.5	63.5	50.5	70	63.5	999.5	807	939	1051	85.5	73.5	60.5	62.5	139.5	81	106	101	125.5	164	193.5	206.5	505	751	733	576
HPOL_0000160001-mRNA-1	473.5	448.5	368.5	534	185.5	17931.5	15276.5	441.33	379.5	19329.5	14857	16768	12214.5	284.5	174.5	362	162	14281	11972.5	13630	16777	161.5	146	90.5	109.5	246.5	174	204.5	213	258.5	341.5	226.5	537	7769.5	11211	10597	9365.5
HPOL_0000160101-mRNA-1	4	19	4	2	2	19	16	16	6	4	10	25	10	3	4	2	2	7	17	6	7	31	23	17	21	17	21	33	32	17	28	38	38	38	26	21	27
HPOL_0000160201-mRNA-1	6	5	6	3	4	10	10	5	10	14	13	14	15	4	5	2	1	17	22	4	17	44	41	27	26	56	39	46	53	16	45	31	25	42	38	35	36
HPOL_0000160301-mRNA-1	8361.5	8199	7675.5	5005	4325.5	1673	2365.5	8557	9982.5	1864.5	1649.5	1910.5	2081.5	4452.5	4226	4510.5	4423	1471.5	1213.5	1468	1478.5	1351	1708.5	1387.5	1566	2507	1983	1952	2118.5	1135	1688	1472.5	1728.5	1418	1451.5	1366.5	1407.5
HPOL_0000160401-mRNA-1	2196.5	2256	2318	1322	1079.5	927	1131.5	2117	2628	944.5	854.5	899.5	982.5	1319.5	1453	1250.5	1239.5	884.5	764.5	842	860.5	1055.5	1067	981	1138	1868	1409	1549	1518	901	1327	1193	1259.5	1024	1055	1025.5	907
HPOL_0000160501-mRNA-1	22878.5	22682	20608.5	15049	13040.5	9161.5	10824.5	21595	26538	10100	10089	9813.5	8647	11858	11807.5	12863.5	12751.5	8754	7209	8266	8757.5	5080.5	6059.5	4944.5	6097.5	6764	5621	6466	6571	4881	6938	5934.5	6424.5	8068	8741	7390	7356.5
HPOL_0000160601-mRNA-1	9922	9304	8397	6019	4627	9063.5	8707.5	9946.5	11384.5	9995	10362	9155.5	7394	4596	4612.5	5534	4959	7384	6028	7658	8174.5	6911	8166	7954	8685.5	11552	7748	8560	8481	5306	7320	7106	7492	6761	7650.5	7764	6717.5
HPOL_0000160701-mRNA-1	24897	25678	21202	16861	14726	9948	11683	23828	28248	11110	9866	10941	9618	13996	14100	14612	15029	11032	8673	10101	10663	16884	17686	15652	18796	12603	12053	13795	15826	7741	10785	9812	10229	11203	12656	10013	10210.5
HPOL_0000160801-mRNA-1	31134	28810	27570	27921.5	30017.5	6972	11022	31357.5	36120.5	5857	5179	9376	11171.5	24255	27590	25568.5	21426	8678	6556	6942.5	7144.5	8378	8853.5	7843.5	8962.5	13139.3	10736	15621.5	14318.5	7495	10680.5	10852.5	11369.5	11490	10358.5	10101.5	10672
HPOL_0000160901-mRNA-1	3753	3825	3411.5	1992.5	1777	683	946	3966	4543.5	584	549	696.5	850.5	1918.5	1732.5	1996.5	1941	543	369	439	469	275	309.5	305.5	325.5	826	535.5	626	608	358	546.5	555.5	641	526.5	584.5	586	508.5
HPOL_0000161001-mRNA-1	63.5	31	32.5	34	49	11	18	63	71	8	7	9.5	17	27.5	41.5	30.5	23	5	7	9.5	16.5	49	46	44	35	55	44.5	48.5	45	22	20	20	22	55.5	51	36.5	34
HPOL_0000161101-mRNA-1	3363.28	3780.61	2814.96	2937.46	2522.46	9552.02	8334.37	3856.94	4478.27	6769.4	7692.88	10381	8138.21	2668.13	2425.46	3219.95	2698.63	8573.54	7598.22	9385.36	9611.69	16885.1	19381.4	13599.1	13958.6	13395.5	14707.3	18517.4	15836.6	17315.7	18861	17489.7	18769.4	23884.8	21015	11907.3	14614.4
HPOL_0000161101-mRNA-2	3342.28	3758.61	2800.96	2930.96	2513.96	9500.52	8294.87	3845.94	4467.27	6736.9	7648.88	10330.5	8097.21	2639.63	2405.96	3184.95	2676.63	8465.54	7525.22	9290.36	9507.19	16872.6	19367.4	13583.1	13948.6	13380.5	14699.8	18490.4	15829.1	17307.7	18852	17483.2	18760.4	23872.3	21009	11901.8	14602.9
HPOL_0000161101-mRNA-3	3363.28	3780.61	2814.96	2937.46	2522.46	9552.02	8334.37	3856.94	4478.27	6769.4	7692.88	10381	8138.21	2668.13	2425.46	3219.95	2698.63	8573.54	7598.22	9384.86	9611.69	16883.6	19380.4	13599.1	13958.1	13395	14707.3	18517.4	15836.6	17315.7	18861	17489.2	18769.4	23884.8	21015	11907.3	14612.9
HPOL_0000161201-mRNA-1	2027	2334	1485	1474	1245	5754.5	5000	2096	2693.5	5438	5566	5588	4225	1707	1359	1882	1689	6098	6150	7290	7547	7291	9208	6935	7762	6709	7315.5	8947.5	7789	7031	8746	6833	7252	9419	9297.5	5864.5	6097
HPOL_0000161301-mRNA-1	0	0	0	0	0	1	1	0	0	0	0	0	0	0	0	0	0	0	1	0	0	0	0	0	0	0	1	2	0	0	1	1	0	1	3	1	0
HPOL_0000161401-mRNA-1	48714	48017	41801.5	29252.5	19582	73024	63862	50879.5	62603.5	79526	81015.5	58616.5	52255.5	41494.5	32504.5	35950	35184	68422.5	65774	70914.5	69106	40075.5	49572	33339	49445	56884	59973	55970.5	63553	90379.5	152451	133128	138604	71302.5	71112	76767	59476
HPOL_0000161501-mRNA-1	7527.5	7838	6854.5	3542.5	2830	183.5	989	7325.5	9113.5	283	283.5	381	883.5	3195.5	3349.5	3564	2953	186	66	301.5	214	79	126	62	132	183.5	103.5	167	171	850.5	1726	1707.5	2034	315.5	134	76	53
HPOL_0000161601-mRNA-1	28	39	38	23	22	74	77	44	65	106	86	74	54	86	58	60	87	175.5	154	143	156	313.5	374	370	327	488.5	353	409	367	119	178	166.5	169	123	94.5	119	115
HPOL_0000161701-mRNA-1	786	576	397.5	367.5	206	1700	1296	707	922	1537	1408.5	1168.5	1005	127	74	138	104	629	659	640.5	591.5	6284.5	8803.5	7659.5	7467	9107	6886	8137.5	8114.5	4680	5307.5	5116.5	5699.5	5942.5	6508.5	5569.5	5499.5
HPOL_0000161801-mRNA-1	4440	3986	2934.5	2411.5	1529	11633	9406	4184	5254	12328	13339.5	9626	7373	2218	1597	2125	1740.5	13347	12536	13383.5	13081.5	5290	6809.5	6398.5	5901	9325	6173	7328.5	6413.5	8292	13438.5	12751	14120.5	8291.5	10243	8201.5	7995.5
HPOL_0000161901-mRNA-1	10209	10149	9400	7805	7171	1566	2772	9625	11951	1547	1277	2235	2382	6092	6156	6774	7048	2005	1310	1547	1621	1336	1342	1225	1544	2409.25	2056	2268	2074	1601	2076	1886	2237	2339	2198	1911	1840
HPOL_0000162001-mRNA-1	3925.83	3679.58	3311.17	1840.5	1689.5	7509	6880.83	5061.33	5655.75	4413.67	5290.5	7115.5	7106.75	3289.83	3335	3175	2839	8715.83	8175	7081.67	7741.83	25853.2	27092.2	18511.4	18376.9	20084.2	16872	22950.1	19695.2	10897.3	13793.3	11543.8	14670	21875.3	17087.4	10784.6	13169.2
HPOL_0000162101-mRNA-1	107.33	67.42	81.83	32.67	27.5	207.17	160.33	133.17	151.83	78.33	130.5	138.33	176.33	118	114	60.67	76.17	176.33	227.75	143.83	172.5	573.83	665.17	298.83	358.92	229	209	543.42	469.33	248.5	300.67	324.42	295.67	538.75	360.67	249.17	330.75
HPOL_0000162201-mRNA-1	81.5	41.5	70.33	34.5	19	145.17	126.67	75.5	117.75	43	88.33	81.33	141.92	74.17	77.67	32.83	55.83	141.17	163.75	129.5	97.67	388.42	452.33	203.25	269.83	167.5	151	398.92	286.17	190	218.67	237.17	224.67	382.92	263.25	185.75	243.33
HPOL_0000162301-mRNA-1	63	34.25	61.33	25.17	14.83	143.33	119.33	91.5	102.83	81.5	84.83	85.67	177.5	71.5	80.17	46.5	55.5	141.33	176.75	110	112	395.25	488.67	263.25	302.83	127.67	125	410.17	362.17	205.08	250.83	268.83	244.33	428	268.33	189.75	268
HPOL_0000162301-mRNA-2	467	283.75	486.33	138.17	88.83	1131.33	980.83	526.5	738.33	492.5	623.83	604.67	1098.5	709.5	730.67	367.5	476.5	1144.83	1334.75	824.5	953	2612.25	3577.67	1840.75	2037.33	750.67	688.5	3052.67	2390.67	1513.08	1735.83	2125.33	1499.83	2971.5	1926.83	1273.25	1983.5
HPOL_0000162401-mRNA-1	7024.67	7703	5220	5283	5117.17	20408.5	17325.5	7467.5	9286.5	17258.5	21186	20720.5	15851	5676.5	5245	6585	5890	21551	20361	23326.5	25819	27140	31231	25020	24910.8	22907	25970	31348.5	30067	23585	23631.3	23276	25807.5	28265.5	26834	14235.5	17006.8
HPOL_0000162501-mRNA-1	48237.7	46768.5	40298	48277	49447.2	42655.5	44476.5	47590.5	57356.5	39283.5	38283	40106	37798	34667.5	36603.5	38756.5	30066.5	42486.5	35152	36687	41152	49239.5	54733	41015.5	44063.3	29323	32726.5	44998.2	42776.5	32764	39643.3	38589.5	43276	44721.5	43089	30791.5	37503.8
HPOL_0000162601-mRNA-1	0	1	0	1	0	1	4	3	0	0	5	3	0	0	2	1	1	1	0	2	0	1	4	1	3	1	4	5	3	1	1	6	1	2	1	2	3
HPOL_0000162701-mRNA-1	0	0	0	0	0	0	0	0	0	0	0	0	1	0	0	0	0	0	0	0	0	0	0	0	0	0	0	3	2	0	0	0	0	0	1	0	1
HPOL_0000162801-mRNA-1	0	0	0	0	0	0	1	0	0	0	0	0	2	0	0	0	0	0	0	0	0	0	0	0	0	0	0	0	0	0	0	0	0	0	0	0	0
HPOL_0000162901-mRNA-1	0	0	0	0	0	0	0	0	0	0	0	0	0	0	0	0	0	0	0	0	0	1	0	0	0	3	0	0	0	1	0	1	0	1	0	0	0
HPOL_0000163001-mRNA-1	0	0	0	0	0	0	0	0	0	0	0	0	0	0	1	1	0	0	0	0	2	0.5	0	2	2	1	0	3	0	0	0	1	2	4	1	0	2.5
HPOL_0000163101-mRNA-1	5284.5	4165	4785	3982	3944	855	1445	5126	5561	785	686	1051	1623	4108	4743	3717	3635	1567	1265	1111	1029	2230.5	2548	1652	2300	1600	1379	2387	2800	1555	2277	2620	2135	2409.5	2499	1955	2369
HPOL_0000163201-mRNA-1	1	0	1	0	2	0	0	0	0	0	0	0	0	0	0	0	0	0	0	0	0	0	0	0	0	0	0	0	0	0	0	0	0	0	0	0	0
HPOL_0000163301-mRNA-1	304	373	257	208	181	322	346	278	314	314	291	361	244	127	126	146	133	334	278	343	301	228	259	208	203	371	298	244	274	461	703	710	753	341	266	218	216
HPOL_0000163401-mRNA-1	106	129	121	129	132	571	568	117	157	745	666	588	429	48	46	64	49	785	490	708	869	415	377	421	359	356	342	424	385	421	595	563	516	504	505	467	491
HPOL_0000163501-mRNA-1	0	1	0	0	0	5	2	0	0	4	1	1	1	2	0	0	0	4	1	1	2	6	4	1	1	11	4	0	4	13	13	24	22	29	4	2	21
HPOL_0000163601-mRNA-1	0	1	0	1	0	1	1	0	0	3	2	1	5	1	3	3	0	5	4	5	6	4	3	2	6	5	2	1	6	16	25	21	28	11	1	4	17
HPOL_0000163701-mRNA-1	0	0	0	0	0	0	0	0	0	0	0	0	0	0	0	0	0	0	0	0	0	0	3	0	1	6	2	10	2	0	0	1	2	1	0	1	0
HPOL_0000163801-mRNA-1	4	10	1	1	3	26	27	4	2	36	29	36	26	3	2	2	6	45	29	30	35	80	95	79	68	83	143	114	146	20	31	20	14	76	84	39	51
HPOL_0000163901-mRNA-1	62	74	46	84	25	6405	5535	60	32	6273	5900	5948	4350	48	39	72	17	4875	3804	5298	5453	2	0	1	1	8	9	10	6	20	21	0	83	2038	2679	2935	2518
HPOL_0000164001-mRNA-1	2949	2973	3040	2190	1698	4732	4412	2829	3716	4434	3970	4056	3117	1080	971	1083	895	3567	3608	3689	3080	8857	11200	8472	10989	11725	8795	8895	11637	10282	16541	14011	14915	12027	11612	9504	9306
HPOL_0000164101-mRNA-1	158	101	95	257	47	12256	10261	84	52	12443	10879	11986	8602	72	68	214	81	11195	7848	10102	11513	0	0	1	0	9	0	5	1	83	54	7.5	181	6705	8735	8230.5	6393
HPOL_0000164201-mRNA-1	24	24	15	17	2	68	58	29	44	56	71	80	40	1	5	6	11	54	53	53	52	106	118	138	162	77	41	71	32	67	74	64.5	65	71	51	37.5	41
HPOL_0000164301-mRNA-1	28523	28207	23387	16549	15939	4909	7451	27181	32822	5972	5228	5749	6152	13986	12269	14774	14902	5389	4422	4815	5236	4894	5060	4546	5089	7737	6650	7181	6739	5677	8108	6668	8659	7515	7923	6273	5784
HPOL_0000164401-mRNA-1	1304	1249	1038	931	694	5304	4734.5	997	1355	5335	4513	5402.5	3835	1263	1035	1133	879	4708.5	3890	4140.5	4807	515	494	371	566	292	271	295.5	367	1268	2444.5	2244	2258.5	2993	4109	3774.5	3588
HPOL_0000164501-mRNA-1	3621	2947	4082.5	2521	2199.5	4646	4643	3066.5	3898.5	4531.5	5064	4989	3802	2990	3212	2630.5	2395	1024.5	727	694.5	567	12657	14181	12137	13501.5	16712.5	19323	20548	18098.5	13366	20618	19922.5	17061.5	12916	13506	11045.5	10684
HPOL_0000164601-mRNA-1	44664	37995	40001.5	33124	26959.5	1582	7141	41988.5	52517.5	1387.5	1264	4569.5	6676	35170	37051	36041.5	36825	342	316	924	320	8950	10069	6998	11158.5	5156.5	5166	5240.5	6120.5	10247	15170.5	14539	12175	6368	5580.5	4531	4306
HPOL_0000164701-mRNA-1	454	410	316	686	246	35120	30275	405	225	38378	36710	31373	23480.5	354	233	545	175	28278	23964	28228	32602	62	84	95	67	189	168	227	129	280	189	89	599	12816	18724	19211	16523.5
HPOL_0000164801-mRNA-1	2659	2967	6718	5072	7577	66	646	3832	3302	74	72	417	639	3096	5881	5288	4527	15	20	13	19	671	578	361	426	139	278	165	207	1672	1948	2827.5	1848	437	157.5	115	221
HPOL_0000164901-mRNA-1	101	160	113	96	65	958	901	62	99	914	762	1045	661.5	134	53	201	44	863	665	646	643	1393	1565	1197	1822	1085	983	1547	1503	629	841	797	881	980	1164	875	724.5
HPOL_0000165001-mRNA-1	1883	1635	1413	1356	1234	1278	1349	1588	1996	1281	1552	1218	1073	357	338	438	317	1173	982	1079	1260	3430	3688	2846	3061	2941.5	2748	3012	2879.5	1222	1303	1160	1234	1300	973	665	726
HPOL_0000165101-mRNA-1	18	27	22.5	21	17	22.5	42.5	32.5	26	26.5	20.5	23.5	26.5	15.5	12	18	13	47.5	46	37.5	52	722	821	335.5	415.5	1992.5	1927.5	2209.5	2805.5	321.5	202.5	189	154	188	79	39	100
HPOL_0000165201-mRNA-1	6	9	6.5	11	10	14.5	19.5	15.5	14	8.5	15.5	10.5	15.5	6.5	7	11	5	25.5	21	27.5	21	405	513	181.5	265.5	1086	1047.5	1231.5	1722	153.5	115.5	96	69	78	38	14	58
HPOL_0000165301-mRNA-1	97	83	51	55	64	176	176.5	96	110	122	113	224	144	55	66	67	39	156	227	185	265	627	852	614	536	757	982	1083	1072	327	343	302	348	559	506	291	330
HPOL_0000165401-mRNA-1	41	28	20	32	12	1	9	27	41	9	4	8	1	30	37	37	23	9	0	4	2	3714.5	4089	2295.5	2077	8499	7310.5	6333	11926.5	495.5	96	222	53	394	11	3	181
HPOL_0000165501-mRNA-1	8070	8439	4995	5512	3271	504	1213	5629	8214	1859	950	853	1177	5988	4440	8819	5528	5327	423	1181	1126	3311.5	4032	2875	3284	6338	8426.5	9260	8556.5	2070.5	1867	1616	1732	2057	1152	811	1001
HPOL_0000165601-mRNA-1	0	0	0	0	0	0	0	0	0	0	0	0	0	0	1	0	0	0	0	0	0	0	0	0.5	0	0	0	0	1	0	0	0	0	0	0	0	0
HPOL_0000165701-mRNA-1	26281	26081	22748	18838	17487	3583	6267.5	26014.5	31111	3799	3151	5305	6006	14082	13843	16495	13665	4673	3085	3678	3621	4748	4955	4452.5	4910	6582	6288	7195	6771.5	4897	6527	5834	7390	5756	5339.5	4997	4857.5
HPOL_0000165801-mRNA-1	14234	15082	12890	8979	8704	1179	2426.5	13356.5	15422	1219	947	2085	2517	7225	7404	8739	8331	1808	1255	1533	1454	941	1071	926.5	1047	1947	1883	1754	1717.5	1071	1676	1445	1658	1642	1522.5	1551	1419.5
HPOL_0000165901-mRNA-1	27378	25852	21633	16834	15468	10171	11909	25206	29743	10618	9479	11572	10429	13301	13917	15354	13999	11400	9295	10358	10693	5226	5843	4688	5769	5347	5566	6383	6437	5548	7887	6423	8097	9820	10681	9498	9651
HPOL_0000166001-mRNA-1	265	498	344	258	145	122	174	357	407	132	142	189	127	178	286	241	205	97	72	149	141	120	157	92	148	169	134	142	171	168	243	199	182	161	132	126	101
HPOL_0000166101-mRNA-1	0	0	0	0	0	0	0	0	0	0	0	0	0	0	0	0	0	0	0	0	0	0	0	0	0	0	0	0	0	0	0	0	0	0	0	0	0
HPOL_0000166201-mRNA-1	1675	1445	1311	952	1024	417	441	1583	1909	327	331	443	535	1008	1266	1246	1055	484	452	478	437	1220	1287	1130	1214	1112	778	1277	1372	1435	1275	1513	1470	1261	887.33	533	668
HPOL_0000166301-mRNA-1	0	0	1	0	0	0	0	0	0	0	0	0	0	0	0	0	0	0	0	0	0	0	0	0	0	0	2	0	0	0	0	0	0	0	0	0	0
HPOL_0000166401-mRNA-1	531.5	529	385	306	266	1230	1018.75	448	625	897.5	1043	1250	976.5	280.5	235.5	368.5	300.5	1027.5	925	1124	1191	4305	4502	3611.5	3701.5	3111.5	2858	3527.5	3300.5	3011	3505	3079	3321	3197	2591.5	1667	1882
HPOL_0000166401-mRNA-2	531.5	529	385	306	266	1230	1018.75	448	625	897.5	1043	1250	976.5	280.5	235.5	368.5	300.5	1027.5	925	1124	1191	4305	4502	3611.5	3702.5	3111.5	2858	3527.5	3300.5	3011	3505	3079	3321	3197	2591.5	1667	1882
HPOL_0000166501-mRNA-1	4452.5	3968.5	4062.5	4802.5	5379.5	1382	1943	4689	5275	1372	1235.5	1750.5	1970.5	4119.5	4924	4301.5	3411.5	2258	1674.5	1561.5	1432.5	5217.5	5075.5	3836.5	4692	3392.5	3397.5	4213.5	4856.5	3512.5	4347	4615.5	4708.83	3678.5	3401.83	2560.5	3061.5
HPOL_0000166501-mRNA-2	4481.5	3980.5	4085.5	4822.5	5403.5	1392	1948	4709	5309	1378	1246.5	1764.5	1981.5	4134.5	4947	4317.5	3426.5	2272	1680.5	1569.5	1447.5	5244.5	5108.5	3871.5	4726	3438.5	3432.5	4244.5	4901.5	3557.5	4390	4644.5	4745.83	3711.5	3430.83	2575.5	3095.5
HPOL_0000166601-mRNA-1	0	0	0	0	0	0	0	0	0	0	1	0	0	0	0	0	0	0	0	1	0	0	0	0	0	0	0	0	0	0	0	1	0	0	0	0	0
HPOL_0000166701-mRNA-1	8641.5	8983.5	7580.5	6210	5662.5	1133.5	2044.25	8337.5	9735.25	1228	1017	1519.7	1805.5	5353	5549.5	5693.5	5823	1441.75	1129.5	1359.5	1159	2263.75	2652.5	2084.5	2619	2991	2579.75	2979	3239.2	2329.5	3322.5	2702.75	3034.5	1936.5	1672.15	1434.25	1314.25
HPOL_0000166701-mRNA-2	8641.5	8983.5	7580.5	6210	5662.5	1133.5	2044.25	8337.5	9735.25	1228	1017	1519.7	1805.5	5353	5549.5	5693.5	5823	1441.75	1129.5	1359.5	1159	2263.75	2652.5	2083.5	2619	2991	2579.75	2979	3239.2	2328.5	3322.5	2702.75	3034.5	1936.5	1672.15	1434.25	1314.25
HPOL_0000166801-mRNA-1	6847.5	6560	5458.5	4920.25	5048	810	1422.5	6536.75	7979.75	801.5	697.5	1175	1432	4016	4371	4444	3773.25	1075	879.5	1029.25	824.75	2286.25	2684	2129	2531.5	2076.75	2345.5	2738.5	2688.25	1842.5	2451.5	2126.25	2598.5	1708	1369.25	1132.25	1245.25
HPOL_0000166801-mRNA-2	6847.5	6560	5458.5	4920.25	5048	810	1422.5	6536.75	7979.75	801.5	697.5	1175	1432	4016	4371	4444	3773.25	1075	879.5	1029.25	824.75	2286.25	2684	2129	2531.5	2076.75	2345.5	2738.5	2688.25	1842.5	2451.5	2126.25	2598.5	1708	1369.25	1132.25	1245.25
HPOL_0000166901-mRNA-1	285.5	279	229.5	174.08	121.5	379.49	377.83	364.74	404.16	304.5	356.99	382.03	310	152.83	157	174.5	175.58	364.08	331	386.58	351.41	1449.98	1341.15	1204.82	1007.49	1031.57	669.24	681.32	780.94	984.82	1263.48	1291.65	1208.82	942.15	951.89	581.32	669.66
HPOL_0000166901-mRNA-2	285.5	279	229.5	174.08	121.5	379.49	378.33	364.74	404.66	304.5	356.99	382.03	310	152.83	157	174.5	175.58	364.08	332	386.58	351.41	1451.98	1343.65	1207.82	1008.49	1031.57	669.24	681.82	781.44	985.32	1263.48	1292.65	1208.82	942.65	952.89	581.82	670.66
HPOL_0000166901-mRNA-3	281	277	226	173.33	121	374.99	372.83	359.99	402.16	300	349.99	372.53	303	148.33	155	172	173.33	353.33	325	380.33	347.66	1420.98	1308.15	1178.32	983.99	1015.32	655.99	661.82	764.69	972.82	1235.98	1267.65	1183.32	930.15	941.39	571.82	653.66
HPOL_0000167001-mRNA-1	15168.5	14700	13011	10187	9350	2571	3791.33	14555	17657	2606	2416	3155	3294	8200	7957	8760	8684	2867.5	2808	2686	2431	5622	6335.5	5286	6436.5	5600	5673	5668	6762.5	7089	9171.5	8956	8948.33	5715.5	4538	3530	4083
HPOL_0000167101-mRNA-1	6.5	6	1	1	2	5	2	3	5	1	0	7	6	3	0	1	1	0.5	4	3	2	10	27.5	16	14.5	10	8	19	10.5	13	30.5	22	32	32.5	3	8	10
HPOL_0000167201-mRNA-1	412	337	352	262	212.5	503.5	470.83	425.5	456.5	427.5	353	388	432.5	325.5	319.5	295	302	616	600	543.5	439.5	1626.5	1905.5	1470.5	1737	589.5	493.5	902.5	1072.5	863.5	1107	1034.5	1076	880	808	526.5	653
HPOL_0000167201-mRNA-2	412	337	352	262	212.5	503.5	470.83	425.5	456.5	427.5	353	388	432.5	325.5	319.5	295	302	616	600	543.5	439.5	1626.5	1905.5	1470.5	1737	589.5	493.5	902.5	1072.5	863.5	1107	1034.5	1076	880	808	526.5	653
HPOL_0000167301-mRNA-1	15987.5	15676	12385	9721	9255	6612	7365	14799	17870	6539	6099	7484	6392	8366	7556	8687	8710	7225.5	6561	7146	7233	10432	12234	9483	11740	8329	10136	9631	10397	9296	13550	11319	13299	10379	10542.5	8670	8963
HPOL_0000167401-mRNA-1	286	336	272	198	172	4623	4072	307	364	5113	4013	5041	3785	397	349	472	359	6603	6620	5962	6567	26	26	20	31	25	36	39	19	14	37	23	51	437	844	474	644
HPOL_0000167501-mRNA-1	2834	2913	2494	1978	1591	641	1034	2728	3174	708	680	812	775	1652	1590	1586	1638.33	614	652	600	655	566	673	558	704	1073	851	994	1034	515	900	633	903	742	844	666	660
HPOL_0000167601-mRNA-1	0	0	0	0	0	0	0	0	0	0	2	0	0	0	0	1	0	0	0	0	0	0	0	0	0	0	0	0	0	0	0	0	0	0	0	0	0
HPOL_0000167701-mRNA-1	2420	2316	2200	1881	1509	9908	8501	2192	3026	10254	10237	9341	6870	1012	938	1086	1064	7373	6596	7634	8618	11327	10762	10769	11151	20519	22226	24956	23474	10501	11510	10956	11825	15904	15206	12870	13273
HPOL_0000167801-mRNA-1	21684.5	19766	18402	16415	16547	13875	13727	20587	24950	13824	15202	13492	11684	12371	13646	14149	11971	12365.5	9799	10683	11003	20464	26053	20853	24634	22132	20173	27281	27453	13391	16718	15529	17572	15325	15596	11618.5	12724
HPOL_0000167901-mRNA-1	1647	1362	1106	830	711	640	630	1632	1709	581	523	591	555	628	708	638	692	443	396	436.5	487	705	775	626	786	838	732	949	962	564	746	723	767	813	957	672.5	634
HPOL_0000168001-mRNA-1	105	50	53	35	21	129	131	70	97	206	176	107	73	32	31	25	37	132	190	121	82	284	381	143	241	172	406	108	158	264	334	314	328	338.5	287	252.5	275.5
HPOL_0000168101-mRNA-1	3722	3706	3509	2328	1859	599	885	3929	4697	651	548	768	859	1785	1870	1908	2007	620	496	658	549	96	139	97	122	567	561	696	651	275	501	437	505	482	517	534	532
HPOL_0000168201-mRNA-1	9311	9186	8329	4819	4689	6704	6972	9005	10550	6647	5639	6504	5512	4432	4669	5093	4931	6396	5302	6439.5	6317	4318	5648	4802	5289	7624	6167	6963	7153	3184	4237	3972	3989	5680.5	6102.5	6105.5	5114.5
HPOL_0000168301-mRNA-1	0	4	0	0	0	8	0	1	1	2	0	5	4	0	0	0	0	0	0	1	7	35	35	36	24	15	27	16	13	37	41	44	54	20	27	10	18
HPOL_0000168401-mRNA-1	0	0	0	0	0	2	3	0	0	0	0	3	2	1	0	0	0	6	0	0	0	4	2	8	2	4	11	3	5	3	4	5	2	6	5	3	2
HPOL_0000168501-mRNA-1	0	0	0	0	0	0	0	0	0	0	0	0	0	0	0	0	0	0	0	0	0	0	0	0	0	0	0	0	0	0	0	0	0	0	0	0	1
HPOL_0000168601-mRNA-1	0	0	0	1	1	4	2	0	0	0	13	4	2	0	1	1	0	9.5	4	6	3	13	16	18.5	14.5	9	10	20	10.5	4	10	11	16	18.5	17	8	16
HPOL_0000168701-mRNA-1	1	0	0	0	0	0	0	0	0	0	0	1	1	0	0	0	0	1.5	2	1	1	3	1	2.5	1.5	1	1	0	0.5	0	2	1	5	0.5	5	0	0
HPOL_0000168801-mRNA-1	2026.5	2315.5	2579.5	1907	1749.5	1546	1788	2283.5	2728.5	1526	1289	1840.5	1530.5	1293.5	1507	1420.5	1546.83	1570	1154.5	1378.5	1647.5	206.5	256.5	213	246	872.5	825.5	918.5	693	535.5	785.5	713.5	777.5	1737	1781	1756.5	1776
HPOL_0000168801-mRNA-2	2024.5	2314.5	2574.5	1907	1746.5	1545	1787	2276.5	2724.5	1526	1288	1839.5	1530.5	1291.5	1505	1417.5	1544.83	1567	1153.5	1377.5	1645.5	205.5	255.5	213	246	868.5	825.5	914.5	693	534.5	783.5	713.5	776.5	1734	1780	1752.5	1776
HPOL_0000168901-mRNA-1	2	3	5	2	5	9	14	2	7	3	4	12	11	0	2	2	0	12	3	14	19	20	34	22	16	14	8	20	20	14	24	7	27	22.5	21	28	31
HPOL_0000169001-mRNA-1	29844	28209.5	24609	17069.5	14685.5	10602.5	12442	28028	33737	12618	11471	10450	10211	15419	15632	16164	16871	11721	9877	11233.5	10750	8175	11212	8554.5	11635.5	13214	10143.5	12008	13234	8632.5	12518	10235.5	11309	11456	12207	11656	10202
HPOL_0000169101-mRNA-1	6235	5636.5	5576.5	4989.5	4470.5	1772.5	2439	5932.5	7165.5	1699	1540.5	2101.5	2219	3671	3872	3942.5	4240	1954	1547.5	1890.5	1786.5	1530.5	1628.5	1215	1773.5	1378.5	1474	1674.5	1852	1496	2165.5	1862	1946	2066	2001	1850.5	1941
HPOL_0000169201-mRNA-1	8727	8767	7695.5	7404	6682	2569	3734	8264.5	10176.5	2857	2648.5	3329.5	3247	5485	5981	6169.5	6361	2971	2232.5	2835	2874.5	2394.5	2637.5	2320.5	2795	2639.5	2565.5	2807.5	3093	2370.5	3245.5	2827.5	3175	3276.5	3023	2996.5	2971
HPOL_0000169301-mRNA-1	73	56	59	34	27	36	31	50	71	24	37	34	30	27	41	46	38	47	24	40	21	8425	10834	8668	8469	9379	8741	9311	10280	1825	1248	1102	871	990	247	80	240
HPOL_0000169401-mRNA-1	310	336	291	160	119	553	479	273	382	582	530	495	423	205	146	182	169	736	714	794	906	192	262	202	183	610	700	577	540	442	594	534	458	356	376	326	291
HPOL_0000169501-mRNA-1	3923	2898	2801	2077	1708	3842	3536	3275	4600	4257	4158	3747	2485	1303	1245	1293	1400	3654	3721	3427	2587.33	11158	14056	11678.5	12145	12204	10590	12361.5	12845	10041	11868	10896	12675	6711.33	5185	3735	4352
HPOL_0000169601-mRNA-1	46	69	65	50	38	275	275	64	93	188	313	274	225	112	38	48	38	291	221	300	327	444	625	367.5	402	2531	2445	2432.5	2848	378	367	303	397	857	681	486	588
HPOL_0000169701-mRNA-1	18	23	9	7	9	15	14	17	17	25	12	20	9	3	4	7	17	18	21	9	17	35	46	45	32	22	15	18	17	16	20	23	40	28	23	12	17
HPOL_0000169801-mRNA-1	592.5	589	534.67	384.5	556	551	647	674.5	513	412	366	464.33	392.5	789.5	346.5	274	342.5	418	423	313	427	118934	124166	84125.5	71651.5	83225.5	70216.5	123659	138914	11787.5	5142.5	5353.5	6458	7194	1614	895	2764
HPOL_0000169901-mRNA-1	0	0	0	0	0	0	0	0	0	0	0	0	0	0	0	0	0	0	0	0	0	1	0	0	1	0	0	1	2	1	0	0	0	0	0	0	0
HPOL_0000170001-mRNA-1	2198	2148.5	1778.5	1305.5	1162	146	332.5	2081	2353.5	159	155.5	308	382.5	913	980.5	1068.5	874.5	181	167.5	181.5	217	270	375.5	288	309	326.5	242	369	372.5	256.5	375.5	343.5	447.5	249.5	232.5	226	209.5
HPOL_0000170101-mRNA-1	46.5	76.5	61	30	61	46.5	39.5	68.5	62.5	16	23.5	109.5	78	36.5	43	51.5	23.5	73.5	43	61	60	671	812	603.5	778	451	384.5	676.5	547	206	383	306	341	214	110.5	106.5	128
HPOL_0000170201-mRNA-1	101.5	184.5	143	72	132	105.5	96.5	157.5	115.5	45	50.5	271.5	226	51.5	81	105.5	50.5	125.5	121	128	145	1570	1865	1437.5	1494	1315	1206.5	1570.5	1283	539	926	711	803	487	233.5	181.5	292
HPOL_0000170301-mRNA-1	41.5	23.5	20.5	12	8	96	63.5	24.5	32.5	100	126.5	74	78	8.5	11	10.5	10	92	78.5	65.5	103	51.5	67.5	48.5	51.5	63	48	71	69.5	45	47	50	57.5	102.5	112.5	94	92.5
HPOL_0000170401-mRNA-1	0	0	0	0	0	2	4	1	0	0	0	1	0	0	1	0	0	4	5	2	0	0	2	4	3	2	1	0	0	1	4	0	1	4	2	0	4
HPOL_0000170501-mRNA-1	2	2	4	2	5	21	21	1	3	18	19	7	11	0	3	2	0	5	11	24	14	9	6	7	3	2	3.5	3	7	7	10	10	9.5	11	24	14	8
HPOL_0000170601-mRNA-1	27	30	33.5	26.5	25.5	27	40.5	12.5	37	30	24	41	23	18	8.5	23	10	18	27	16	28.5	61.5	95	61.5	57.5	89.5	116	152.5	152.5	524.5	408.5	510	317	163.5	89	78.5	88.5
HPOL_0000170701-mRNA-1	89	83.5	79	114.83	94.5	114	81.5	80.83	103.5	76	79	77	94	43	35.5	31	37	63.33	63	85	84.5	193.5	210.33	167.83	168.5	273.5	391	405.5	492.5	1595.5	1302.5	1680.33	1045.5	461.5	282	202.5	254.5
HPOL_0000170801-mRNA-1	0	0	1	2	1	6.5	3	0	0	17	11	13	16	0	0	0.5	1	15.5	4	16.5	18.5	3	0	1	0.5	1.5	0	5	1	3.5	1	0	3	19.5	9.5	10	12.5
HPOL_0000170801-mRNA-2	0	0	1	1	0	2.5	2	0	0	4	4	2	7	0	0	0.5	1	2.5	2	2.5	6.5	1	0	0	0.5	1.5	0	0	0	0.5	0	0	2	5.5	4.5	3	3.5
HPOL_0000170901-mRNA-1	15185.5	14498.5	12104.2	10847.3	9979	3195	4628.5	14354.8	17016	3874.5	3476	4038.83	3908.5	7869.5	7951.5	8458.5	8155.5	4117.83	3542	3651.5	3569.83	4256.5	5059.33	4123.33	4850	4856	4515.5	5073.5	5304.5	3944	5379	4700.33	5453	4258.33	3805.5	3516.5	3842
HPOL_0000170901-mRNA-2	15189.5	14502	12109.7	10849.3	9981	3197	4633.5	14364.8	17026.5	3882.5	3479	4039.83	3910.5	7876.5	7957.5	8464.5	8163.5	4123.83	3549	3657.5	3581.83	4259.5	5065.33	4128.33	4859	4862	4518.5	5085.5	5310.5	3947	5385	4715.33	5463	4264.33	3809.5	3520.5	3845
HPOL_0000171001-mRNA-1	31720	29203.5	26528.5	23458.5	22170	11729.5	13731	30026.5	36685.5	11441.5	10790.5	13655.5	12299	19867.5	19849	21216.5	19737.5	15298.5	11459.5	12882.5	13260.5	27374.5	29415.5	26829	30509.5	25331.5	23414	29555.5	28594.5	21796.5	25750	23678.5	26350	23229	19469.5	15958.5	17258
HPOL_0000171101-mRNA-1	4630	4747.5	4129.5	2260.5	1790	1483.5	1812	4892.5	5699.5	1416.5	1328.5	1342.5	1640	2265.5	2149.5	2574.5	2437.5	1286.5	1001.5	1273.5	1357.5	1127.5	1232.5	1184	1263.5	2004.5	1430	1547.5	1453.5	1055.5	1513	1442.5	1540	1061	1158.5	1096.5	1022
HPOL_0000171201-mRNA-1	425	419	369	289	203	634	598	414	569	603	545	633	509	263	263	245	287	564	555	741	610	2246	3034	2732	3365	1529	1020	1592	1715	2705	4118	3105	3354	1876	1420	1109	901
HPOL_0000171301-mRNA-1	0	2	1	2	2	2.5	2	3	0	5	0	5	6	0	0.5	3.5	0	9	3	0.5	6	13	13.5	9	7.5	7	7.5	8	9.5	5.5	8	9	2.5	8.5	9.5	8.5	14
HPOL_0000171401-mRNA-1	0	7	3	1	0	0.5	4.5	6	1	6	1.5	15.5	8	0	0	0.5	0	10.5	5.5	9	9.5	14	15.5	4	20	18	9	25.5	15	6	15	14.5	13.5	21	9	14	12
HPOL_0000171501-mRNA-1	0	0	0	0	0	1	2.5	0	0	1	0.5	1.5	2	0	1	0	0	0.5	2.5	2.5	1.5	3	4	2	2.5	0	1.5	2.5	3.5	0.5	4	4.5	2	2.5	1.5	0.5	5
HPOL_0000171601-mRNA-1	0	0	1	0	0	0	0	0	0	0	0	0	0	0	0	0	0	0	0	0	0	0	0	0	0	3	0	0	0	0	0	0	0	0	0	0	0
HPOL_0000171701-mRNA-1	0	0	0	0	0	2	0	0	1	0	0	0	0	0	0	0	0	0	0	1	0	0	0	1	1	0	0	0	0	0	0	0	0	0	1	0	0
HPOL_0000171801-mRNA-1	4867	4491.5	5159	6118	7206	2848.5	3583	5516	6126	3093	3181	2936	3196	4860	6325.5	5182	5312	3384	2995	2951	2998	5584.5	5682	4249.5	5143.5	4580	5118.5	5586	6159	5203	5997	7402	6493	6706	7596	4717	5914
HPOL_0000171901-mRNA-1	371	405	478	281	163	300	321	469	512	398	292	327	253	344	414	449	317	319	219	273	293	55	51	45	52	108	107	126	114	81	133	128	154	226	256	222	207
HPOL_0000172001-mRNA-1	18112	18474.5	12734	11315.5	8998	32453.5	25983	18137	21851	29835	32079	28469	23166	7534	6245.5	8675	7109	22350	20249	25239	27580	48937	59482	50188.5	51105.5	54835	57088.5	61824	58219	50308.5	63262	56849	62730	56118	60226	38883	39328
HPOL_0000172101-mRNA-1	353.5	302.5	295	360	356	17	71.5	344.5	405	3	14.5	38	99	266	314.5	231	182	12.5	8.5	26.5	10	301.5	344	226	274	166	178.5	328.5	385.5	76.5	112.5	112.5	114	107.5	58	38.5	50.5
HPOL_0000172201-mRNA-1	1536.5	1209.5	1315	1588.5	1780	71.5	274.5	1432	1714	54.5	53	170.5	354.5	1027.5	1282.5	1120	726	79	63.5	53.5	58	1555.5	1632.5	1283.5	1344	973.5	1140	1872.5	1919.5	419.5	447	482.5	525.5	479.5	244.5	182.5	303.5
HPOL_0000172301-mRNA-1	0	0	0	0	0	0	0	0	0	0	0	0	0	0	0	0	0	0	1	0	0	0	0	0	0	0	0	0	1	0	0	0	0	0	0	0	0
HPOL_0000172401-mRNA-1	0	0	0	0	0	0	0	0	0	0	0	0	0	0	0	0	0	1	0	0	0	0	0	0	0	1	0	1	0	0	1	0	0	0	2	0	0
HPOL_0000172501-mRNA-1	0	0	0	0	0	0	1	0	0	0	0	0	1	0	0	1	0	1	0	1.5	0	8.5	6.5	6	3	2	2.5	10	1	1.5	1.5	2.5	0	0	3	2	0
HPOL_0000172601-mRNA-1	0	0	1	0	0	0	0	0	0	0	0	1	0	0	1	0	0	0	0	0	0	2	2	3	1	3	8	6	4	2	2	9	5	1	1	0	0
HPOL_0000172701-mRNA-1	19930	18430	18461	18302	20932	9175.5	10522	19532.5	23773	8123.5	8515.5	9951.5	10764.5	14812.5	17774	15383	10693	14519.5	9763	9433.5	9532	47966	46165	37276.5	43688	47087.5	49668	58887	59864	34872	40147	56736.5	40921.5	36167	30623.5	22888	29080
HPOL_0000172801-mRNA-1	0	0	0	0	0	1	0	0	0	0	0	0	0	0	0	0	0	0	0	2	0	0	0	0	0	0	0	0	0	0	0	0	0	0	0	0	1
HPOL_0000172901-mRNA-1	1626	1625	1284	860	755	2127	2199	1392	1566	1954	1659	2351	1837	731	848	1102	843	1906	1596	1934	2338	383	407	372	375	941	747	1014	814	453	737	660	883	2217	2456	2519	2258
HPOL_0000173001-mRNA-1	5416	4800	4903	5737	5335.5	1757.5	2541.5	5488.5	6534	1594.5	1347.5	1932.5	2159	3909	4409.5	4238	4241.5	1768.5	1893	1797.5	1554	3667.5	3965.5	3147	3769	2820	2984	2900	3526	3982	4648	4472.5	4877.5	3477	2966.5	2116.5	2422.5
HPOL_0000173101-mRNA-1	1222	1243	1019.5	1070	1086.5	335.5	511.5	1223.5	1520	334.5	323.5	403.5	419	807	895.5	945	865.5	396.5	368	385.5	356	874.5	823.5	780	827	743	773	742	774	878	1021.5	1032	1087.5	726	663.5	437.5	496.5
HPOL_0000173201-mRNA-1	1027	1065	892	538	448	254	280	1133	1156	222	170	354	317	571	513	617	575	227	227	261	289	565	575	507	566.5	685	529	520	612	530	766.5	691	857	570	542	342	384.5
HPOL_0000173301-mRNA-1	181	189	142	126	111	473	351	161	199	486	457	417	287	84	76	82	71	371	317	457	418	1031	1121	977	1055	1647	1786	1953	2099	722	861	825	777	967	1023	698	819
HPOL_0000173401-mRNA-1	0	0	0	0	0	0	0	0	0	0	0	0	0	0	0	0	0	0	0	0	0	1	0	0	0	0	0	0	0	1	2	0	0	0	1	0	0
HPOL_0000173501-mRNA-1	10726	10562	9582	8380	7660	3606	4591	10430	12642	3961	3849	4240	4155	6407	6599	7356	6979	4487	3506	4156	3629	9063.5	9609	8657	9799.5	10499	10511.5	12403.5	12545	12603.5	14913	14884.5	15194.5	8925	6931	5745.5	5840.5
HPOL_0000173601-mRNA-1	48821	47614	46121.5	31810	24602	10465	14715	50864	58511	12275	12722	12167	14258	26207	24232	26822	27628	9799	8103	10723	9782	25349.5	30831	26981	28372	33599	28134.5	33048.5	31876	24698.5	33952	33623	33568.5	18524	17202	14611.5	13470
HPOL_0000173701-mRNA-1	19	20	9	3	6	89	75	15	15	75	84	82	64	6	9	8	5	102	99	105	91	163	202	92	92	552	451	396	657	167	128	138	113	144	96	75	69
HPOL_0000173801-mRNA-1	1810	1814	1671	1683	1837.5	160	350.5	1864.5	2092.5	160.5	148.5	274	447.5	1312	1497	1636.5	1263.5	169.5	157.5	193.5	143.5	288	339.5	238.5	247	343.5	304.5	342.5	372.5	275.5	342.5	341	376.5	359.5	296.5	239.5	271.5
HPOL_0000173801-mRNA-2	1795	1806	1667	1681	1835.5	159	350.5	1859.5	2086.5	160.5	147.5	272	447.5	1308	1492	1634.5	1261.5	169.5	157.5	192.5	143.5	287	339.5	238.5	247	339.5	304.5	338.5	371.5	275.5	340.5	341	376.5	359.5	295.5	239.5	270.5
HPOL_0000173901-mRNA-1	2371	2630	1728	1147	1203	996	1094	2369	2874	611	721	1183	1213	1349	1574	1773	1178	867	802	952	1055	4831	5667	4217	4177	3865	3425	4655	4265	5247	6006	5754	6271	4665	3080	1696	2121
HPOL_0000174001-mRNA-1	164.83	185.33	166.5	113.86	100	751.17	674.59	165.73	161.8	680.57	452.11	702.59	671.04	103	104.33	121.2	107.92	739.16	656.04	692.59	767.14	53.58	93.53	37.33	68	566.84	576.79	797.32	739.82	112.03	166.43	141.66	154.5	763.21	763.14	915.4	887.59
HPOL_0000174001-mRNA-2	164.83	185.33	166.5	113.86	100	751.17	674.59	165.73	161.8	680.57	452.11	703.09	672.04	103	104.33	121.2	107.92	739.16	656.04	692.59	767.14	53.58	93.53	37.33	68	566.84	576.79	797.32	739.82	112.03	166.43	141.66	154.5	764.21	763.14	915.4	887.59
HPOL_0000174001-mRNA-3	164.33	185.33	166	113.86	100	747.92	671.59	165.73	161.8	678.32	449.86	701.09	670.79	103	104.33	121.2	107.67	737.66	653.79	690.59	762.39	52.33	92.53	37.33	68	562.59	573.79	791.32	737.32	111.53	164.93	141.66	154	761.29	760.39	910.65	884.59
HPOL_0000174101-mRNA-1	439.5	457.5	432.5	340.2	301	1302.68	1308.6	416.9	506.63	1280.42	943.12	1528.43	1112.72	254	224	302.37	303.58	1405	1104.88	1211.1	1398.65	116.25	179.2	92	124.33	1129.35	1324.13	1405.17	1160.83	339.2	462.43	412.5	489.17	1663.88	1687.98	1798.42	1868.1
HPOL_0000174101-mRNA-2	438.5	456.5	432.5	340.2	300	1297.18	1304.6	416.9	508.63	1270.92	941.62	1516.93	1109.72	254	224	302.37	302.58	1392	1096.88	1208.1	1391.65	116.25	179.2	92	123.33	1122.35	1312.63	1394.17	1158.83	342.2	460.43	413	484.17	1649.38	1684.98	1790.42	1862.6
HPOL_0000174201-mRNA-1	529.5	555	447	346	318	1927.83	1635	577	529.33	1874.17	1251.17	1772.83	1372.67	254	260	285.67	277.33	1766	1469.33	1540	1613	112	150	83	117.33	1357	1464.83	1553.67	1175.33	296	425.33	349.5	446.67	1901	2055.33	2092.67	2225.5
HPOL_0000174301-mRNA-1	0	0	0	0	0	0	0	0	0	0	0.5	0	0.5	0.5	0	0	0.5	0.5	0	0.5	0	0.5	0	0	0	1	0	0	0	0	0	1.5	1	0	0.5	0	0
HPOL_0000174401-mRNA-1	501	430	277	176	146	367	315	398	471	389	387.5	307	309.5	253.5	204	280	245.5	479.5	456	432.5	477	305.5	383	365	367	329	245	290	247	736	1031	1264.5	1285	526	569.5	450	438
HPOL_0000174501-mRNA-1	45100	40711.5	36887	35382	28827	48390.5	46874	43276	52269.5	53508.5	51134	48864	36718	23798	22958	25411	25271	43287.5	36130	42801	44693	39804	47247.5	41055	44570	41889	42704	47249	46568	32853	42380	37859	44067	49280.5	54930.5	42399	45950
HPOL_0000174601-mRNA-1	16539	15264	13513	12459	11074	4978.5	6147	16054	18599.5	5528.5	5129	5902	5469	9216.5	9541.5	9826.5	9463	5661.5	5204.5	5255.5	5076	8979.5	10742.5	8137	9283	7964.5	7540	8748	9275	7567	10680	8544	10100	8150	7835	5558	6193
HPOL_0000174701-mRNA-1	6.5	6.5	7	3	2	2	4	6.5	8	6.5	2	3	6	2.5	7.5	3.5	2	10.5	5.5	4	5.5	15.5	22	11	25.5	11	7.5	19.5	20	18.5	16	18.5	24.5	20	21	14	18
HPOL_0000174801-mRNA-1	112.5	113.5	80	91	68	59	62	101.5	110	84.5	66	76	65	65.5	60.5	54.5	44	107.5	50.5	80	88.5	154	162	151	165.5	135	119.5	180.5	153	128.5	183	175.5	168.5	218	202	124	159
HPOL_0000174901-mRNA-1	14430	14085	12026.5	7033	5493	5847	6628	13690	16358	5680	4317	5388	5356	6427	6127	7204	6849	5255	4217	4884	5239	6002.5	5592	4525	4375	8835	8674	7415	9036	3017	3643	3149	3716	4733	5588	4633	4685
HPOL_0000175001-mRNA-1	6652	6812.5	6340	3946	3029	4031	4406	6814	7938.5	4080	3573	4135.5	3736	3216.5	3169	3404	3632	3390.5	2802.5	3383	3614	1788	2168	1732.5	2176	2996	2198	2720	2644	1592.5	2479	2151	2266	3873.5	4568	4308	3916
HPOL_0000175101-mRNA-1	11540.5	10869.5	11091	10229	10377	15124	14538	11601	13504	14742	13790	15558	12310	7471.5	7461.5	7833.5	7724	15770.5	13829	14366	15591	5568.5	6155.5	4591	5722	5739	5028.5	5631.5	5830	4257.5	5765	5247	5700	15458	17250.5	15181	14279.5
HPOL_0000175201-mRNA-1	4451.5	4442.5	4307.5	2770.5	2194.5	1547	1985	4893	5666	1537.5	1482.5	1628.5	1628	2480	2264	2451.5	2582.5	1339.5	1112.5	1206.5	1315.5	1700.5	2099	1647.5	2090.5	2229	1749.5	1932	1979	1374	1951.5	1767	1807	1800.5	1665.5	1710.5	1560
HPOL_0000175301-mRNA-1	5844.5	6099.5	5308	2802.5	2632	1504.5	2009	5823.5	6565.5	1669.5	1255.5	1697	1621	2782	2830.5	3105	3096.5	1532.5	1192	1524.5	1525.5	394.5	425	367	421.5	626.5	663	708.5	701.5	412	618.5	546	622.5	1299.5	1389	1519	1253
HPOL_0000175401-mRNA-1	11197.5	10906	10073.5	7228	6694	21820	20683	11132.5	12729.5	23225	20743.5	23480	16597	6128	5885	7002.5	6828	20543.5	16656.5	19062	21720	5086	5412	4905	5274	7315	6326.5	6856.5	6755.5	4387	5952	5249	6309.5	16386.5	18895	18537.5	17593
HPOL_0000175501-mRNA-1	35	78	82	29	42	61	66	76	71	35	29	79	82	48	61	71	27	92	54	58	63	110	116	116	79	103	98	195	113	69	106	119	116	139	91	112	118
HPOL_0000175601-mRNA-1	4258	4113.5	3787.5	2709	2380	1936	2302.5	4061.5	4818.5	1903	1720.5	2443	1967.5	1917	2096.5	2319.5	2159	1983.5	1623	1809.5	2041	2374	2892.5	2285	2676	3661	2874	3174	3133	1743	2505	2465.5	2717	2576	2495.5	2604	2441
HPOL_0000175701-mRNA-1	16081	15564.5	12206	7820.5	6668	3255.33	4093.5	14878.5	17858	4032	3978.5	3461	3467.5	6413	5778.5	6716.5	6614	3760.5	3181	3441	3635	3755	4888.83	4174	4640	4397	3592.5	4166	4556	3190.5	4881	4137.5	4714.5	3756.17	3552	3113	2909
HPOL_0000175801-mRNA-1	5.5	7.5	9.5	9	3.5	5.33	6.5	6	9.5	4.5	11.5	7.5	3.5	4.5	3.5	8.5	2.5	18	5	10	3.5	320.5	456.33	272	311	465	415.5	394.5	593.5	167	225	234	144.5	113.67	59	42.5	57.5
HPOL_0000175901-mRNA-1	345	329.5	371.5	282.5	253.5	384.33	402.5	346	396	352.5	335.5	480.5	369.5	220.5	225.5	260.5	236.5	308	260	411.5	360.5	2129.5	2944.33	1987	2013	3836	3002	2979.5	4294.5	1266	1429	1325	1189	1004.67	605.5	536.5	518.5
HPOL_0000176001-mRNA-1	37857	38405.5	29802	22146	20382.5	8390	10271	34969	41623	8879	7874	10296	9802	16454	16121	20498	18368	9546	7104	7702	8376	5455	5719.5	5805	5974	8901	8146.5	9209	8028	5903	8048	6843.5	9455	9076.5	8904	8320	8547.5
HPOL_0000176101-mRNA-1	36659	32782.5	31165	28237	25579.5	70636.5	65524	33051.5	40779	69907.5	58597.5	68767	54245	20505	20779	23401	21447	66311	54406.5	60962.5	67760	1985	1827	1623	1946	4911	4779.5	5803	4820	2328.5	3639	3201	4613	24427.5	37477.5	31788	30898.5
HPOL_0000176201-mRNA-1	14	11	12	2	5	36	38	12	20	34	55	38	26	2	1	16	6	34	23	23	43	65	50	75	46	99	103	83	85	77.5	68	68	77	108.5	84	66	48
HPOL_0000176301-mRNA-1	46	24.5	20.5	28	22.5	41.5	56.5	28.5	31	70	47	46.5	38.5	11	9	15	18.5	40.5	33	54.5	54	276	298.5	261.5	238.5	494	615	478	555.5	111.5	104	138	113.5	117.5	75	39.5	54.5
HPOL_0000176401-mRNA-1	14453	13834	14494.5	12121	11209	8640.5	9979.5	14038.5	16897.5	10018	8468	9774	8819.5	9598.5	10183.5	10466.5	10194.5	10242	7704.5	9105.5	9731	13939	13510	12773.5	14242.5	15305	13353	16098	15675.5	11034.5	14380	13616	14386.5	13183	11007	10802	11691
HPOL_0000176501-mRNA-1	4	7	4	7	4	93	61	5.5	9	63.5	79	84.5	71	0	0	0.5	0	1	1	5	3	33	29.5	23	33	157	292	187	116.5	368	314	363	347	717.5	528	322	405
HPOL_0000176601-mRNA-1	7	3	6	6	0	321	252	2	7	296	285	270	185	2	2	2	1	44	54	41	51	25395.5	28342	6954	15578	170258	167716	131450	171922	13708.5	3783.5	7244.5	5962.5	4062	995	961.5	1843.5
HPOL_0000176701-mRNA-1	2609	2690	2196	3084	3074	572	1116	2434	3022	777	841	756	864	2955	2757	2868	2886	874	614	692	744	1033	1391	1291	1530	952	1021	1294	1279	1030	1423	1501	1528	996	782	728	712
HPOL_0000176801-mRNA-1	2400.5	2679	1923	1568.5	1335	538.5	710.5	1859	2833	471.5	390	652.5	653	871.5	966	1158.5	1106	518	399	450.5	466.5	822.5	741.5	763.5	835.5	908.5	977.5	860.5	938.5	713.5	1107.5	929.5	1117.5	836.5	779	707	695.5
HPOL_0000176801-mRNA-2	2400.5	2679	1923	1568.5	1335	538.5	710.5	1859	2833	471.5	390	652.5	653	871.5	966	1158.5	1106	518	399	450.5	466.5	822.5	741.5	763.5	835.5	908.5	977.5	860.5	938.5	713.5	1107.5	929.5	1117.5	836.5	779	707	695.5
HPOL_0000176901-mRNA-1	7862	7153	7379	7507	7000	8236	8390	9135	9501	7664	7165	8640	6501	1113	820	904	835	1196	1027	1043	1153	41114.5	61706	31854	47946	182865	345234	276785	174958	472204	580748	526857	498398	293194	133494	117014	107508
HPOL_0000177001-mRNA-1	417	211	393	145	149	218	293	283	272	299	315	272	240	181	157	215	171	206	177	259	318	190	277	178	195	434	341	446	406	153	225	212	175	336	329	223	266
HPOL_0000177101-mRNA-1	2234	1351	1615	1242	988	3912	3466	1913	2731	4028	3779	3704	2580	1755	1644	970	1461	4367	3984	3842	3011	2296	3093	3172	3807	1943	1362	1884	1819	4627	6387	5196	6113	5038	4236	3669	3699
HPOL_0000177201-mRNA-1	7	7	16	10.5	7	9.5	6.5	10.5	11	8.5	5	11	9	21	7	9	9	3	5.5	10	8	27	31.5	34	30.5	53	29.5	43.5	44.5	21	19	19.5	19	23	27	14.5	15
HPOL_0000177301-mRNA-1	8	4	0	2.5	1	21.5	22.5	3.5	8	14.5	9	6	9	3	0	1	0	11	8.5	11	19	4	10.5	2	7.5	24	20.5	25.5	26.5	7	18	9.5	15	25	30	22.5	23
HPOL_0000177401-mRNA-1	597	553	522	507	438	468	546	664	722	321	378	535	416	410	450	356	434	313	312	300	298	842	893	979	885	342	249	376	345	1065	1352	1258	1556	967	895	667	762
HPOL_0000177501-mRNA-1	627	549	523	308	343	151	170	564	667.5	137	148	154	180	332	341	298	342	142	138	178	162	360	364	353.5	394	412	310	328	361	469	611	584	589	345	283	220	204.5
HPOL_0000177601-mRNA-1	7700	6778	6718	9002	9157	574	1698	6950	8386.5	477	456	1115	2159	6884	7788	8327	7489	835	650	817	491	1071	1530	1001.5	1117	877	858	1311	1307	1102	1429	1469	1663	954	846	605	840.5
HPOL_0000177701-mRNA-1	2333	2321	1871	1424	1228	515	634	1790	2759	297	297	504	535	1271	1299	1696	1497	298	231	347	355	2472	1777	1609	2622	1199	1657	1797	2267	1980	3290	2302	3110	1207	1330	1060	499
HPOL_0000177801-mRNA-1	31	21	29	17	13	6	11	22	25	4	5	10	5	15	15	28	25	2	1	4	9	60	80	31	70	33	53	55	74	55	62	31	63	36	35	17	24
HPOL_0000177901-mRNA-1	0	0	0	0	0	0	0	0	0	0	0	0	0	0	0	0	0	0	0	0	0	0	0	0	1	0	1	0	0	0	0	0	0	0	0	0	0
HPOL_0000178001-mRNA-1	8	11	5	5	7	15	13	2	3	10	13	15	27	1	5	4	4	3	4	6	20	6	5	7	1	16	9	5	11	7	8	9	12	11	8	6	6
HPOL_0000178101-mRNA-1	45293	44347	40303	44114	44281	7143	12668	42310	51389.5	5382.5	5646	8914	11012	26996.5	28368.5	29220	26946	4248	3930	4602	4255	6904	6926.5	5906	5742	5958	7700	6855.5	7930	10686	12827	12508	15761	11116.5	9742	5843	7445
HPOL_0000178201-mRNA-1	2151	2111	1385	1074	1051	343	443	2023	2458	526.5	515	473	432	1106	973	1021	888	403	402	545	461	824	1096.5	928	1016	901.5	782	871.5	907	761	941	778	927	624	501	363	441
HPOL_0000178301-mRNA-1	429	422	385	486	168	20109	17789	366	383	19277	17960	18376	13248	374	233	431	239	17582	15204	18142	19914	23	12	6	19	11.5	16	27	16	34	51	18	229	5268	9507.5	7328	6631
HPOL_0000178401-mRNA-1	5700	5400	5491	3898	3763	962	1615	5468	6272	901	707	1301	1427	3591	3811	3594	3946	1225	849	1011	963	1455	1590	1242	1688	1807	1508	1771	1700	1035	1775	1475	1558	1404	1385	1318	1205
HPOL_0000178501-mRNA-1	15062	16143	13402	9770	9354.5	3809	5122	14605	17079	4280.5	3308	4976	4655	8335	8560	9319.5	8388	5262	3620	4251	4289	5557.5	6086	5098	5947	8554	7942	9065	9105	4683	6491	5949	6133	6582	6431	5576	5377
HPOL_0000178601-mRNA-1	27956	29171	23294	15849	14192	4114	5812	25947	30963	4454	3361	5126	5793	13226	12536.5	15493	14737	5353	4101	4398	4173	7198	7564	7381	8377	8097	7477	8312	7854	6551	9277	8066	9780	7205	6169.5	5440	5384
HPOL_0000178701-mRNA-1	20963	19280	17272	17379	18279	5061	6948	20556	24430.5	5431	4730	6216	6392	12421.5	12901	13382	10908	5782	4663	4708	4158	9724	10967	9059	9813	9585	8660	10455	10779	6469	7465	7079	8422	8620.5	7966	5711	6813
HPOL_0000178801-mRNA-1	130	86	105	91	55	936	916	136	161	790	737	945	667	78	90	80	75	727	629	674	760	644	623	578	539	615	709	777	818	378	357	367	393	1420	1595	1279	1266
HPOL_0000178901-mRNA-1	1	2	4	0	6	6	9	2	2	10	9	11	7	2	1	7	2	12	15	11	9	13	15	12	6	33	17	38	22	5	7	9	7	10	8	14	13
HPOL_0000179001-mRNA-1	264	206	186	129	106	372	366	231	293	403	395	337	283	134	129	172	133	418	356	431	498	732	686	649	725	873	574	752	731	656	740	768	699	656	605	506	485
HPOL_0000179101-mRNA-1	278	255.5	240.5	107	91.5	515	484.5	323.5	246	415	260	811	577	94	116	166.5	114.5	574.5	621.5	474.5	604.5	1157	1248	1041.5	920	1483	1238.5	1312	1206.83	494	884.5	842	1048.5	1088	927	958.5	975
HPOL_0000179201-mRNA-1	88	83.5	80.5	29	19.5	135	134.5	110.5	81	88	48	232	164	28	35	41.5	39.5	169.5	163.5	126.5	145.5	361	364	322.5	280	355	346.5	416	379.83	123	264.5	261	287.5	273	233	288.5	272
HPOL_0000179301-mRNA-1	17364	17439	15673.5	13466	13142	1764	3881	17125	20196	1911	1523	2803	3476	10230	10236	10823	10856	2282	1391	2072	1860	2640	2832	2380	3058	3374	2615	3698	3359	3016	4236	3782	3810	3118	2631	2417	2257
HPOL_0000179401-mRNA-1	3	0	2	3	0	25	23	0	0	36	33	13	12	0	2	0	1	20	14	13	20	2	6	9	7	2	6	11	6	1	0	1	1	4	4	9	6
HPOL_0000179501-mRNA-1	138	125	108	75	56	245	213	169	178	314	295	219	178	66	44	73	50	258	254	235	301	27	23	15	24	54	44	47	64	48	87	101	89	87	159	119	130
HPOL_0000179601-mRNA-1	443	430	358.5	323	294	1185	1170	380	490	1175	1121	1325	983	317	269	323	330	1422	1145	1463	1333	2603	2785	2546	2436	3220	2919	3039	3026	1599	1933	1914	1815	2277	1983	1347	1517
HPOL_0000179701-mRNA-1	12483	14359.5	10928	11510.5	11432	5300.5	6604	14091.5	15899.5	4602.5	4298	7061	7493	9762.5	10591.5	12268.5	7834.5	6281.5	5066	4968	6504	5951	5996.5	5732.5	5530.5	5924.5	6266	7713.5	6527.33	4447	5410.5	4814	6542	8370.5	7727.5	5999	7180
HPOL_0000179801-mRNA-1	56665	55542	47399	42405.5	43346	21257.5	23803	56812	66205	16941	15210	23188	27856.5	38946	43820.5	45553	31155.5	26396	20461	19803	20776	20936.5	20643.5	17538.5	20327.5	14321.5	15974.5	26881.5	23352.5	15021.5	18771.5	17137	21602	29379	26332	23536	27488
HPOL_0000179901-mRNA-1	2	0	1	0	0	5	8	7	3	10	1	0	1	1	3	0	0	3	5	4	1	2	5	5	2	0	0	3	5	6	2	2	11	2	0	10	10
HPOL_0000180001-mRNA-1	0	0	2	2	0	0	0	7	0	0	0	5	4	1	2	0	1	6.5	2	3	1	2	1	0	0	0	1	2	1	0.5	4	2	1	1	0	8	7
HPOL_0000180101-mRNA-1	23234	21782.5	19724	18293	17326.5	34765	34067	22459.5	26728.5	37185	32513	35651	27335.5	13988.5	14453	14763	14446	34460	29877	32092	31152	15460	19186	14261	16009	17104	15919.5	18740	20354.5	13127	16792	15000	17451	24471.5	27492.5	23222	24103
HPOL_0000180201-mRNA-1	360	197	296	184	142	543	545	336	441	695	509	557	394	283	225	234	344	661	507	687	492	1911	2308	2079	2225	994	635	946	1325.5	540	738.5	671	562	710	615	555	376
HPOL_0000180301-mRNA-1	42625	43194	35329.5	29420	27259	8509	12374	38848	47296	9102	7444	10887	11175	24673	25021	27119	28442	10361	7933	8979	9147	7206	7308.5	6718	7944	7747	7231	8436	8647.5	8065.5	11213	9654.5	11883	10240.5	10144	9348	9185.5
HPOL_0000180401-mRNA-1	7925	7070	6189.5	5064	4950	2121	2939	6977	8668	2225	1959	2566.5	2622.5	4233	4850	4488	4410	2614	2063	2072	2147.5	1786.5	2023.5	1666	2210.5	2114	1818	2752	2658	1611.5	2242.5	2157.5	2224.5	2844	2719.5	2618	2556
HPOL_0000180501-mRNA-1	4194	3357.5	3625	3471	3587.5	1624.5	2014.5	3845.5	4524.5	1459	1296	1797	1885	2970	3611.5	3185	3074.5	1697	1539	1375	1573	1231.5	1244.5	892	1236	1362.5	1148	1797	1758.5	1135.5	1493	1493.5	1562	2151.83	1950.5	1873	2110.5
HPOL_0000180601-mRNA-1	5892.5	5227.5	5098	4808.5	4927.5	2479.5	2827	5742.5	6560.5	2133	1901	2517	2616.5	4277	4787.5	4690	4085.5	2500	2122	2014	2158.5	2152.5	2261	1662.5	2350.5	2313.5	2037.5	2928.5	2870.5	2107.5	2503.5	2436.5	2673.5	3248	3190.33	2996.5	2991
HPOL_0000180701-mRNA-1	6.5	3	9	3.5	1	323	253.5	6	4	299	234	362	257	3	4	11	8	342	303	283	393	10.5	11.5	20.5	15.5	25	22.5	28	24	13	9	8	9	107	157	95	95
HPOL_0000180801-mRNA-1	21.5	30.5	35	39	18.5	3214.83	2772.5	41.5	15	3521	3575	3334	2247.5	24	19.5	44.83	15	2497.67	2044	2443.67	2885.17	207	287.5	148	170.5	3972.67	3763.33	3692.5	3111.17	100.5	58.67	36	67.5	3349.17	4039.17	3401.33	3653.83
HPOL_0000180801-mRNA-2	21.5	30.5	36	39	18.5	3264.83	2813.5	43.5	15	3537	3593	3380	2283.5	24	19.5	44.83	16	2541.67	2071	2480.67	2926.17	217	289.5	153	173.5	4022.67	3823.33	3761.5	3151.17	102.5	60.67	36	67.5	3409.17	4085.17	3464.33	3727.83
HPOL_0000180901-mRNA-1	16	35	4	12	2	101.33	77	3	9	87	59	63	65	22	7	19.33	14	97.67	62	39.67	88.67	40	56	46	65	147.67	118.67	160.67	103.67	8	31.67	15	15	186.67	273.33	160.33	154
HPOL_0000181001-mRNA-1	46	37	31	40	10	2109	1843	24	30	2197	2197	1920	1353	27	15.33	37	14	1642	1255.33	1603	2066	1.33	7	0	5	11	7	7	15	15	16	5	38.33	946	1259.33	1398	1112
HPOL_0000181101-mRNA-1	7881.5	7297.5	7100.5	7829.5	7091	585.5	1716	7420.5	9133	546	414.5	1154	1764	5098	5281.33	5600.5	5136	741	479.83	565.5	609	365.33	348.5	326	363.33	781	736	891.5	689.5	556	851.5	751	1062.33	866	768.33	761	778
HPOL_0000181101-mRNA-2	7881.5	7297.5	7100.5	7829.5	7091	585.5	1716	7420.5	9133	546	414.5	1154	1764	5098	5281.33	5600.5	5136	741	479.83	565.5	609	365.33	348.5	326	363.33	781	736	891.5	689.5	556	851.5	751	1062.33	866	768.33	761	778
HPOL_0000181201-mRNA-1	38008	37977	35747	23870	21283	18531.5	20830	38231	43949.5	18702.5	16380.5	18771.5	16528	19139	18980	21669.5	21462	16178.5	13191	15148	15682.5	14838.5	15066.5	13038	14734.5	16753	16439.2	17979.3	17705	11713	15530	13654	15304.5	17724.3	18802	15889.5	16511.8
HPOL_0000181301-mRNA-1	3195	3432.5	2752	1489	1375	788.5	985	3157	3442.5	847.5	729.5	916	907	1281	1339	1619.5	1550	895.5	762	766	757.5	905.5	984.5	855	998	1355	1020.5	1179	1083	765	1212.5	1109	1374.5	911	885	958	902.5
HPOL_0000181401-mRNA-1	819	1090	914	544	567	1203	1106	1024	1246	1346	1935	1520	1064	939	770	764	597	1478	814	836	1155	6212	5380	4305	5929.33	2908	4084	4333	3275	9845	13399	11834	11133	7801	8744	6407	5390
HPOL_0000181501-mRNA-1	28	21.5	16	18	8	21	32	42	42	29	24	26	21	15	14	9	23	36	43	42	37	48	46	58	49	103	101	94.5	107	71	69	68	80	66	61	40	48
HPOL_0000181601-mRNA-1	7	10	6	6	3	180	137	9	15	184	124	185	140	10	12	20	7	205	194	213	207	147	172	119	125	312	392	436	511	72	48	53	68	344	357	221	244
HPOL_0000181701-mRNA-1	15430	15347	12626	11257	10198	5364	6640	15508	19029	6365	5765	6083	5601	8685	8047	9337	8880	5790	4327	5159	5704	3343	3583	3160	3476	4125	4799	4867	4816	2899	3988	3513	4441	4946.33	5446	4899	4844
HPOL_0000181801-mRNA-1	0	4	3	1	2	31	42	1	1	42	30	29	25	1	2	2	0	12	18	17	10	9	23	19	24	28	23	36	32	4	3	4	13	32	36	19	7
HPOL_0000181901-mRNA-1	57	98	55	67	47	1217	981	72	130	1705	1673	1243	800	70	59	87	48	1263	1209	1209	1330	78615	90115	43109	49305	209167	222991	178414	293164	15111	2592	6127	3481	8547	1485	388	3172
HPOL_0000182001-mRNA-1	14672	14727	13907	10643	9938	1999	3640	14121.5	16903	1966	1824	2905	3372	9146	9003	9473	9537	2484	1985	2510	2074	7239	7028.5	6006	7379	7065	6199	6838	7471	6726	10254	9542	9464	6070	5495	4322	4185
HPOL_0000182101-mRNA-1	59	80	51	27	14	266	250	60	52	179	211	220	165	31	30	42	36	204	155	170	241	277	285	284	320	943	644	663	705	219	264	252	285	309	380	339	310
HPOL_0000182201-mRNA-1	1868	2103	1522	1448	991	8903	7411	1968	2323	7866	9415	8162	6908	1501	1357	1663	1576	8662	7851	9033	10421	28435	29511	22715	27257	25882	26549	34436	32329	21013	22332	20377	20597	29007	24728	16161	19208
HPOL_0000182301-mRNA-1	1209	1037	1141	1037	1085	400	566	1086	1367	370	317	442	440.5	819	951	970	993	458	320	388	396	852	1032	708	913	896	734	1208	1261	952	1105	947	943	943	783	517	623
HPOL_0000182401-mRNA-1	55	53	39	40	24	36	32	64	72	44	20	54	38	16	14	14	15	27	40	30	42	673	649	441	595.5	1831	3401	2971	2148	4700	3685	4173	2492	2151	463	401	576
HPOL_0000182501-mRNA-1	0	0	0	0	0	0	0	0	0	0	0	0	0	0	0	0	0	0	0	0	1	1	0	0	0	1	0	0	0	0	0	0	2	1	0	0	0
HPOL_0000182601-mRNA-1	160	126	99	137	113	42	51	194	170	28	59	60	37	143	126	148	135	46	38	42	27	141	159	118	118	94	93	119	98	806	1044	869	1262	355	200	59	80
HPOL_0000182701-mRNA-1	28657	28644	25560.5	20963	19048	1947	4571	27998.5	32766	1999	1326	3765	5402	16447	17867	20220	18673	3696	1662	2451	2071	2167	2169	2033	2287.5	3396	3000	3930	3881	2629	3591	3126	3838	2794	2697.5	2614	2501
HPOL_0000182801-mRNA-1	2386	2397	2380.5	2064	1986	564	842	2336	2852	459	436	801	775.5	1500	1643	1673	1546	607	463	608	532	1642	1748.5	1335	1762	1810	1654	2031	1970	1416	1758	1542	1742	1236	965.5	912	920
HPOL_0000182901-mRNA-1	0	0	0	0	0	0	0	0	0	0	0	0	0	0	0	0	0	0	0	0	0	0	0	0	0	0	0	0	0	0	0	0	0	0	0	0	0
HPOL_0000183001-mRNA-1	12084	12955	12700	9319	8204	2099	3589	12882	14419	2126	1867	2909	3351	8327	8666	9352	9669	2953	2155	2681	2374	5510.33	6228	4747	6030	4707	4396	5079	5253	3992	5202	4672	4969	3609	3307	2358	2452
HPOL_0000183101-mRNA-1	0	0	0	0	0	0	0	0	0	0	0	0	0	0	1	0	0	0	0	0	0	0	1	1	0	0	3	3	1.33	0	0	4	0	0	1	0	0
HPOL_0000183201-mRNA-1	0	0	0	0	0	0	0	0	0	0	0	0	0	0	0	0	0	2	0	0	0	1	6	2	1	2	0	2	6	0	1	4	0	3	0	0	0
HPOL_0000183301-mRNA-1	70	64.5	71	88.5	120	71	81	56.5	87	86.5	71	93.5	62.5	56	66.5	76.5	61.5	94.5	123	101	95	1712.83	1844	1244	1340.5	1711	1452.5	1495.5	2635.83	349.5	195.5	210	274.5	231	166	104	144.5
HPOL_0000183301-mRNA-2	70	64.5	71	88.5	120	69	81	56.5	87	86.5	71	92.5	62.5	56	66.5	76.5	61.5	94.5	121	100	94	1707.83	1840	1244	1333.5	1709	1451.5	1489.5	2632.83	348.5	195.5	210	273.5	231	166	104	142.5
HPOL_0000183401-mRNA-1	2325	2325	1892	1757	1499	197	492	2247	2848	171	116	266	434	1577	1590	1429	1490	256	202	259	192	404	540	462	466	597	425	559	590	637	878	773	912	520	412	254	316
HPOL_0000183501-mRNA-1	0	0	0	0	0	0	0	0	3	0	0	0	0	0	0	1	0	0	0	0	0	0	0	0	0	2	0	0	0	0	0	1	1	0	0	0	0
HPOL_0000183601-mRNA-1	12313	11700	11389	9050	7136	1503	3088	12419	14631	1733	1533	2004	2488	7380	7135	7313	7945	1669	1332	1630	1294	3573	3992	3387	4454	3572	2957	3309	3641	3051	4494	3783	3969	2412	2111	1763	1554
HPOL_0000183701-mRNA-1	9822	9664	9286	5401	4401	100	1311	10324	12092	70	17	675	1603	5620	5232	5842	5795	82	43	186	13	1	1	1	0	1	7	3	2	146	350	305	352	18	16	1	9
HPOL_0000183801-mRNA-1	5	1	1	3	3	5	6	2	9	2	2	2	6	4	8	3	2	11	1	3	3	6	4	5	7	28	15	37	17	13	4	15	7	24	6	13	10
HPOL_0000183901-mRNA-1	0	0	0	0	0	0	0	0	0	0	0	0	0	0	0	0	0	0	0	0	0	0	0	0	0	0	0	2	0	2	0	0	0	0	0	0	0
HPOL_0000184001-mRNA-1	20146	20767	17771	12630	12270	3418	5243	19522	22456	3947	3027	4223	4586	10395	10390	11926	12142	4020	2984	3592	3799	2126	2288	1975	2155	3182	2756	2937	2757	2239	3249	2928	3303	3110	3130	3060	3155
HPOL_0000184101-mRNA-1	14377	13295	12546	9093	7972	5534	6640	14422	16757	5605	5143	5703	5518	6946	7060	7550	7141	5072	4417	5040	5199	4546	5094	4236	4740	5420	4614	5076	5311	3415	4768	4471	4646	4982	5290	4764	4791
HPOL_0000184201-mRNA-1	828	778	553	368.5	345	19	60	681	830	23	36	67	78	353	337	346	331	31	7	34	13	14	24	17	16	17	23	27	35	50	94	68	111	18	19	17	23
HPOL_0000184301-mRNA-1	346.5	357	275.5	470	200.5	19196	16763.5	340.5	239	21509	20284.5	18593.5	13057.5	265.5	186.5	388.5	175	15526	13103	15774.5	17815	296.5	390	423.5	407.5	723	461	557.5	472	288.5	337	319.5	583	7051.5	10857	10200.5	9527.5
HPOL_0000184401-mRNA-1	39847	38639	37503.5	25508.5	21408.5	28219	27642.5	39870	46882	34874	33984.5	28584.5	23682.5	20461.5	19538.5	19697.5	21356	24408	22640	24744.5	25555.5	44054.5	54312	48529	54117	49118	40887	45010	47087.5	32366	42609	42161.5	43580	35334	35649	31100.5	29579.5
HPOL_0000184501-mRNA-1	0	0	0	0	0	1	0	0	0	0	0	0	0	0	0	0	0	0	0	0	0	0	0	0	1	0	0	0	0	0	0	0	0	0	0	0	0
HPOL_0000184601-mRNA-1	1	0	1	0	0	0	1	1	0	2	2	3	0	0	0	0	2	1	0	0	0	0	1	0	3	3	1	0	0	1	1	2	2	2	2	0	4
HPOL_0000184701-mRNA-1	84	181	42	44	27	21	37	43	43	39	35	29	31	27	23	22	18	59	31	28	29	4754	5416	3097.5	3719	11573.5	10779	11551	10428	2507	1434	1144	1258	783	282	146	260
HPOL_0000184801-mRNA-1	2619	2523	2671	2238	1538	3956	3773	3021	3577	5059	5192	3855	2894	1797	1715	1983	1925	4487	3815	4552	4804	3295	4186	2916.5	3923	3331.5	3042	3091	3439	3893	6177	5597	4945.5	3026	3319	3141	2571
HPOL_0000184901-mRNA-1	10100.5	10184	8132.5	7132	6485	2623.5	3522.5	9693	11430	2615	2544	3172	3151.5	5225	5392	6147	4885.5	2659	2075.5	2452.5	2714.5	2351.5	2409.5	2276	2296.5	3403.5	2958	3479.5	3159.5	2512.5	3082	2801.5	3474	3689	3460.5	3050	3110
HPOL_0000185001-mRNA-1	1	0	0	0	0	0	0	0	0	0	0	0	0	0	0	0	0	0	0	0	1.5	0	3	0	0	0	0	0	0	0	0	0	0	0	0	2	0
HPOL_0000185101-mRNA-1	30765	28538	24857.5	24076	21542	8264.5	11030.5	28612.5	34910	7826	7616	9614	10342.5	17840	18839	19564	16500.5	8822	6972.5	7642.5	8159	7245.5	7394.5	5883.5	6874	8199.5	7766	9711	9282	7646	9721	8680.5	10636	11449.5	10658.5	9401	10325
HPOL_0000185201-mRNA-1	2	0	0	0	2	1	0	2	1	0	0	1	1	0	0	0	1	0	0	1	0	9	1	8	4	5	4	1	0	3	3	6	4	9	1	1	2
HPOL_0000185301-mRNA-1	227	181.5	201.5	133	126	38	45.5	205.5	251.5	33	35.5	44.5	43.5	136	123.5	141	141	41	31	33	35	92	75.5	69.5	100	53	70	68.5	89.5	44	80	85.5	75.5	69.5	66.5	35.5	37
HPOL_0000185401-mRNA-1	44555	44754.5	41983.5	24628	24484	16880	19292.5	42982.5	51033.5	17455	16131.5	18755.5	16269.5	21393	21146.5	24457	24087	18207	14333	15687	18264.5	7002	7055.5	6603.5	7202	11587	10198	11070.5	10222.5	7084	10115	9107.5	11081	14696.5	16608.5	15404.5	16003
HPOL_0000185501-mRNA-1	14	19.5	8.5	17	20.5	26	22.5	20.5	29.5	20.5	20.5	38	22.5	16.5	15	14	20	14	24	10.5	36	67	95.5	77.5	60.5	27.5	27	19	21	53	67.5	66.5	81.5	52	27	42	47.5
HPOL_0000185601-mRNA-1	375	374.5	359.5	327	329.5	835	792.5	366.5	464.5	645.5	647.5	786	609.5	134.5	139	122	159	398	400	508.5	421	571	706.5	597.5	641.5	467.5	330	412	472	852	1234.5	1131.5	1388.5	1150	1104	969	1044.5
HPOL_0000185701-mRNA-1	0	0	0	0	0	1	3	0	0	1	4	2	0	0	0	0	0	4	5	6	3	0	0	0	0	0	0	0	0	0	0	0	0	8	7	11	14
HPOL_0000185801-mRNA-1	34	31	6	5	2	59	30	18	19	3	0	63	24	5	1	7	4	30	16	14	14	225	339	280	261	119	73	161	191	104	220	160	332	451	462	305	326
HPOL_0000185901-mRNA-1	0.5	0	0	0	0	0	0	0	0	0	0.5	0	0.5	0	0	0	0	0	0	0	0	0	0	0.5	0	0	0	0	0	1	2.5	3.5	1	1.5	1	0	1
HPOL_0000186001-mRNA-1	125.5	102	164	91	71	168	204	154	201	114	110.5	162	129.5	73	53	41	58	113	115	117	94	75	66	65.5	102	127	130	335	82	2118	2420.5	2859.5	2928	1443.5	794	854	1057
HPOL_0000186101-mRNA-1	5463.5	5087	4382	2942	2482.5	2046	2162	5391.5	6339.5	2096	1937	2141.5	1844.5	2605	2513	2956.5	2544.5	1909	1645	1854.5	1672.5	3206	3765.5	2794.5	3625.5	2360.5	1983.5	2573.5	2897	2706.5	4096.5	3470	3677.5	2708	2504	2029	2050.5
[truncated: 23,216 more rows]
